# Supplementary material for: Herpes Simplex Virus 1 Infection of Human Brain Organoids and Pancreatic Stem Cell-Islets Drives Organoid-Specific Transcripts Associated with Alzheimer’s Disease and Autoimmune Diseases
Source: Cells. 2024 Nov 29;13(23):1978. doi: 10.3390/cells13231978 (PMC11640215; doi:10.3390/cells13231978)
Supplement: Supplementary file 1 [file cells-13-01978-s001.zip › Table_S1.xlsx]

## Sheet: Correlations
Within Condition Correlations
Comparison	Correlation
Islet_Ctrl1 vs Islet_Ctrl2	0.989151
Islet_Ctrl1 vs Islet_Ctrl3	0.944267
Islet_Ctrl2 vs Islet_Ctrl3	0.962941
Islet_Inf1 vs Islet_Inf2	0.851426
Islet_Inf1 vs Islet_Inf3	0.981638
Islet_Inf2 vs Islet_Inf3	0.855321
Islet_Treated1 vs Islet_Treated2	0.968634
Islet_Treated1 vs Islet_Treated3	0.852653
Islet_Treated2 vs Islet_Treated3	0.927278
Across Condition Correlations
Comparison	Correlation		Comparison	Correlation		Comparison	Correlation
Islet_Ctrl1 vs Islet_Inf1	0.527687		Islet_Treated1 vs Islet_Inf1	0.834354		Islet_Treated1 vs Islet_Ctrl1	0.846873
Islet_Ctrl1 vs Islet_Inf2	0.488776		Islet_Treated1 vs Islet_Inf2	0.746164		Islet_Treated1 vs Islet_Ctrl2	0.804382
Islet_Ctrl1 vs Islet_Inf3	0.593836		Islet_Treated1 vs Islet_Inf3	0.86637		Islet_Treated1 vs Islet_Ctrl3	0.723008
Islet_Ctrl2 vs Islet_Inf1	0.466537		Islet_Treated2 vs Islet_Inf1	0.770998		Islet_Treated2 vs Islet_Ctrl1	0.912783
Islet_Ctrl2 vs Islet_Inf2	0.403504		Islet_Treated2 vs Islet_Inf2	0.713547		Islet_Treated2 vs Islet_Ctrl2	0.882909
Islet_Ctrl2 vs Islet_Inf3	0.535408		Islet_Treated2 vs Islet_Inf3	0.817436		Islet_Treated2 vs Islet_Ctrl3	0.835197
Islet_Ctrl3 vs Islet_Inf1	0.425882		Islet_Treated3 vs Islet_Inf1	0.579341		Islet_Treated3 vs Islet_Ctrl1	0.954868
Islet_Ctrl3 vs Islet_Inf2	0.363445		Islet_Treated3 vs Islet_Inf2	0.466646		Islet_Treated3 vs Islet_Ctrl2	0.963258
Islet_Ctrl3 vs Islet_Inf3	0.49383		Islet_Treated3 vs Islet_Inf3	0.639533		Islet_Treated3 vs Islet_Ctrl3	0.962618
