# Supplementary material for: Herpes Simplex Virus 1 Infection of Human Brain Organoids and Pancreatic Stem Cell-Islets Drives Organoid-Specific Transcripts Associated with Alzheimer’s Disease and Autoimmune Diseases
Source: Cells. 2024 Nov 29;13(23):1978. doi: 10.3390/cells13231978 (PMC11640215; doi:10.3390/cells13231978)
Supplement: Supplementary file 1 [file cells-13-01978-s001.zip › Table_S2.xlsx]

## Sheet: Islet_Inf-vs-Ctrl
genes	log2FoldChange	pvalue	padj
TNFRSF10D	5.46604	2.26759e-131	3.84039e-127
SGK1	7.15433	1.76099e-108	1.49121e-104
BCL2L11	4.83161	1.63891e-90	9.25222e-87
CRISPLD2	5.48225	6.65946e-70	2.81961e-66
RASD1	5.9053	5.34845e-69	1.81163e-65
PNP	5.35131	1.96119e-66	5.53578e-63
PMAIP1	6.46566	6.63864e-66	1.60617e-62
LSMEM1	6.69319	5.77901e-63	1.22342e-59
PCDH17	3.69382	2.4857e-62	4.67753e-59
ARRDC3	3.01177	2.83097e-56	4.35866e-53
ATF3	5.19215	2.6246e-56	4.35866e-53
PLK2	3.86209	5.97421e-55	8.4316e-52
NPTX2	5.83418	6.91217e-53	9.00496e-50
ZNF844	3.10041	7.68604e-52	9.29791e-49
DENND2C	4.92917	6.59741e-51	7.44892e-48
SPTY2D1	3.05226	2.84989e-50	3.01661e-47
KLHL21	3.72438	1.50072e-49	1.49507e-46
INTS6	3.21411	2.69841e-49	2.5389e-46
ABHD5	3.48995	2.65689e-48	2.36827e-45
CCNL1	3.25192	3.67099e-48	3.1086e-45
DLL1	5.0535	3.21803e-47	2.59526e-44
GPR158	4.24628	1.27269e-43	9.79736e-41
ADAMTS1	3.28818	1.58334e-43	1.16589e-40
WDR74	2.30084	2.18184e-43	1.53965e-40
GADD45B	5.31192	1.04153e-41	7.05575e-39
PCDH8	5.38428	3.00425e-41	1.95692e-38
SCG2	-4.7201	5.94388e-41	3.72835e-38
NEFH	5.62359	9.99107e-41	6.04317e-38
GTF2F1	4.30954	9.14351e-40	5.33981e-37
COL5A2	-2.80971	1.40297e-39	7.92021e-37
MAT2A	2.98067	4.56534e-39	2.49415e-36
BACE1	-2.38523	5.57973e-39	2.95307e-36
C14orf132	-2.89981	1.18148e-38	6.06352e-36
RET	-4.17619	2.01648e-38	1.00445e-35
SCG5	-3.60319	2.89384e-38	1.40029e-35
GFPT2	4.96014	5.7073e-38	2.68497e-35
CA2	4.59221	7.50149e-38	3.43365e-35
NPTX1	4.86573	4.98006e-37	2.21953e-34
SRSF7	2.94472	8.98633e-37	3.90237e-34
MORC4	4.14308	1.43755e-36	6.0866e-34
TFRC	2.54679	6.49121e-36	2.68135e-33
SLC10A1	4.49034	1.81552e-35	7.32086e-33
SNAI1	5.5721	3.65961e-35	1.44138e-32
TEX14	5.35551	2.25753e-34	8.68944e-32
TRIM72	7.16329	7.65551e-34	2.8812e-31
FBXO22	2.22262	9.37698e-34	3.45236e-31
DIS3	2.29133	1.40833e-33	5.07477e-31
TAF4B	5.58034	2.7458e-33	9.68811e-31
RBBP6	3.29328	3.36797e-33	1.16408e-30
TUFT1	3.73989	3.47776e-33	1.17799e-30
SLC16A1	3.49774	3.98899e-33	1.32466e-30
IFRD1	3.26004	8.00585e-33	2.60745e-30
HBEGF	4.88589	1.86297e-32	5.95306e-30
MAFA	7.12814	2.33886e-32	7.33537e-30
AMD1	2.34673	1.18723e-31	3.65579e-29
HIPK2	-1.77826	3.25462e-31	9.84289e-29
IRF4	7.61632	3.98176e-31	1.18307e-28
FOSB	5.07046	8.6716e-31	2.53211e-28
EGR3	5.0844	9.41566e-31	2.70277e-28
GLP1R	-3.64488	9.60667e-31	2.71164e-28
IER5	3.87621	1.09131e-30	3.0299e-28
EPHA4	2.55002	1.39912e-30	3.82185e-28
CTR9	3.00208	1.44849e-30	3.89391e-28
CDKN1A	3.52915	2.69301e-30	7.12638e-28
POLR2A	3.27086	5.12159e-30	1.33445e-27
VSTM2A	-3.33428	6.08083e-30	1.56038e-27
DNAH2	5.08406	8.00758e-30	2.02413e-27
ZNF217	2.70287	1.05216e-29	2.62051e-27
MCMDC2	4.30686	1.15974e-29	2.84657e-27
JMJD6	3.585	1.78913e-29	4.32868e-27
SERPINE3	5.07533	3.5224e-29	8.40217e-27
ULBP1	7.457	3.72282e-29	8.7569e-27
IRF1	3.73136	4.91244e-29	1.13969e-26
EIF4A3	2.75258	5.23968e-29	1.19918e-26
IGFBP5	-2.6863	6.87481e-29	1.55242e-26
ARHGAP26	3.03721	1.61759e-28	3.60467e-26
POLG2	4.06409	3.54257e-28	7.79182e-26
TRA2B	2.24503	4.95721e-28	1.07635e-25
EPHA2	3.78676	5.44511e-28	1.16732e-25
CEBPA	3.60943	7.05499e-28	1.49354e-25
IGFBP2	-2.24336	7.14804e-28	1.49456e-25
CABLES1	4.4794	7.65749e-28	1.58155e-25
USP15	1.9889	8.25321e-28	1.68405e-25
AMER3	-3.04243	8.99513e-28	1.81359e-25
TP53	3.16008	1.13761e-27	2.26665e-25
CBLN1	-3.42638	1.19834e-27	2.35989e-25
SCAMP5	-2.27332	1.30058e-27	2.53179e-25
SLC1A5	3.87515	1.66466e-27	3.20371e-25
GCNA	3.90213	1.82708e-27	3.47679e-25
ARC	4.87911	7.70003e-27	1.44897e-24
RPS6KA2	-2.35321	1.43344e-26	2.66778e-24
NRIP3	3.24092	1.48584e-26	2.73523e-24
LONRF3	5.83013	1.58731e-26	2.89062e-24
DDX5	1.9914	2.68396e-26	4.83569e-24
THUMPD3	2.41353	2.82427e-26	5.03493e-24
LMX1B	-2.91094	3.07071e-26	5.41724e-24
SYT13	-3.7168	3.95544e-26	6.90612e-24
NAV1	-1.96863	5.06139e-26	8.74691e-24
ADCY1	-3.1366	5.42084e-26	9.27347e-24
PECAM1	4.70163	1.3939e-25	2.36071e-23
TENT5C	2.87958	1.59099e-25	2.66781e-23
SATB2	4.11163	1.62278e-25	2.69444e-23
PIK3R3	1.91251	2.13656e-25	3.51309e-23
SEZ6L2	-3.12762	2.81993e-25	4.59215e-23
USP44	3.80087	3.04054e-25	4.90424e-23
GREM1	3.74676	4.26226e-25	6.80996e-23
CLDN2	6.14641	4.90474e-25	7.76324e-23
SSTR2	-2.39912	5.8805e-25	9.21295e-23
TNFRSF10B	2.75918	5.92945e-25	9.21295e-23
MX1	3.43603	6.30033e-25	9.70022e-23
CCDC168	5.02633	6.94916e-25	1.06028e-22
LRRC7	3.03421	8.08483e-25	1.22254e-22
H2AX	3.07954	1.06179e-24	1.57959e-22
PRPF40A	1.97857	1.06331e-24	1.57959e-22
TUBB4B	2.50484	1.07258e-24	1.57959e-22
GPR137B	3.21171	1.26688e-24	1.84964e-22
NOP56	2.87346	1.97458e-24	2.85825e-22
PCSK1	-3.04831	2.19419e-24	3.14922e-22
HLA-DPB1	6.91059	2.27075e-24	3.23172e-22
GDF9	4.89398	2.41578e-24	3.40947e-22
PNMA2	-2.32763	3.00952e-24	4.21233e-22
B3GAT1	-2.89077	3.06588e-24	4.25604e-22
APBB1	-2.23861	3.46738e-24	4.77427e-22
COMP	6.84848	3.77392e-24	5.15444e-22
ZNF622	3.27468	4.27175e-24	5.78771e-22
BAG2	2.60766	5.20144e-24	6.93634e-22
NDST1	-2.01687	5.19803e-24	6.93634e-22
TNFAIP3	3.35438	5.24485e-24	6.93959e-22
ABCC5	1.9949	6.05156e-24	7.9449e-22
MILR1	6.86272	6.39382e-24	8.32967e-22
NXF1	3.09834	1.08571e-23	1.40363e-21
ZSWIM6	2.50077	1.16729e-23	1.49767e-21
CNNM4	2.50438	1.19427e-23	1.52077e-21
HAP1	4.08178	1.23148e-23	1.55645e-21
SLC7A1	-2.21876	1.24969e-23	1.56776e-21
OR2B2	5.99197	1.79341e-23	2.23332e-21
NFASC	-1.86083	1.97415e-23	2.44045e-21
SRSF3	1.82759	3.27771e-23	4.02256e-21
ZNF426	2.07841	3.45231e-23	4.20635e-21
STUM	-4.16145	3.84629e-23	4.65292e-21
ADCY2	-2.65635	4.08155e-23	4.90249e-21
FKBP5	2.69253	4.45968e-23	5.31895e-21
RAB3B	-2.88964	4.60983e-23	5.45959e-21
PCNA	2.3004	5.21271e-23	6.13072e-21
EIF4A1	2.49417	5.91567e-23	6.90951e-21
GTF2B	2.92164	6.15867e-23	7.14406e-21
RPS27L	2.54928	6.65275e-23	7.66469e-21
LONRF2	-2.40315	6.73934e-23	7.71199e-21
KPNB1	1.77843	6.94527e-23	7.8943e-21
RFC4	3.48106	7.91366e-23	8.93504e-21
APLP1	-2.80456	9.92682e-23	1.11338e-20
RAB3C	-1.95565	1.19708e-22	1.3338e-20
SCD	-2.16661	1.30069e-22	1.43977e-20
KDM5B	1.9895	1.44871e-22	1.59321e-20
BSN	-2.1717	1.51713e-22	1.65769e-20
NEFM	3.2672	1.70234e-22	1.84814e-20
CPE	-2.64492	1.87579e-22	2.02346e-20
DKK3	-2.53966	2.46032e-22	2.63721e-20
GGCX	2.37997	3.06472e-22	3.26441e-20
CTH	3.9039	3.46603e-22	3.66879e-20
DNAJC12	-3.06657	4.16216e-22	4.37829e-20
KLF12	1.84087	5.40506e-22	5.65062e-20
CSTF3	2.66063	5.59308e-22	5.81131e-20
ATF7IP2	2.8463	5.7538e-22	5.94185e-20
HEXIM1	2.90556	7.55723e-22	7.75692e-20
TRIM71	2.96873	8.07139e-22	8.23476e-20
TMEM164	-2.43758	8.2328e-22	8.34914e-20
BEX1	-3.15346	8.3556e-22	8.42324e-20
ANXA6	-2.29708	9.16372e-22	9.18324e-20
PEG10	-2.38704	1.15547e-21	1.15112e-19
CCNYL1	2.4172	1.25024e-21	1.23825e-19
DAPP1	4.1873	1.59476e-21	1.57029e-19
RBM27	1.622	1.6127e-21	1.57851e-19
SCML1	3.38751	1.62176e-21	1.57851e-19
SERTAD1	3.82071	1.89248e-21	1.83148e-19
RCAN2	-3.80967	2.51649e-21	2.42155e-19
GEM	3.28722	2.61158e-21	2.49886e-19
SRSF8	3.00816	2.85803e-21	2.7193e-19
SCN3B	-2.22543	3.29132e-21	3.11406e-19
TRIM49D1	11.5796	5.49782e-21	5.17283e-19
ZNF10	2.10514	6.70011e-21	6.26923e-19
POLH	2.01609	6.8971e-21	6.41809e-19
ADRB2	5.61711	7.11883e-21	6.55242e-19
CSKMT	3.52238	7.10724e-21	6.55242e-19
BAZ1A	2.52067	7.20548e-21	6.59633e-19
ST8SIA5	4.50082	7.71484e-21	7.02465e-19
KDM4F	11.5777	8.46762e-21	7.66885e-19
ZNF14	2.18594	8.88972e-21	8.00831e-19
SLIT2	2.20406	9.61097e-21	8.61224e-19
ATF7-NPFF	4.27998	9.79605e-21	8.73189e-19
SCARB2	-2.09581	1.06121e-20	9.3626e-19
SYNM	3.92656	1.06142e-20	9.3626e-19
SLC6A11	-2.6559	1.11387e-20	9.77439e-19
CRTAC1	3.40872	1.17446e-20	1.02529e-18
LEKR1	4.70981	1.20212e-20	1.04406e-18
NFKBIA	2.83346	1.26307e-20	1.09139e-18
HEXIM2	2.97123	1.48967e-20	1.28066e-18
TRIM52	2.29263	1.6476e-20	1.40928e-18
GADD45A	3.46093	1.66609e-20	1.41793e-18
KCNS3	-3.24423	1.68394e-20	1.42596e-18
SLC22A17	-2.53418	1.94328e-20	1.63739e-18
KLHL15	2.04404	1.98214e-20	1.66186e-18
SLIT1	-2.11937	2.49863e-20	2.08458e-18
EIF2S1	2.2611	2.61711e-20	2.17272e-18
CNIH2	-2.68892	2.75337e-20	2.27468e-18
STX5	2.51164	2.88528e-20	2.37209e-18
RNGTT	1.8332	3.29851e-20	2.69872e-18
SRSF2	2.45503	3.66361e-20	2.98302e-18
NIPSNAP1	-1.98823	4.64471e-20	3.76377e-18
ENDOD1	2.68387	5.50048e-20	4.436e-18
EVL	-2.0988	6.47686e-20	5.19868e-18
RNASE10	8.26109	8.59953e-20	6.86989e-18
NRARP	3.56609	1.02715e-19	8.16706e-18
ARHGEF2	-1.81975	1.05445e-19	8.34497e-18
CPM	2.53368	1.09261e-19	8.60672e-18
TRIM49D2	11.1306	1.11458e-19	8.73917e-18
TNR	-2.98002	1.12687e-19	8.79479e-18
EFCAB8	5.26659	1.13716e-19	8.83435e-18
TAC1	-3.67088	1.35506e-19	1.04791e-17
ABCA3	-2.71068	1.38094e-19	1.06307e-17
TLL2	3.40486	1.42533e-19	1.09228e-17
TTC7A	3.17913	1.5e-19	1.14433e-17
ADAM17	1.77485	2.12895e-19	1.61685e-17
TNFSF9	7.51936	2.71298e-19	2.05121e-17
PACRGL	2.0803	2.75139e-19	2.071e-17
DPM1	2.49447	2.81137e-19	2.10679e-17
RRN3	1.82995	2.84286e-19	2.121e-17
GADD45G	4.22694	3.73436e-19	2.77391e-17
MFSD14B	1.93135	3.77961e-19	2.79526e-17
EBF2	2.41297	3.89115e-19	2.86524e-17
ZSCAN4	9.55385	5.01206e-19	3.67464e-17
NUFIP2	1.5302	5.20364e-19	3.79866e-17
PLD3	-2.88041	6.0598e-19	4.40467e-17
ATP9A	-1.57099	6.13239e-19	4.43838e-17
SLC16A10	2.65005	7.30706e-19	5.26606e-17
QPRT	-2.4045	7.60347e-19	5.45646e-17
HFE	3.70422	7.85801e-19	5.59173e-17
SLC20A1	2.10218	7.84834e-19	5.59173e-17
GNA12	-2.0474	8.26581e-19	5.85731e-17
PARVB	-2.76282	8.39199e-19	5.92195e-17
ZCCHC8	2.17994	8.54513e-19	6.00499e-17
DMTN	-2.73925	8.77882e-19	6.14372e-17
FEV	-3.27576	9.21858e-19	6.42493e-17
SYF2	3.30524	9.37683e-19	6.50844e-17
TFCP2L1	5.08296	9.51878e-19	6.58e-17
TRIM43	10.9472	1.04489e-18	7.19361e-17
TRIM49	10.965	1.15307e-18	7.90624e-17
CKS2	2.78302	1.23785e-18	8.4533e-17
OVOL1	4.11851	1.41454e-18	9.62117e-17
C4orf54	7.19418	1.50192e-18	1.01746e-16
FXYD6	-2.90162	1.62902e-18	1.09917e-16
APP	-1.72471	1.71538e-18	1.15284e-16
TEX54	6.22931	1.76683e-18	1.18273e-16
ADIPOQ	10.8156	1.90524e-18	1.27036e-16
DARS2	2.17002	1.98754e-18	1.32004e-16
SLC18A1	-2.98774	2.1005e-18	1.38961e-16
MDGA1	-2.18952	2.16102e-18	1.42409e-16
TRIM43B	10.8039	2.22046e-18	1.45758e-16
FRG2C	10.8102	2.43133e-18	1.58985e-16
KDM4E	10.8245	2.49841e-18	1.62742e-16
PNLDC1	6.46895	2.78873e-18	1.80958e-16
FGF9	2.46377	2.80747e-18	1.81479e-16
PTCD3	1.45906	2.83338e-18	1.82457e-16
PNMA8A	-2.22385	3.20671e-18	2.05715e-16
CENPL	4.22233	3.76634e-18	2.40704e-16
GPHN	1.85477	4.0878e-18	2.60267e-16
IQSEC1	-1.92239	4.21187e-18	2.67162e-16
HLA-DOA	5.71203	4.91897e-18	3.10849e-16
PCDH10	2.27605	6.4832e-18	4.08177e-16
PCDH19	3.9705	6.61864e-18	4.1516e-16
GRHL1	2.69847	6.93081e-18	4.33138e-16
SRSF1	1.30778	7.42121e-18	4.62079e-16
NAP1L3	-3.27416	8.00856e-18	4.96824e-16
BEX3	-2.61582	8.11124e-18	5.01358e-16
SLITRK1	-2.21933	8.58644e-18	5.288e-16
KIF3C	-2.07104	9.37598e-18	5.75332e-16
UBE2QL1	-2.92661	9.75688e-18	5.96543e-16
METTL23	3.01393	1.19329e-17	7.26964e-16
SCN9A	-2.08264	1.22894e-17	7.46e-16
EPB41L1	-2.08233	1.39601e-17	8.44387e-16
GNB1	-1.38707	1.44459e-17	8.70661e-16
SEZ6L	-3.00355	1.47205e-17	8.84065e-16
BRD2	2.54131	1.55022e-17	9.27721e-16
FZD8	3.94781	1.72672e-17	1.02971e-15
GTPBP4	2.00388	1.87089e-17	1.11177e-15
CASTOR2	-2.12403	1.90476e-17	1.12794e-15
MXRA5	-2.54125	2.23367e-17	1.3181e-15
FKBP15	1.65247	2.67621e-17	1.57376e-15
TRIM49C	10.5092	3.57367e-17	2.09424e-15
HSPA2	3.7347	3.58973e-17	2.0964e-15
GRIA4	-2.18613	3.65416e-17	2.1267e-15
TMEM37	-2.97511	3.97445e-17	2.30518e-15
MAP2K6	-2.46626	4.184e-17	2.41844e-15
STRIP2	3.91698	4.6702e-17	2.69029e-15
SKA3	3.19588	5.01573e-17	2.87954e-15
RAB15	-3.0042	5.24854e-17	3.00302e-15
RASEF	3.10392	5.84728e-17	3.33433e-15
CPLX2	-3.09144	6.4366e-17	3.64477e-15
H2AC18	2.45426	6.45278e-17	3.64477e-15
ZNF551	1.9824	6.45626e-17	3.64477e-15
ZNF461	2.34168	7.73246e-17	4.35073e-15
MAFB	-2.07731	8.25569e-17	4.62975e-15
ATF6	1.64529	8.51733e-17	4.76071e-15
MARCHF3	2.96847	8.7068e-17	4.85061e-15
ENPP1	2.44139	1.00533e-16	5.58237e-15
ING1	2.35897	1.02853e-16	5.69255e-15
ST6GALNAC1	4.33848	1.08174e-16	5.96755e-15
MYLIP	2.06288	1.17961e-16	6.48632e-15
IAH1	4.34555	1.22615e-16	6.72041e-15
BCL2L1	-1.86559	1.25392e-16	6.85046e-15
TCF7	2.73254	1.56838e-16	8.54088e-15
CELF3	-2.06849	1.8031e-16	9.78762e-15
TMEM9	-2.34811	1.83722e-16	9.94095e-15
STAT4	3.2905	1.87422e-16	1.01089e-14
KDM6A	1.40337	1.97997e-16	1.06453e-14
ARNT2	-1.70142	2.00364e-16	1.07385e-14
SWT1	2.19512	2.10892e-16	1.12671e-14
SLC9C2	4.24365	2.13692e-16	1.13808e-14
SEPTIN4	3.35711	2.29441e-16	1.21812e-14
ZNF79	2.28483	2.32255e-16	1.22921e-14
H2AC19	2.43611	2.46454e-16	1.29626e-14
NETO2	2.29798	2.45848e-16	1.29626e-14
ALAS1	1.78933	2.51781e-16	1.32017e-14
PTPRN	-3.30511	2.92168e-16	1.52721e-14
HCLS1	6.17747	3.02452e-16	1.5761e-14
GARIN4	7.65112	3.05646e-16	1.58786e-14
RND1	3.06397	3.21467e-16	1.66495e-14
MARCHF4	-2.9747	3.23236e-16	1.669e-14
HNRNPAB	1.97098	3.25747e-16	1.67685e-14
LPCAT2	3.46642	3.48564e-16	1.78887e-14
ADA2	-2.21138	3.73917e-16	1.91319e-14
CAB39L	2.55199	4.04766e-16	2.06128e-14
GNAO1	-2.2223	4.06511e-16	2.06128e-14
TAF1D	2.31277	4.05466e-16	2.06128e-14
CRYBA2	-3.47712	4.12652e-16	2.08617e-14
ELMO1	-1.77974	4.2564e-16	2.14543e-14
PTGER3	2.9746	4.6702e-16	2.34702e-14
OLFM2	-2.82627	5.18384e-16	2.59744e-14
CACNA2D2	-2.28176	5.27984e-16	2.63774e-14
HLA-B	3.24406	6.00072e-16	2.98093e-14
NUP54	1.73706	6.002e-16	2.98093e-14
PAPPA2	-2.65951	6.6964e-16	3.31609e-14
CGA	-3.72071	6.99735e-16	3.45502e-14
KCNK3	-3.16453	7.95111e-16	3.91454e-14
FAM210B	-2.53514	8.00921e-16	3.93171e-14
SIRT4	3.24647	8.29832e-16	4.06186e-14
RFPL4B	10.153	8.61368e-16	4.20407e-14
MKNK2	2.79762	9.07125e-16	4.41468e-14
SYP	-2.16753	1.07364e-15	5.21009e-14
FDXR	3.91117	1.13651e-15	5.49941e-14
SARAF	-2.06142	1.31487e-15	6.34436e-14
FCGR1A	4.3176	1.79978e-15	8.65938e-14
CRCP	2.09515	1.89191e-15	9.07689e-14
ALDH1A2	3.73292	2.13968e-15	1.02366e-13
FAM166A	4.82497	2.24088e-15	1.06906e-13
PPP1R1A	-2.56741	2.30474e-15	1.09643e-13
TCTE1	4.81091	2.3393e-15	1.10976e-13
TAF11L11	9.89033	2.41688e-15	1.14336e-13
DDC	-2.66096	2.48099e-15	1.17042e-13
FUS	2.46164	2.56996e-15	1.20902e-13
DCAF4L1	4.71893	2.61056e-15	1.22472e-13
PGAP4	-2.23251	2.68822e-15	1.25767e-13
SLC4A8	-1.80179	2.73744e-15	1.27717e-13
GAD1	2.84023	2.8686e-15	1.33469e-13
THBD	4.65077	2.8846e-15	1.33845e-13
FAM124A	3.00555	3.06925e-15	1.42024e-13
ARIH1	1.333	3.39574e-15	1.56704e-13
RAB44	5.80125	3.52627e-15	1.62285e-13
LAMB4	3.73597	3.58116e-15	1.64364e-13
TAF11L13	9.85115	3.68097e-15	1.68489e-13
MYO5A	-1.5737	4.00695e-15	1.82916e-13
AEN	2.22926	4.06052e-15	1.84863e-13
RIOK3	1.87812	4.17393e-15	1.89517e-13
ADGRL1	-1.98898	4.48318e-15	2.02472e-13
TMED8	-1.9561	4.47506e-15	2.02472e-13
ATP6V0E2	-2.61603	5.89275e-15	2.65424e-13
MYBL1	4.69496	6.51803e-15	2.9281e-13
MYO1E	2.4802	7.09168e-15	3.17737e-13
ARPP19	-1.89094	7.17146e-15	3.20464e-13
ZBTB11	1.5897	7.33398e-15	3.26864e-13
ZNF773	2.33929	7.53028e-15	3.34732e-13
ZFP36	3.30648	7.95775e-15	3.52807e-13
RIMS4	-2.96516	8.1208e-15	3.59096e-13
PSAP	-1.39203	8.72251e-15	3.84699e-13
ITM2C	-2.23479	9.11635e-15	4.01025e-13
CMIP	-1.98671	9.35254e-15	4.10349e-13
FKBP9	-1.92699	9.3951e-15	4.11151e-13
GCG	-3.23197	1.1033e-14	4.80349e-13
SLC12A2	1.85843	1.10325e-14	4.80349e-13
ZNF654	1.66594	1.13559e-14	4.93135e-13
TCAF1	-1.63703	1.28446e-14	5.56357e-13
NBPF14	2.51226	1.31642e-14	5.68746e-13
PRDM2	1.33532	1.35889e-14	5.85602e-13
PREX1	-1.76801	1.5064e-14	6.47522e-13
CHGA	-3.70539	1.5179e-14	6.50125e-13
PYGM	4.45393	1.52013e-14	6.50125e-13
RBM46	4.83844	1.57217e-14	6.70686e-13
ZC3H12A	3.58409	1.61277e-14	6.86278e-13
CRIM1	1.96743	1.66621e-14	7.07242e-13
CLSTN3	-2.11632	1.99586e-14	8.45048e-13
LHX1	4.8106	2.00536e-14	8.46954e-13
CALM3	-1.68084	2.01324e-14	8.48164e-13
LRRN2	-3.05964	2.14687e-14	9.02219e-13
PHC2	-1.56379	2.19466e-14	9.20018e-13
SEZ6	-2.42186	2.2365e-14	9.35242e-13
KBTBD8	3.29172	2.25008e-14	9.38606e-13
FRG2	9.5814	2.40443e-14	1.00053e-12
TIPARP	2.02853	2.41264e-14	1.00148e-12
KSR2	-2.27566	2.43536e-14	1.00844e-12
DHX8	1.56857	2.5257e-14	1.0433e-12
SPOCK3	-2.1975	2.82758e-14	1.16515e-12
NUTM1	5.93578	2.8728e-14	1.18091e-12
CPHXL	6.23395	2.99918e-14	1.22988e-12
TAF11L14	9.822	3.34051e-14	1.36654e-12
ABTB2	2.11399	3.51467e-14	1.43433e-12
CA8	2.8238	3.52565e-14	1.43535e-12
TBX20	3.91361	3.6676e-14	1.48956e-12
TOP1	1.91305	3.7416e-14	1.51598e-12
KCNJ3	-2.58053	3.78272e-14	1.52898e-12
NOP58	1.7827	3.83276e-14	1.54552e-12
SERPINB9	2.12833	3.8589e-14	1.55236e-12
ASIC2	-3.20695	4.03304e-14	1.61857e-12
ZNF268	1.55206	4.31418e-14	1.7273e-12
CCDC163	4.46421	4.35828e-14	1.74084e-12
PCSK5	2.8299	4.62397e-14	1.84262e-12
BTBD3	-2.0072	4.85031e-14	1.92828e-12
SORL1	-1.51576	4.90274e-14	1.94456e-12
TBC1D9B	-1.58506	4.98188e-14	1.97134e-12
PPIF	2.45498	5.00612e-14	1.97631e-12
CCN1	2.52244	5.51194e-14	2.17094e-12
CDHR3	-2.33508	5.73519e-14	2.25362e-12
PRKCA	1.95339	6.10428e-14	2.3931e-12
PRXL2A	-2.25577	6.15884e-14	2.40892e-12
VDR	4.58511	6.52945e-14	2.54799e-12
SOX5	1.34251	7.22318e-14	2.81223e-12
SOD2	1.69703	7.44991e-14	2.89385e-12
MOBP	9.59499	8.0143e-14	3.10595e-12
KLHL20	1.59838	8.04092e-14	3.10916e-12
CLSTN1	-1.76388	8.27853e-14	3.19374e-12
LARP1	-1.39952	8.66093e-14	3.33367e-12
SERTM2	-3.47031	8.88754e-14	3.41314e-12
POLR1C	1.92142	9.01473e-14	3.45415e-12
NBPF10	1.6811	1.00465e-13	3.8408e-12
TMEM132A	-2.17553	1.0107e-13	3.85522e-12
LMLN	2.30659	1.0202e-13	3.88274e-12
PLEKHO2	2.29883	1.03708e-13	3.9381e-12
AMZ1	-2.12167	1.1145e-13	4.22265e-12
ID4	1.5818	1.16995e-13	4.42284e-12
DOCK4	1.97692	1.30237e-13	4.91247e-12
EOGT	2.06254	1.43762e-13	5.41058e-12
SELPLG	7.28786	1.48428e-13	5.5681e-12
ZNF225	2.01751	1.48605e-13	5.5681e-12
CADM1	1.42158	1.5119e-13	5.64095e-12
RTN1	-2.24505	1.51216e-13	5.64095e-12
PRX	3.98892	1.52458e-13	5.67478e-12
MAGED2	-1.67373	1.53801e-13	5.71222e-12
ACVR2A	1.48354	1.54308e-13	5.7185e-12
XKR7	-1.74047	1.55913e-13	5.76537e-12
ERGIC1	-1.93839	1.57322e-13	5.80482e-12
ADGRG1	-2.27615	1.65619e-13	6.09764e-12
FBXO40	9.42572	1.66829e-13	6.12887e-12
TMX4	-1.85075	1.71346e-13	6.2812e-12
C1QL1	-3.38738	1.81752e-13	6.64828e-12
PLK3	2.47394	1.82786e-13	6.67171e-12
LYN	3.70649	1.88515e-13	6.86006e-12
RIMS1	1.88553	1.88757e-13	6.86006e-12
KITLG	2.53458	1.96229e-13	7.11636e-12
RCAN3	-2.23018	2.00667e-13	7.26173e-12
EDA2R	3.4926	2.08998e-13	7.54709e-12
PHLDA2	9.61864	2.13845e-13	7.70569e-12
EZR	2.10025	2.18253e-13	7.84786e-12
TAF11L12	9.41435	2.26606e-13	8.13092e-12
AVPR1A	6.01545	2.30742e-13	8.24438e-12
WFS1	-2.39773	2.303e-13	8.24438e-12
ZNF789	1.83419	2.44916e-13	8.73242e-12
RASL11A	3.48441	2.53811e-13	9.03054e-12
DNAJC5	-1.48641	2.60299e-13	9.24198e-12
FAM131C	-3.65065	2.62202e-13	9.29005e-12
TRIM64B	9.45396	2.64322e-13	9.34562e-12
SP6	4.22311	2.69357e-13	9.50381e-12
ID2	1.60307	2.75919e-13	9.7151e-12
UBE2S	2.83839	2.79855e-13	9.83325e-12
IFFO2	1.98681	2.87291e-13	1.00736e-11
FUT6	5.57505	2.93266e-13	1.02619e-11
SLC6A17	-2.74779	2.97265e-13	1.03804e-11
ACTN2	2.94558	2.99878e-13	1.04501e-11
ENO1	-1.42085	3.05942e-13	1.06395e-11
EN2	9.34447	3.07812e-13	1.06826e-11
ABCA7	-1.63285	3.159e-13	1.09409e-11
PYCARD	3.33279	3.37636e-13	1.1646e-11
ZNF433	2.02589	3.37487e-13	1.1646e-11
COL6A3	-2.81854	3.54053e-13	1.21875e-11
LIPG	2.36433	3.64844e-13	1.25335e-11
SLC43A2	2.75952	3.68183e-13	1.26226e-11
TYW1B	3.47958	3.76206e-13	1.28716e-11
GARIN5B	9.77981	3.8909e-13	1.32855e-11
H3-3A	-1.73827	3.92323e-13	1.3369e-11
ITGAX	7.20154	3.94058e-13	1.34012e-11
VOPP1	-2.17236	4.04849e-13	1.37405e-11
LCK	9.52321	4.06845e-13	1.37806e-11
SFPQ	1.26433	4.39665e-13	1.48626e-11
DLG5	-1.599	4.48377e-13	1.51269e-11
TSPAN7	-2.36644	4.54438e-13	1.53009e-11
QDPR	-2.284	4.56942e-13	1.53547e-11
SEC14L1	-1.36381	4.60752e-13	1.54521e-11
FAM53C	1.76435	4.62395e-13	1.54765e-11
ACADSB	1.66539	4.68639e-13	1.56546e-11
TRMT1	2.06255	4.85502e-13	1.61859e-11
SRGAP2B	1.8373	5.13116e-13	1.7073e-11
SLC16A2	-2.17069	5.23367e-13	1.73799e-11
RFPL4A	9.2387	5.40921e-13	1.79277e-11
H3-7	3.34928	5.45242e-13	1.80356e-11
STPG4	12.0985	6.23584e-13	2.05868e-11
ACTC1	-4.67642	6.28684e-13	2.07148e-11
ARF5	-2.03444	6.41978e-13	2.11104e-11
RFPL4AL1	9.24532	6.43185e-13	2.11104e-11
IL16	3.73995	6.51426e-13	2.13396e-11
PABIR1	-2.00667	6.55946e-13	2.14461e-11
AP2M1	-1.4712	6.75412e-13	2.204e-11
KCNK5	2.5472	6.87461e-13	2.23901e-11
CBX4	1.88416	6.95782e-13	2.26176e-11
NAA35	1.32899	7.11214e-13	2.3075e-11
G3BP1	1.1951	7.38214e-13	2.39052e-11
IVNS1ABP	1.40621	7.64788e-13	2.47184e-11
GNAZ	-2.31693	8.00237e-13	2.58149e-11
FADS2	-1.98304	8.03982e-13	2.58864e-11
NRSN2	-2.29315	8.25e-13	2.65127e-11
SRFBP1	1.98219	8.35354e-13	2.67946e-11
MEGF8	-1.76269	8.4622e-13	2.70918e-11
MAS1	6.53996	8.81919e-13	2.81815e-11
JADE1	1.68207	9.08006e-13	2.89604e-11
IRF8	3.9164	9.62117e-13	3.06286e-11
SECISBP2	1.55276	9.97216e-13	3.16864e-11
MGLL	-2.92382	1.01217e-12	3.21013e-11
EPB41L5	1.1516	1.03748e-12	3.28425e-11
CYP3A5	2.46971	1.06925e-12	3.37851e-11
ETV3	1.56606	1.07505e-12	3.3905e-11
CLU	-2.38318	1.09871e-12	3.45868e-11
REEP1	-1.77342	1.12116e-12	3.52282e-11
MTO1	2.22602	1.1461e-12	3.58788e-11
SUGT1	1.32413	1.14424e-12	3.58788e-11
FRG2B	9.13056	1.20815e-12	3.77513e-11
OSBP	1.39548	1.21754e-12	3.79746e-11
ABR	-1.6052	1.24649e-12	3.88061e-11
MMP15	-2.04605	1.26428e-12	3.92877e-11
EIF5	1.55222	1.27224e-12	3.94629e-11
ERN1	2.13109	1.34551e-12	4.16593e-11
KPNA4	1.19118	1.36166e-12	4.20824e-11
ZKSCAN5	1.49773	1.37358e-12	4.23734e-11
GPAT3	4.94116	1.42575e-12	4.38231e-11
SLC9A1	2.9212	1.42496e-12	4.38231e-11
ENO2	-1.62475	1.43633e-12	4.40683e-11
HS3ST2	4.18169	1.58667e-12	4.85927e-11
RSRP1	1.8239	1.64201e-12	5.01968e-11
PTPRF	-1.61779	1.66348e-12	5.07616e-11
PCDH7	1.64306	1.69725e-12	5.16988e-11
TMEM74B	-2.46168	1.73774e-12	5.28372e-11
TEC	3.04448	1.80725e-12	5.48524e-11
PIK3R2	-2.13526	1.90284e-12	5.76501e-11
FRRS1L	-2.58603	1.97129e-12	5.95111e-11
SCRN1	-1.73483	1.96831e-12	5.95111e-11
CD226	3.59007	2.00233e-12	6.03408e-11
DBR1	2.11087	2.04321e-12	6.14632e-11
CHD2	1.69137	2.10414e-12	6.31838e-11
HACL1	2.2151	2.175e-12	6.5196e-11
PCBD1	-2.4908	2.18645e-12	6.54235e-11
ACTR1B	-1.64083	2.22207e-12	6.6372e-11
PCDHGB4	-1.66625	2.2877e-12	6.8212e-11
ICAM5	6.38544	2.34618e-12	6.98067e-11
PLXNA2	-1.49719	2.34942e-12	6.98067e-11
OBSL1	-1.92878	2.36315e-12	7.00916e-11
KIAA1191	1.27995	2.37326e-12	7.02685e-11
MAPRE3	-2.43451	2.44901e-12	7.23846e-11
MFSD6	-2.23054	2.54626e-12	7.51281e-11
ZNF394	1.84169	2.64584e-12	7.79304e-11
GSTM3	1.88157	2.7095e-12	7.96267e-11
VPS13C	-1.15943	2.71284e-12	7.96267e-11
IDH2	-1.86135	2.76946e-12	8.11479e-11
SHC2	-1.81687	2.83457e-12	8.29125e-11
DLX3	4.49391	2.92549e-12	8.54243e-11
DLX2	9.50271	3.02422e-12	8.81554e-11
GPR50	6.29365	3.06631e-12	8.92286e-11
MANEAL	-2.07993	3.08356e-12	8.95766e-11
BZW2	1.75277	3.10866e-12	9.01512e-11
CD83	2.83553	3.20752e-12	9.28591e-11
THBS1	2.07802	3.22913e-12	9.3325e-11
ROS1	-2.13807	3.24107e-12	9.35108e-11
ZC3H10	1.70685	3.38458e-12	9.74851e-11
CD24	-1.62298	3.58222e-12	1.03003e-10
FAM83E	2.88759	3.63142e-12	1.04124e-10
STK17B	2.29191	3.63351e-12	1.04124e-10
CACTIN	2.72894	3.73514e-12	1.06855e-10
OAT	2.06493	3.76699e-12	1.07585e-10
REL	1.4865	3.7843e-12	1.07897e-10
WDR43	1.65051	3.84024e-12	1.09308e-10
NR4A3	2.50382	3.98223e-12	1.13159e-10
WFIKKN2	8.97769	4.03498e-12	1.14466e-10
CHAC1	2.88445	4.2658e-12	1.20812e-10
DCAF4	2.24356	4.35216e-12	1.22863e-10
IAPP	-3.33699	4.35271e-12	1.22863e-10
SYNPO	-2.5492	4.50788e-12	1.27031e-10
KANSL2	1.45629	4.70288e-12	1.32306e-10
TLE5	-2.12474	4.7165e-12	1.32469e-10
NENF	-3.98653	4.73328e-12	1.3272e-10
IL12RB2	3.27522	4.78253e-12	1.33879e-10
NBPF19	1.90204	4.85574e-12	1.35704e-10
COX8A	-1.83796	5.10928e-12	1.42555e-10
GNG4	-1.80498	5.1273e-12	1.42822e-10
SLC6A3	5.10329	5.31973e-12	1.47939e-10
ZFC3H1	1.12872	5.32957e-12	1.4797e-10
COL1A2	-1.93959	5.35484e-12	1.48428e-10
IGSF21	-4.3906	5.44217e-12	1.50602e-10
ABCG8	4.07811	5.53907e-12	1.53034e-10
ZNF296	4.26529	5.54887e-12	1.53055e-10
VAT1	-1.36475	5.56273e-12	1.53188e-10
CCDC190	9.09511	5.57221e-12	1.532e-10
TNFRSF10A	5.83423	5.58374e-12	1.53268e-10
FZD1	-2.03589	5.65348e-12	1.54931e-10
PLK5	4.80802	5.80842e-12	1.5892e-10
IER2	2.83193	5.90482e-12	1.61297e-10
LRP1	-1.57422	6.16916e-12	1.68246e-10
KCNN2	2.18854	6.30703e-12	1.71454e-10
WWC2	1.4956	6.30426e-12	1.71454e-10
NUFIP1	2.51243	6.37725e-12	1.73085e-10
NFKBIZ	2.15741	6.4643e-12	1.75167e-10
SMCHD1	1.15993	6.509e-12	1.76096e-10
CABYR	3.01483	6.59052e-12	1.78018e-10
KHDC4	1.54087	6.61669e-12	1.7844e-10
ECD	1.33818	6.73007e-12	1.81209e-10
ZNF8	1.21277	6.7645e-12	1.81847e-10
NCAPG2	2.27399	6.87426e-12	1.84505e-10
PPP1R15A	2.15567	6.88766e-12	1.84572e-10
PRRC2B	-1.4578	7.18318e-12	1.92187e-10
NUP210L	3.09905	7.24412e-12	1.93512e-10
CETP	9.26592	7.30706e-12	1.94886e-10
ZNF512B	-1.66925	7.85393e-12	2.09142e-10
ETV5	2.05748	7.89513e-12	2.09909e-10
CHRM5	2.76602	7.94437e-12	2.10887e-10
VASH1	-1.56683	8.02353e-12	2.12655e-10
CWC25	1.94379	8.11592e-12	2.14767e-10
KIF3B	-1.2853	8.14091e-12	2.15093e-10
SRCIN1	-2.15969	9.0267e-12	2.38125e-10
IL18R1	-2.89259	9.07302e-12	2.38975e-10
PGAM1	-1.72943	9.18922e-12	2.41659e-10
ACVR1B	-1.65033	9.35931e-12	2.45751e-10
TPH1	-2.13191	9.59633e-12	2.51584e-10
NOP2	1.8074	9.65819e-12	2.52815e-10
PBX1	-1.51813	9.80704e-12	2.56315e-10
DGCR2	-1.70671	1.00826e-11	2.63111e-10
TBC1D16	-2.1217	1.03524e-11	2.69735e-10
SPOCK2	-2.41526	1.11264e-11	2.89458e-10
PKD1L3	3.52147	1.14211e-11	2.96667e-10
GOLGA6B	4.65313	1.14702e-11	2.97488e-10
PTP4A1	1.45712	1.15012e-11	2.97836e-10
ERO1B	1.85157	1.23791e-11	3.19592e-10
KIF20B	2.08092	1.23631e-11	3.19592e-10
IRF2BPL	-1.84297	1.25372e-11	3.2318e-10
UTP20	1.50822	1.35314e-11	3.4828e-10
NCKAP1L	6.44666	1.37898e-11	3.5439e-10
KCND3	-1.99097	1.38874e-11	3.5636e-10
FOXP4	-1.95521	1.39172e-11	3.56583e-10
ARPP21	-2.34725	1.39397e-11	3.56622e-10
HNRNPH1	1.66083	1.41806e-11	3.62236e-10
HMMR	3.1277	1.43674e-11	3.66456e-10
ST8SIA3	-1.76539	1.4437e-11	3.67678e-10
EMC10	-1.6146	1.44774e-11	3.68151e-10
MAPK8IP1	-1.5349	1.45617e-11	3.6974e-10
CLCN4	-1.79803	1.51904e-11	3.85127e-10
CFC1	-2.59588	1.54648e-11	3.91498e-10
GOLGA6C	4.70086	1.59615e-11	4.03468e-10
NLRC5	3.21723	1.62292e-11	4.09625e-10
CHGB	-2.09326	1.6315e-11	4.11177e-10
NEURL1	-2.21914	1.63571e-11	4.11625e-10
CACNG8	3.37408	1.64992e-11	4.14586e-10
HSPA14	2.2675	1.77241e-11	4.44705e-10
MAP1A	-1.59812	1.83592e-11	4.59959e-10
EIF4A2	1.83584	1.90943e-11	4.77668e-10
POU3F1	3.77855	1.92405e-11	4.80616e-10
ZER1	-1.67673	2.00674e-11	5.00532e-10
MXD1	1.5177	2.13885e-11	5.32698e-10
WNT2B	1.41326	2.24525e-11	5.58379e-10
MTF1	1.43603	2.25646e-11	5.60343e-10
ANKRD45	2.75441	2.29351e-11	5.6788e-10
ZNF621	1.29726	2.29218e-11	5.6788e-10
CBX6	-1.55669	2.31535e-11	5.72449e-10
PADI2	2.63949	2.34092e-11	5.77708e-10
PNMA1	-1.59747	2.34344e-11	5.77708e-10
KRR1	1.53094	2.36816e-11	5.82953e-10
TNFRSF11A	3.84498	2.41977e-11	5.94794e-10
SRSF5	1.7693	2.45743e-11	6.03174e-10
GAPDH	-1.03647	2.4895e-11	6.10162e-10
FRS2	1.43062	2.54853e-11	6.23728e-10
PALS1	1.51045	2.65406e-11	6.48618e-10
H3-3B	1.0041	2.71485e-11	6.62518e-10
MEIOC	3.02828	2.72872e-11	6.64944e-10
KCNK16	-2.88861	2.84775e-11	6.92953e-10
FKBP1A	-1.69294	2.93661e-11	7.1355e-10
SORCS1	-1.36908	2.95213e-11	7.16293e-10
SH3PXD2A	-1.7023	2.99607e-11	7.25915e-10
ZNF547	2.28499	3.00977e-11	7.28193e-10
PSPC1	1.45087	3.10258e-11	7.49576e-10
NYNRIN	-1.63579	3.11285e-11	7.50985e-10
KCNA6	-2.03262	3.11958e-11	7.51538e-10
GPN2	1.734	3.1476e-11	7.57212e-10
ANKRD12	1.54035	3.15655e-11	7.58288e-10
SHISA5	-1.54277	3.1665e-11	7.59602e-10
MTFR2	6.81402	3.20511e-11	7.67776e-10
PSME4	1.02407	3.27386e-11	7.83137e-10
BTLA	6.73337	3.40318e-11	8.12923e-10
PPEF2	8.84164	3.4207e-11	8.15956e-10
DCT	6.26474	3.45347e-11	8.22616e-10
TMEM106A	2.98255	3.45999e-11	8.23012e-10
PPP2R1A	-1.31797	3.47182e-11	8.24667e-10
PLPBP	1.75894	3.48616e-11	8.26913e-10
RNASE9	8.73947	3.50063e-11	8.29184e-10
KIF5C	-1.38147	3.71605e-11	8.7898e-10
IFT52	1.86402	3.81909e-11	9.02093e-10
MCF2L	-1.68897	3.85038e-11	9.08217e-10
FAM133B	1.93473	3.85729e-11	9.08583e-10
ASL	1.96241	4.00893e-11	9.4299e-10
SLC29A4	-2.49307	4.10503e-11	9.64256e-10
ZNF211	1.43698	4.48538e-11	1.05214e-09
ABCA5	-1.65962	4.52232e-11	1.05934e-09
ARL6IP1	1.44222	4.58786e-11	1.0732e-09
CLIP3	-1.7042	4.6165e-11	1.07841e-09
BEX4	-2.09261	4.68915e-11	1.09388e-09
SRRT	2.06398	4.74517e-11	1.10542e-09
RBBP5	1.58746	4.76595e-11	1.10874e-09
CCNJ	1.8979	4.77902e-11	1.11025e-09
SNPH	-2.17849	4.78952e-11	1.11117e-09
RAB33B	1.87019	5.03938e-11	1.16754e-09
NCBP1	1.14808	5.05477e-11	1.16858e-09
SOGA1	-1.54569	5.0577e-11	1.16858e-09
SKP1	1.4308	5.30942e-11	1.22507e-09
NECTIN1	-1.79309	5.34262e-11	1.23106e-09
TNFSF14	8.88966	5.39436e-11	1.24129e-09
KLB	2.08737	5.49554e-11	1.26286e-09
P4HTM	-1.93824	5.66511e-11	1.30006e-09
SLC34A2	8.8169	5.67452e-11	1.30046e-09
ZNF571	1.80119	5.71955e-11	1.309e-09
GCK	-2.60671	5.7877e-11	1.32281e-09
GLIPR1	2.14118	5.81877e-11	1.32812e-09
RHBDD2	-1.94641	5.94418e-11	1.35492e-09
CDO1	1.80314	5.98285e-11	1.3619e-09
MBTPS1	-1.36734	6.11743e-11	1.39067e-09
UBC	1.54444	6.37679e-11	1.44769e-09
KLF18	9.02132	6.54454e-11	1.4824e-09
SCN4A	8.91479	6.54721e-11	1.4824e-09
PODXL2	-2.73122	6.59001e-11	1.4901e-09
PYDC1	8.90136	6.6012e-11	1.49064e-09
MARCHF8	-1.76797	7.07559e-11	1.59563e-09
TMEM63B	-1.80755	7.08772e-11	1.59624e-09
MUC12	4.92775	7.15312e-11	1.60884e-09
RIPPLY1	8.80822	7.41369e-11	1.66523e-09
PABPC1	1.0931	7.44468e-11	1.66777e-09
SREBF2	-1.31007	7.44209e-11	1.66777e-09
POLR1B	1.3374	7.76379e-11	1.73696e-09
RUNDC3A	-1.84277	7.81451e-11	1.746e-09
GALM	3.0868	7.87423e-11	1.75702e-09
BIN1	-1.79005	8.03532e-11	1.79061e-09
PLD5	-2.01741	8.20152e-11	1.82524e-09
TXK	4.14084	8.27782e-11	1.8398e-09
CASP8	2.82346	8.35812e-11	1.85522e-09
RIC8B	1.25549	8.42185e-11	1.86692e-09
MATN1	4.68608	8.6958e-11	1.92512e-09
RAB6B	-1.54846	8.75972e-11	1.93674e-09
RETREG3	-1.50868	8.89099e-11	1.96321e-09
EPS8	1.89817	9.15798e-11	2.01953e-09
NDN	-2.62326	9.24256e-11	2.03553e-09
HSPH1	1.6455	9.70234e-11	2.13401e-09
TFAP2C	3.90587	9.90796e-11	2.17641e-09
KCNA4	-2.26495	1.01397e-10	2.22329e-09
TNFRSF10C	3.95515	1.01476e-10	2.22329e-09
GPRASP1	-1.32134	1.02715e-10	2.24753e-09
PKN2	1.12645	1.02956e-10	2.24989e-09
AJUBA	1.97402	1.04874e-10	2.28884e-09
A4GNT	8.55207	1.05718e-10	2.30431e-09
PSMD12	1.51264	1.06677e-10	2.32222e-09
TSPAN3	-1.46026	1.09771e-10	2.3865e-09
PFKM	-1.35479	1.12135e-10	2.43477e-09
ATP6AP2	-2.05544	1.1229e-10	2.435e-09
GNL3	1.64216	1.12921e-10	2.44555e-09
NABP1	3.5804	1.13446e-10	2.45378e-09
SS18L1	1.25902	1.15197e-10	2.48848e-09
PDK4	-2.38079	1.17832e-10	2.54217e-09
SYT7	-2.52515	1.19277e-10	2.57006e-09
CYBB	8.60143	1.21734e-10	2.61967e-09
MINDY1	-1.83329	1.25106e-10	2.68883e-09
FBXO41	-1.65803	1.26278e-10	2.71057e-09
CHRNB2	-1.42058	1.27887e-10	2.74164e-09
ITGAD	8.86913	1.28848e-10	2.75875e-09
EZH2	2.04018	1.31079e-10	2.80297e-09
MCU	2.02549	1.4291e-10	3.05211e-09
GALNT14	-2.45617	1.44122e-10	3.07413e-09
SLC38A11	-2.28863	1.45417e-10	3.09783e-09
OIT3	4.72249	1.48626e-10	3.16222e-09
FNDC7	5.95093	1.52789e-10	3.24671e-09
METAP2	1.8636	1.53868e-10	3.26495e-09
RGS2	1.96	1.54033e-10	3.26495e-09
DNMT3A	-1.1573	1.56694e-10	3.31306e-09
MYRFL	4.10924	1.56603e-10	3.31306e-09
ZNF613	1.84912	1.58537e-10	3.34785e-09
GPATCH2	1.42361	1.62355e-10	3.42422e-09
BSCL2	-1.37407	1.63152e-10	3.43675e-09
KCNJ14	3.51318	1.67521e-10	3.5244e-09
ORMDL3	-1.78369	1.68628e-10	3.54328e-09
SGPL1	-1.3269	1.69235e-10	3.55163e-09
SDK2	-2.08803	1.69748e-10	3.55799e-09
TAT	5.37886	1.72839e-10	3.61829e-09
CAMK2N1	-1.71898	1.74312e-10	3.64463e-09
SLC25A23	-2.04903	1.80365e-10	3.76653e-09
NOC3L	1.94233	1.80642e-10	3.76768e-09
CAMK2B	-2.14161	1.82992e-10	3.812e-09
WNT4	-2.44142	1.83507e-10	3.81802e-09
PIP4K2B	-1.21732	1.87742e-10	3.90135e-09
GPR61	2.94468	1.89373e-10	3.93042e-09
PINK1	-2.59781	2.01479e-10	4.17656e-09
CD99L2	-2.11127	2.06129e-10	4.26772e-09
IPO11	1.88237	2.09025e-10	4.3224e-09
PEG3	8.54165	2.14119e-10	4.42234e-09
SLC26A3	8.5763	2.15614e-10	4.4478e-09
ZNF578	2.23467	2.16337e-10	4.45728e-09
AASS	1.82009	2.24979e-10	4.6297e-09
LBH	1.83848	2.26115e-10	4.64744e-09
FAM110D	4.75703	2.26983e-10	4.65961e-09
SLC7A14	-2.31509	2.2825e-10	4.67996e-09
NFKBIE	2.25608	2.32623e-10	4.76386e-09
MED1	1.1118	2.34656e-10	4.79968e-09
SRC	-1.72801	2.38733e-10	4.87718e-09
TPP2	1.22939	2.55218e-10	5.20767e-09
MXRA7	1.92797	2.5641e-10	5.22571e-09
MDM2	1.14727	2.65656e-10	5.40763e-09
USP8	1.41605	2.71922e-10	5.52853e-09
GALR1	2.86628	2.85488e-10	5.79739e-09
ZNF597	1.92667	2.86009e-10	5.80101e-09
CACNA2D3	2.90414	2.86462e-10	5.80325e-09
POLR3C	1.86433	2.89332e-10	5.85439e-09
PATL2	8.47312	2.94338e-10	5.94859e-09
EDNRA	-2.87582	2.94787e-10	5.95055e-09
COL4A6	-1.79415	2.98899e-10	6.02637e-09
CNGA3	-2.08316	3.11644e-10	6.27587e-09
FAM13B	1.18931	3.15751e-10	6.35101e-09
SLC5A10	7.56746	3.21869e-10	6.46641e-09
GDAP2	1.11768	3.24837e-10	6.51829e-09
ZNF791	1.25843	3.28343e-10	6.58084e-09
RNASE11	8.49641	3.37806e-10	6.76251e-09
DCHS1	-1.96061	3.42953e-10	6.84129e-09
PPM1K	-1.51937	3.42157e-10	6.84129e-09
ZYG11A	4.87407	3.42645e-10	6.84129e-09
VPS26B	-1.80429	3.47602e-10	6.92587e-09
DEPDC1B	2.68178	3.48499e-10	6.93557e-09
NASP	1.68174	3.49621e-10	6.94975e-09
KL	-2.16042	3.5188e-10	6.98644e-09
ELFN2	-2.65161	3.55504e-10	7.05014e-09
ATCAY	-1.50108	3.58715e-10	7.09719e-09
CYB561	-1.7227	3.58342e-10	7.09719e-09
TG	4.14839	3.592e-10	7.0985e-09
RAB36	-2.45036	3.61418e-10	7.134e-09
ABCE1	1.4451	4.13134e-10	8.14532e-09
ZNF317	1.30964	4.18635e-10	8.24418e-09
ITGAM	9.06888	4.20312e-10	8.2676e-09
FAM149B1	1.3843	4.29482e-10	8.43817e-09
USP38	1.31332	4.47689e-10	8.78571e-09
PGR	6.0485	4.55335e-10	8.92541e-09
CDC14A	1.67649	4.61336e-10	9.03259e-09
RABGEF1	1.42775	4.67532e-10	9.14333e-09
MEPCE	1.89633	4.69227e-10	9.1659e-09
OSBPL6	1.29256	4.7613e-10	9.29002e-09
TCF21	8.48166	4.84129e-10	9.43523e-09
ABHD2	-1.34672	4.88092e-10	9.50152e-09
FSCN1	2.11263	4.92518e-10	9.57668e-09
SEMA7A	2.78267	4.98132e-10	9.67473e-09
THEMIS	8.3745	5.05483e-10	9.80626e-09
TAFA4	3.44121	5.20585e-10	1.00877e-08
SAFB2	2.05313	5.30298e-10	1.02641e-08
SORCS2	-2.32573	5.467e-10	1.05695e-08
SUMO2	-1.9323	5.54856e-10	1.0715e-08
CD70	8.35661	5.61458e-10	1.08301e-08
FIGN	2.07738	5.63877e-10	1.08644e-08
RNF6	1.67917	5.77463e-10	1.11125e-08
TPRX1	8.40364	5.78068e-10	1.11125e-08
ARL2	-2.09411	5.81003e-10	1.11455e-08
SMC2	-1.91281	5.81099e-10	1.11455e-08
EID1	-2.02435	5.98904e-10	1.1474e-08
GPRIN3	-2.12686	6.3252e-10	1.21044e-08
ARID5B	1.21368	6.52074e-10	1.24645e-08
NUP210	-1.51249	6.5878e-10	1.25759e-08
PSD	-1.97129	6.59386e-10	1.25759e-08
TMEM87A	1.47942	6.60491e-10	1.25828e-08
SYT17	-2.14381	6.74177e-10	1.28291e-08
SPATA20	-2.18701	6.7653e-10	1.28594e-08
CELSR3	-1.43733	7.03532e-10	1.33576e-08
PLCE1	1.62028	7.20476e-10	1.3664e-08
IGFBP3	-2.27839	7.2259e-10	1.36888e-08
ANHX	8.40023	7.52432e-10	1.42382e-08
AMPD1	8.59847	7.70983e-10	1.4573e-08
CDC42BPB	-1.17094	7.73316e-10	1.46008e-08
BTK	8.34759	7.94113e-10	1.49601e-08
OR5A1	8.43464	7.93635e-10	1.49601e-08
ZNF529	1.1967	8.08262e-10	1.52097e-08
BCL6	1.98902	8.17938e-10	1.53747e-08
TAFA5	-3.03775	8.23658e-10	1.5465e-08
FTSJ3	1.57852	8.29653e-10	1.55604e-08
CHP1	1.27036	8.45594e-10	1.58418e-08
SGMS2	2.54727	8.47567e-10	1.58612e-08
CDCA7L	-1.53344	8.48616e-10	1.58633e-08
KLF4	2.87647	8.70138e-10	1.62477e-08
ALDH8A1	3.8082	8.83011e-10	1.64699e-08
PRAG1	-1.7043	8.95979e-10	1.66934e-08
DGAT1	2.0077	9.34472e-10	1.73914e-08
GIT1	-1.59859	9.44559e-10	1.75599e-08
PARP1	-1.07743	9.71853e-10	1.80475e-08
ICAM1	3.61253	1.00156e-09	1.85787e-08
CD200	-1.7331	1.00283e-09	1.85819e-08
PFKFB3	2.09556	1.02003e-09	1.88801e-08
SLC2A4	3.8702	1.02239e-09	1.89031e-08
IL20RB	4.47778	1.03749e-09	1.91613e-08
ZNF280C	1.71584	1.0469e-09	1.9314e-08
CD99	-1.62189	1.06592e-09	1.96222e-08
LRRN4CL	4.0248	1.06539e-09	1.96222e-08
GOLGA6A	4.33127	1.09213e-09	2.00612e-08
NUAK2	2.65226	1.09109e-09	2.00612e-08
TESK2	2.49473	1.09345e-09	2.00635e-08
F10	-2.37264	1.09704e-09	2.01076e-08
MED9	2.20009	1.10603e-09	2.02505e-08
RXRA	-1.47195	1.12561e-09	2.05867e-08
TAF7L	8.37508	1.15103e-09	2.1029e-08
GPR101	3.4242	1.16331e-09	2.12304e-08
MAGED1	-1.48049	1.16735e-09	2.12813e-08
EFNB2	1.73153	1.18498e-09	2.15793e-08
MOSMO	1.65018	1.19436e-09	2.17267e-08
VMP1	1.46231	1.20333e-09	2.18664e-08
ASTN1	-2.29728	1.20495e-09	2.18725e-08
RPGRIP1	5.14422	1.25525e-09	2.27611e-08
MKX	4.00155	1.26163e-09	2.28523e-08
SNX31	7.8667	1.26665e-09	2.29188e-08
TMPRSS11B	8.45144	1.27134e-09	2.29791e-08
PPM1D	1.65847	1.30289e-09	2.35243e-08
GP2	-4.01984	1.33545e-09	2.40864e-08
SSTR1	-2.49703	1.34213e-09	2.41812e-08
DCAF16	-1.22112	1.35926e-09	2.44638e-08
SEPTIN9	-1.26651	1.37965e-09	2.48044e-08
CRMP1	-1.53019	1.40024e-09	2.51479e-08
SIK2	-0.994909	1.41919e-09	2.54613e-08
OR4D1	8.22589	1.42907e-09	2.56113e-08
TRARG1	8.56745	1.4588e-09	2.61166e-08
ILF2	1.14638	1.46839e-09	2.62605e-08
SCTR	-2.61121	1.4756e-09	2.63615e-08
SCARA3	-2.12426	1.48004e-09	2.6413e-08
BLZF1	1.60027	1.51634e-09	2.70048e-08
BUD23	1.8576	1.51639e-09	2.70048e-08
DUSP5	2.62081	1.51909e-09	2.70245e-08
ZNF416	1.98408	1.525e-09	2.71011e-08
ZKSCAN8P1	3.47529	1.54332e-09	2.73979e-08
ZNF202	1.70828	1.54887e-09	2.74677e-08
CD53	7.93942	1.5715e-09	2.78398e-08
TBCE	1.44084	1.57534e-09	2.78787e-08
LGMN	1.91263	1.63585e-09	2.89193e-08
TNFRSF9	4.37003	1.6934e-09	2.99055e-08
SNAPC1	1.87201	1.70037e-09	2.99662e-08
TAF1L	4.50997	1.69926e-09	2.99662e-08
SCIN	4.22823	1.7235e-09	3.03108e-08
TRO	-1.35871	1.72228e-09	3.03108e-08
JUNB	2.19989	1.73534e-09	3.04872e-08
GPRIN2	-1.81631	1.75028e-09	3.07179e-08
TUT7	1.26111	1.75381e-09	3.0748e-08
ITGB4	3.37965	1.77987e-09	3.11725e-08
RNF19B	1.43073	1.79083e-09	3.1332e-08
HOXA13	6.99581	1.8623e-09	3.25489e-08
BEX2	-2.43851	1.87055e-09	3.26594e-08
C8orf89	8.43076	1.88202e-09	3.28258e-08
FZD5	1.98566	1.88552e-09	3.28531e-08
POMGNT1	-1.51512	1.94585e-09	3.38694e-08
ADCYAP1	-2.07516	1.95404e-09	3.3977e-08
IDI2	8.25169	1.99016e-09	3.45696e-08
GABRR2	3.39655	2.00676e-09	3.47866e-08
PRPF38A	1.16198	2.00665e-09	3.47866e-08
DUXB	3.65567	2.04411e-09	3.53978e-08
HAL	4.43503	2.09198e-09	3.61672e-08
RYR3	2.04574	2.09281e-09	3.61672e-08
ACVR1	-1.90674	2.12915e-09	3.67577e-08
CCDC9	2.61315	2.19867e-09	3.78765e-08
CD276	-1.69327	2.2029e-09	3.78765e-08
CYB5R3	-1.75909	2.20261e-09	3.78765e-08
GLYAT	8.28366	2.2009e-09	3.78765e-08
PAM	-1.56854	2.20942e-09	3.795e-08
PELI3	-1.86775	2.24295e-09	3.84341e-08
XIAP	-1.50226	2.24026e-09	3.84341e-08
ZNF367	2.96411	2.24441e-09	3.84341e-08
INO80	1.19317	2.26026e-09	3.86664e-08
RPAP2	1.14281	2.28107e-09	3.89831e-08
ARL13B	1.50903	2.32045e-09	3.96162e-08
ST6GAL1	-1.48913	2.33924e-09	3.98966e-08
NGRN	-1.42513	2.3761e-09	4.04846e-08
ST6GALNAC6	-7.80258	2.40985e-09	4.10183e-08
NFX1	1.20428	2.4357e-09	4.13861e-08
ODC1	1.52521	2.43634e-09	4.13861e-08
COLEC11	7.15614	2.46631e-09	4.18531e-08
ITIH3	4.40258	2.53849e-09	4.30348e-08
ARL6IP5	-1.88729	2.54987e-09	4.31846e-08
CAVIN2	8.46834	2.61705e-09	4.42782e-08
RRAD	4.18297	2.64654e-09	4.47323e-08
SPTBN1	-1.29001	2.70798e-09	4.57252e-08
SHC3	-2.11062	2.71899e-09	4.58653e-08
FRMD5	1.76882	2.72249e-09	4.58787e-08
OR2B6	7.05259	2.74776e-09	4.62586e-08
SLC6A13	7.86798	2.7639e-09	4.6484e-08
GC	-2.55585	2.77365e-09	4.66017e-08
COL3A1	-1.57027	2.7799e-09	4.66605e-08
SNX15	-7.48346	2.81363e-09	4.71799e-08
GTF2H1	1.64496	2.83332e-09	4.7463e-08
CILK1	1.30777	2.84541e-09	4.76184e-08
CXCL2	5.0644	2.8869e-09	4.82651e-08
KCNH2	-1.90406	2.91034e-09	4.8609e-08
EPB41L4B	-1.76531	2.98632e-09	4.98288e-08
SALL4	1.84615	3.00649e-09	5.0116e-08
KIAA1549	-1.50811	3.01938e-09	5.02814e-08
TUBB2A	1.72079	3.07258e-09	5.11171e-08
NAA15	1.2041	3.17617e-09	5.27887e-08
YWHAB	-1.30859	3.19841e-09	5.31061e-08
FCGR2A	5.63628	3.23598e-09	5.36774e-08
ARHGAP9	5.43994	3.32775e-09	5.51455e-08
TPST2	-1.98777	3.34121e-09	5.53145e-08
DCN	-2.62405	3.35916e-09	5.55573e-08
OR5AU1	8.49561	3.47942e-09	5.74903e-08
DTX1	-2.52468	3.50417e-09	5.78427e-08
TMOD2	-1.32322	3.5081e-09	5.78512e-08
NOTCH2NLC	1.51174	3.51366e-09	5.78866e-08
FOSL1	5.18579	3.52857e-09	5.80756e-08
CXCL9	8.364	3.55312e-09	5.8423e-08
C1orf100	5.21462	3.61772e-09	5.94274e-08
IRF2BP2	-1.56814	3.62846e-09	5.95461e-08
CDYL	1.25184	3.68992e-09	6.04439e-08
NCS1	-2.29773	3.69031e-09	6.04439e-08
GRAP	7.73131	3.93051e-09	6.4254e-08
NT5E	2.03515	3.92917e-09	6.4254e-08
MAN2A2	-1.47289	3.9897e-09	6.51587e-08
DISP3	-1.64295	4.03892e-09	6.5899e-08
NXPE1	6.23605	4.09209e-09	6.67022e-08
UBQLN2	-1.6743	4.09632e-09	6.67071e-08
MUC17	4.01234	4.10049e-09	6.67107e-08
ADGRA1	-2.66686	4.21645e-09	6.85315e-08
ART4	3.27378	4.29983e-09	6.98197e-08
NUP98	1.03976	4.60258e-09	7.46641e-08
ELOA	1.37414	4.64673e-09	7.53082e-08
CNMD	3.35728	4.72087e-09	7.64366e-08
VAMP1	2.60756	4.76549e-09	7.70853e-08
MLLT11	-2.18682	4.78194e-09	7.72777e-08
AIPL1	8.14254	4.81009e-09	7.76585e-08
ST6GALNAC2	3.05974	4.85621e-09	7.83284e-08
TPPP	-1.89708	4.89088e-09	7.88125e-08
PRAMEF2	8.1488	4.97952e-09	8.01646e-08
POSTN	-2.62759	5.02275e-09	8.07838e-08
CACNA1I	3.05674	5.12786e-09	8.2318e-08
SRP68	1.4376	5.12496e-09	8.2318e-08
H3Y1	7.17838	5.17766e-09	8.30387e-08
FRMD3	2.42064	5.22174e-09	8.36665e-08
ZNF543	1.32318	5.23414e-09	8.37859e-08
DHX38	1.42471	5.35953e-09	8.5712e-08
SLC7A6OS	1.99615	5.36469e-09	8.57135e-08
PKIG	-2.48286	5.37307e-09	8.57665e-08
SULF2	-1.28866	5.40461e-09	8.61888e-08
PHF2	-1.35766	5.4199e-09	8.63512e-08
PRICKLE2	-1.11155	5.45191e-09	8.67797e-08
SLC35E2B	-1.2297	5.47439e-09	8.70557e-08
ABCC12	8.07908	5.4997e-09	8.73761e-08
ODF4	8.20518	5.56937e-09	8.84e-08
ITCH	1.01254	5.68252e-09	9.01116e-08
PRKAR1A	-1.2455	5.69988e-09	9.03023e-08
DAND5	8.51099	5.73181e-09	9.07232e-08
LLGL1	-1.52914	5.84143e-09	9.22859e-08
STARD5	4.17776	5.83973e-09	9.22859e-08
NXPE4	5.52152	5.91605e-09	9.33777e-08
PDLIM5	1.07605	5.98915e-09	9.44434e-08
RAB1B	-1.7704	6.01953e-09	9.48342e-08
PSMF1	-1.30784	6.09178e-09	9.58832e-08
LGALS3BP	-1.96207	6.16586e-09	9.69591e-08
NDRG4	-1.38123	6.20107e-09	9.74224e-08
CYLD	1.38949	6.21441e-09	9.75415e-08
ELAC2	1.44305	6.26847e-09	9.8299e-08
C21orf58	-1.97221	6.37065e-09	9.98089e-08
LAP3	2.08149	6.40197e-09	1.00207e-07
INHBE	8.28397	6.45389e-09	1.00833e-07
TARDBP	1.23416	6.45041e-09	1.00833e-07
BSG	-1.24182	6.58125e-09	1.02728e-07
DUSP26	-2.08916	6.59447e-09	1.0284e-07
PTBP1	1.48146	6.63138e-09	1.0313e-07
SMU1	1.03204	6.62503e-09	1.0313e-07
TTYH3	-1.87416	6.62817e-09	1.0313e-07
FADS6	5.66463	6.81779e-09	1.05932e-07
MAP3K5	2.72205	6.84624e-09	1.06277e-07
SUMF2	-1.6394	6.95599e-09	1.07882e-07
WDR70	1.40273	7.01098e-09	1.08635e-07
PYROXD1	1.83595	7.04018e-09	1.08988e-07
FGD6	1.17653	7.12486e-09	1.10198e-07
CASP10	3.32815	7.16585e-09	1.10673e-07
SIM1	-1.53389	7.17516e-09	1.10673e-07
SMOC1	-1.23437	7.17062e-09	1.10673e-07
MAPK4	-1.75379	7.2205e-09	1.11271e-07
ELL3	2.77083	7.25285e-09	1.11668e-07
ZSCAN5C	8.1736	7.35083e-09	1.13073e-07
ZNF560	8.08163	7.39065e-09	1.13583e-07
MGAT4A	-1.63344	7.47029e-09	1.14702e-07
TRIM67	2.23777	7.48173e-09	1.14774e-07
NTM	-1.96524	7.53525e-09	1.1549e-07
EIF3B	1.51633	7.72593e-09	1.18306e-07
LRRN4	3.2743	7.74222e-09	1.18448e-07
ATP6V1G1	-1.49528	7.8534e-09	1.20041e-07
KPNA2	1.20527	7.9889e-09	1.22002e-07
TSPYL2	2.14026	8.1329e-09	1.24089e-07
VSX2	8.20233	8.39438e-09	1.27963e-07
HS6ST1	-1.78608	8.41013e-09	1.28088e-07
H1-0	-1.16011	8.478e-09	1.29006e-07
MAP3K8	2.17248	8.52106e-09	1.29545e-07
SLC25A30	2.18285	8.5339e-09	1.29623e-07
KANSL1L	1.23308	8.6728e-09	1.31615e-07
BMF	-1.20615	8.8343e-09	1.33946e-07
CALM2	1.61251	8.92945e-09	1.35268e-07
MYL6B	-1.47894	9.04727e-09	1.36892e-07
OR5AN1	8.02115	9.05283e-09	1.36892e-07
MAZ	-1.25576	9.10015e-09	1.37485e-07
PIM3	2.18936	9.32508e-09	1.40757e-07
CNBD2	4.28484	9.65264e-09	1.45572e-07
BRD3	-1.38519	9.73452e-09	1.46676e-07
PAQR9	3.44839	9.98738e-09	1.50352e-07
CFC1B	-2.62538	1.01082e-08	1.52036e-07
ACOT13	1.31005	1.01923e-08	1.53165e-07
AKNAD1	5.05722	1.03674e-08	1.55659e-07
ZNF878	2.98068	1.05029e-08	1.57552e-07
ORC2	1.4614	1.06291e-08	1.59305e-07
ATF4	1.54086	1.06449e-08	1.59396e-07
GFI1	4.77175	1.0654e-08	1.59396e-07
MRFAP1	-1.40512	1.07099e-08	1.60091e-07
ERO1A	-1.54348	1.07882e-08	1.61119e-07
GLUL	1.01658	1.11435e-08	1.66072e-07
MAPKAPK2	-1.28057	1.11409e-08	1.66072e-07
TMEM9B	1.85908	1.11493e-08	1.66072e-07
IL31	8.20676	1.11721e-08	1.66267e-07
PRMT2	-1.22497	1.13212e-08	1.68337e-07
RETREG1	-2.00928	1.16781e-08	1.73491e-07
C2orf72	-2.21955	1.17272e-08	1.74068e-07
FGFR1	-1.15919	1.17629e-08	1.74445e-07
PLXNC1	-1.27055	1.18139e-08	1.75048e-07
PBXIP1	-1.71005	1.19935e-08	1.77554e-07
TCN2	-2.51223	1.20341e-08	1.77999e-07
ADAMTS2	-2.88834	1.20682e-08	1.78349e-07
ACOT12	6.17902	1.21119e-08	1.78838e-07
SLC25A25	1.60277	1.22286e-08	1.80404e-07
VWA5B1	-2.80458	1.24441e-08	1.83423e-07
FOXK1	-1.40263	1.25817e-08	1.85291e-07
PTK6	3.20077	1.27739e-08	1.87957e-07
MCC	1.28307	1.32479e-08	1.94763e-07
CPT1A	1.74213	1.32782e-08	1.95039e-07
RBM48	1.54535	1.34193e-08	1.9694e-07
CXXC5	-1.54493	1.35803e-08	1.98816e-07
OGA	1.21416	1.35823e-08	1.98816e-07
ZNF35	1.43509	1.35806e-08	1.98816e-07
ZNF3	1.14608	1.38521e-08	2.02591e-07
C9orf57	8.15651	1.39981e-08	2.04549e-07
KLRD1	2.89831	1.40463e-08	2.05076e-07
ZNF544	0.950645	1.41912e-08	2.07013e-07
WDR37	1.11699	1.43842e-08	2.09648e-07
NACAD	-1.80114	1.44704e-08	2.10722e-07
ZNF418	1.36738	1.4603e-08	2.12471e-07
CHDH	-1.77557	1.46682e-08	2.13236e-07
GRIP2	-2.40533	1.477e-08	2.14532e-07
ALDH1A3	3.07772	1.48777e-08	2.15735e-07
GOLGA6D	4.8464	1.48783e-08	2.15735e-07
NOLC1	1.47899	1.49952e-08	2.17245e-07
SLC44A1	-1.48971	1.50382e-08	2.17681e-07
CLDN19	2.79038	1.52239e-08	2.19992e-07
GUCA1B	2.86673	1.52142e-08	2.19992e-07
DHX33	1.34582	1.52468e-08	2.20136e-07
PEBP1	-1.78255	1.55892e-08	2.24888e-07
BCL2L12	3.01751	1.58081e-08	2.27696e-07
HGSNAT	-1.46875	1.58107e-08	2.27696e-07
POMGNT2	-2.34607	1.5957e-08	2.29608e-07
MED29	1.39416	1.60883e-08	2.31299e-07
IRAK1	-1.84656	1.6303e-08	2.34188e-07
PTPRN2	-1.23417	1.64513e-08	2.36117e-07
PRDM16	-1.68351	1.6704e-08	2.39542e-07
STMN3	-1.51853	1.709e-08	2.44871e-07
TNFAIP2	2.30415	1.72148e-08	2.4645e-07
GNG2	-2.19725	1.73764e-08	2.48553e-07
MLYCD	-1.54211	1.73911e-08	2.48553e-07
CCDC200	3.75383	1.75369e-08	2.50419e-07
TPTE2	4.68563	1.75512e-08	2.50419e-07
PRNP	-1.75598	1.77967e-08	2.53708e-07
PIK3C3	1.08741	1.79249e-08	2.55321e-07
CACNG4	-2.4323	1.79709e-08	2.55761e-07
SSR1	-1.19573	1.85862e-08	2.64296e-07
WDR6	-0.887106	1.86155e-08	2.6449e-07
HKDC1	4.09899	1.87577e-08	2.66287e-07
DGKE	1.7117	1.93048e-08	2.73825e-07
TBC1D9	-1.15713	1.94762e-08	2.76024e-07
NPDC1	-1.89995	1.95356e-08	2.76634e-07
FLACC1	3.9928	1.9582e-08	2.7706e-07
SNIP1	1.56039	2.00092e-08	2.82867e-07
MGAM	3.50342	2.0325e-08	2.87093e-07
MTFR1L	-1.5296	2.03911e-08	2.87786e-07
DUSP16	-1.0697	2.04389e-08	2.88221e-07
RBBP8	1.66242	2.07277e-08	2.9205e-07
KCNJ6	-1.68081	2.11188e-08	2.97313e-07
FGF8	7.94536	2.12599e-08	2.99052e-07
CA12	3.36875	2.15376e-08	3.02706e-07
GRAPL	6.02901	2.17945e-08	3.06062e-07
TRIQK	-1.75867	2.19064e-08	3.07379e-07
DPYSL2	-1.85311	2.19264e-08	3.07405e-07
GRIN2A	-1.53836	2.21635e-08	3.10473e-07
OR11H7	6.65342	2.23689e-08	3.12832e-07
PAK3	-1.58972	2.23686e-08	3.12832e-07
ELAPOR1	-1.44077	2.25262e-08	3.14772e-07
SRSF6	1.15089	2.25617e-08	3.15008e-07
LRCH4	2.20443	2.33884e-08	3.26282e-07
LPCAT4	-1.72259	2.36453e-08	3.29594e-07
SPRTN	1.47317	2.39194e-08	3.3314e-07
CERT1	1.12607	2.4619e-08	3.42603e-07
SMAP2	-1.47664	2.53809e-08	3.52915e-07
CABLES2	1.65155	2.55472e-08	3.54645e-07
KLF9	2.72848	2.55278e-08	3.54645e-07
NIP7	1.69647	2.57149e-08	3.56681e-07
IGF2R	-0.886561	2.63148e-08	3.64703e-07
ICMT	-1.72631	2.68225e-08	3.71436e-07
ASTN2	-1.58918	2.70292e-08	3.73687e-07
TYW1	1.47522	2.70171e-08	3.73687e-07
RORC	8.16444	2.77006e-08	3.82657e-07
FAM20B	-1.25289	2.79181e-08	3.85347e-07
PPP4R3A	1.15486	2.80383e-08	3.86691e-07
CANX	-1.0241	2.81468e-08	3.87872e-07
PRPH	2.80153	2.83487e-08	3.90337e-07
NDFIP1	-1.56151	2.84555e-08	3.91407e-07
SOX8	2.74146	2.84727e-08	3.91407e-07
GCNT4	-2.18101	2.85829e-08	3.92604e-07
PLA2R1	2.94131	2.89543e-08	3.97382e-07
ABCA2	-1.65107	2.90811e-08	3.988e-07
SRMS	5.33579	2.9622e-08	4.05888e-07
NRP1	-1.26023	2.97151e-08	4.06835e-07
GPR156	3.64965	3.0234e-08	4.13605e-07
PRPS2	-2.10606	3.02852e-08	4.13971e-07
ACSL3	1.06239	3.04112e-08	4.15358e-07
ZHX3	-1.11971	3.10338e-08	4.2352e-07
PTK2	0.906982	3.12296e-08	4.2585e-07
SLC46A1	-2.36889	3.16889e-08	4.31764e-07
LIN28A	4.37754	3.19152e-08	4.34498e-07
MSH4	3.29323	3.33998e-08	4.54345e-07
DCAF7	-1.35355	3.34488e-08	4.54646e-07
IMPG2	1.83609	3.35541e-08	4.55402e-07
TMEM176A	-2.32418	3.35582e-08	4.55402e-07
KCNMA1	-1.41391	3.36039e-08	4.55657e-07
EIF2AK3	1.41308	3.36947e-08	4.56523e-07
SLC23A3	3.15335	3.38646e-08	4.58458e-07
SLC5A5	8.01495	3.42367e-08	4.63126e-07
ENTPD4	-1.21645	3.48907e-08	4.71596e-07
RAP1GAP	-1.96465	3.49347e-08	4.71814e-07
L3MBTL1	1.59497	3.50383e-08	4.72835e-07
CRIP2	-1.87138	3.52366e-08	4.75133e-07
OR5K1	7.88116	3.54226e-08	4.77261e-07
CBX5	-1.22499	3.57627e-08	4.81461e-07
RLF	1.25523	3.60448e-08	4.84873e-07
NCAM1	-1.10736	3.63085e-08	4.88033e-07
ATP6V1F	-2.23076	3.66374e-08	4.92063e-07
COPG1	-1.10046	3.67532e-08	4.93227e-07
KLHDC8B	-1.94816	3.75047e-08	5.02914e-07
TECR	-2.03343	3.75527e-08	5.03159e-07
JAKMIP1	-2.41055	3.78244e-08	5.06398e-07
UQCC3	2.24911	3.85328e-08	5.15475e-07
ISG20	3.71984	3.8977e-08	5.20595e-07
TMEM132B	-1.64673	3.896e-08	5.20595e-07
ATP1A4	5.268	3.97935e-08	5.31082e-07
TRIM36	1.94746	4.07918e-08	5.43977e-07
MMP24	-1.62851	4.17406e-08	5.56191e-07
EDEM2	-7.08661	4.21267e-08	5.60454e-07
SNX5	1.48638	4.20963e-08	5.60454e-07
FKBP2	-3.66582	4.23345e-08	5.62777e-07
MFAP4	-1.81043	4.31362e-08	5.72984e-07
MAP3K13	1.18726	4.32076e-08	5.73483e-07
OR5A2	8.03594	4.37198e-08	5.79826e-07
GAD2	-1.42774	4.42288e-08	5.86117e-07
DUSP6	1.5512	4.47023e-08	5.91628e-07
PCF11	1.20573	4.47144e-08	5.91628e-07
IMPDH1	-2.14439	4.48311e-08	5.92247e-07
SDC4	1.83488	4.48222e-08	5.92247e-07
SESN3	1.23452	4.49369e-08	5.93181e-07
UBAP2	1.33848	4.54842e-08	5.99938e-07
KCNAB3	2.9661	4.59328e-08	6.05384e-07
PLEK	7.77716	4.6059e-08	6.06575e-07
ARHGEF10L	-1.35512	4.62691e-08	6.08868e-07
FAP	3.27159	4.64348e-08	6.10574e-07
CACNA1G	-1.88424	4.69168e-08	6.16433e-07
AKT1	-1.11011	4.70018e-08	6.167e-07
MECP2	-1.22469	4.70099e-08	6.167e-07
MUC2	5.94264	4.73631e-08	6.20852e-07
HPS5	1.24521	4.74283e-08	6.21227e-07
SLC4A3	-1.46228	4.81502e-08	6.30194e-07
CEP83	1.53098	4.85416e-08	6.34826e-07
RNF227	2.2315	4.96243e-08	6.48485e-07
NOL4L	-1.05932	5.13221e-08	6.70155e-07
CAPNS1	-1.33744	5.19362e-08	6.77651e-07
CXCL8	3.73535	5.28499e-08	6.89043e-07
FHL2	1.95026	5.32596e-08	6.9385e-07
C21orf91	1.40757	5.37941e-08	7.00275e-07
GDNF	3.78609	5.45495e-08	7.09563e-07
XRN2	1.15535	5.4976e-08	7.14561e-07
SHBG	4.31772	5.59814e-08	7.27071e-07
TASP1	1.47142	5.62629e-08	7.30168e-07
PRAMEF1	7.74931	5.72717e-08	7.42691e-07
STEAP4	3.70236	5.74215e-08	7.44063e-07
SUMO3	-1.60081	5.90249e-08	7.64255e-07
GRAMD1A	-1.40829	5.96489e-08	7.71744e-07
CALY	-3.48968	6.02773e-08	7.79279e-07
GNAI2	-1.13944	6.09788e-08	7.87747e-07
SH3PXD2B	-1.34601	6.28194e-08	8.10907e-07
NGDN	1.68763	6.36096e-08	8.20481e-07
PCNT	-1.15634	6.37233e-08	8.21322e-07
ARFGEF3	-1.84721	6.39347e-08	8.2342e-07
STX10	1.71521	6.47171e-08	8.32864e-07
HOXC13	7.83586	6.62508e-08	8.51954e-07
HRNR	7.66399	6.63012e-08	8.51956e-07
TRIM38	2.20138	6.6801e-08	8.57726e-07
TMEM179	-3.25229	6.75681e-08	8.66919e-07
HSPA12A	1.91097	6.78266e-08	8.69578e-07
PNRC2	1.35224	6.84845e-08	8.77348e-07
DLG2	1.60022	6.9316e-08	8.87329e-07
IDS	-1.35643	6.95204e-08	8.89273e-07
TCEAL4	-2.05359	6.98979e-08	8.93427e-07
LRP5	-1.54129	7.03139e-08	8.98066e-07
USP53	1.63469	7.05735e-08	9.00703e-07
KLC1	-1.04294	7.14673e-08	9.11423e-07
C22orf42	-2.52224	7.29067e-08	9.2908e-07
CGAS	5.90935	7.35237e-08	9.36238e-07
ABHD15	-1.96505	7.65361e-08	9.73866e-07
SPEM3	4.56415	7.69159e-08	9.77964e-07
B3GNT4	2.59977	7.74762e-08	9.84348e-07
NAXE	-1.87112	7.75932e-08	9.85096e-07
SMPD1	-1.86811	7.81365e-08	9.91251e-07
ZNF57	2.543	7.83807e-08	9.93605e-07
KIAA0513	-1.35581	7.96108e-08	1.00844e-06
CHST1	-4.77509	7.9955e-08	1.01129e-06
PLXND1	-2.20942	7.99192e-08	1.01129e-06
CD8B	5.43894	8.00698e-08	1.01199e-06
ADGRF3	-1.91784	8.0596e-08	1.01761e-06
NXF2	2.47728	8.06351e-08	1.01761e-06
UTP14A	1.63325	8.20888e-08	1.03519e-06
HBS1L	1.00867	8.30235e-08	1.04619e-06
TOMM40	1.39879	8.4408e-08	1.06285e-06
PRDX5	-1.67908	8.4848e-08	1.0676e-06
TRA2A	1.13325	8.63269e-08	1.0854e-06
TMEM127	-1.32202	8.71679e-08	1.09516e-06
INHBC	4.44448	8.96495e-08	1.1255e-06
TP53I13	-1.99227	8.97273e-08	1.12565e-06
FKBP1B	-2.02178	9.10921e-08	1.14192e-06
NDUFS8	-2.08584	9.11769e-08	1.14214e-06
FERMT3	2.87185	9.15194e-08	1.14558e-06
C2orf42	1.62292	9.16331e-08	1.14616e-06
LRIF1	1.52767	9.2112e-08	1.1513e-06
ZNF473	1.23183	9.2554e-08	1.15597e-06
MPP2	-1.81382	9.29279e-08	1.15978e-06
HBP1	1.26698	9.38062e-08	1.16988e-06
GRIN2C	3.54977	9.55423e-08	1.18978e-06
SMARCC2	-0.908894	9.55339e-08	1.18978e-06
N4BP2	-1.18123	9.70014e-08	1.20706e-06
NPTXR	-1.68483	9.70774e-08	1.20712e-06
POM121L2	7.82242	9.79346e-08	1.21689e-06
YTHDC1	1.25789	9.88369e-08	1.2272e-06
CSRP1	-1.69797	9.92234e-08	1.2311e-06
DNAJA4	1.89884	9.93462e-08	1.23172e-06
MRC1	5.2904	9.97127e-08	1.23536e-06
SGMS1	1.20591	1.00883e-07	1.24892e-06
TULP2	4.14895	1.00955e-07	1.24892e-06
HEATR5A	1.18667	1.0258e-07	1.26717e-06
TNPO3	0.975955	1.0257e-07	1.26717e-06
WDR12	1.30234	1.04362e-07	1.28825e-06
TMEM130	-2.26061	1.0451e-07	1.28913e-06
ART3	4.46676	1.04771e-07	1.29141e-06
RABL6	-1.14734	1.05644e-07	1.30028e-06
SLC29A1	-1.83266	1.05618e-07	1.30028e-06
CTNNBIP1	-1.60959	1.08728e-07	1.33727e-06
GSTM5	6.59942	1.09229e-07	1.34205e-06
USP39	1.51804	1.09275e-07	1.34205e-06
PTPN22	7.62745	1.11646e-07	1.37018e-06
ZNF440	1.96589	1.1197e-07	1.37315e-06
POU4F3	7.73933	1.12607e-07	1.37997e-06
CPO	6.54302	1.1338e-07	1.38843e-06
ARL10	-1.15581	1.15433e-07	1.41256e-06
STK38L	1.4378	1.1679e-07	1.42813e-06
GCM1	7.90498	1.17887e-07	1.44051e-06
TAF11L7	7.65354	1.18849e-07	1.45121e-06
C1orf162	3.37918	1.19862e-07	1.46252e-06
IQCJ	7.63819	1.21743e-07	1.4844e-06
FLG	7.6544	1.23993e-07	1.51075e-06
NOTCH2NLA	1.71505	1.25192e-07	1.52427e-06
PNO1	1.61159	1.25439e-07	1.52536e-06
TMEM229B	-2.10925	1.25462e-07	1.52536e-06
ZNF652	-1.23285	1.25584e-07	1.52575e-06
MMACHC	1.57412	1.26274e-07	1.53303e-06
PKN1	-1.38205	1.29117e-07	1.56642e-06
DCTN2	-1.26421	1.29444e-07	1.56816e-06
LDHC	4.8714	1.29446e-07	1.56816e-06
CERS6	-1.26747	1.29628e-07	1.56925e-06
VWA5B2	-2.0141	1.2984e-07	1.57069e-06
CD14	4.37428	1.30684e-07	1.57977e-06
OR4K17	7.6475	1.30836e-07	1.58048e-06
FBXO17	-2.27768	1.31149e-07	1.58313e-06
BRMS1	1.87984	1.31514e-07	1.58641e-06
ATXN7L3B	-1.17211	1.32519e-07	1.5974e-06
FLYWCH2	-2.81199	1.33687e-07	1.61032e-06
INTS4	1.23321	1.35053e-07	1.62563e-06
OR2V2	7.77927	1.35188e-07	1.62609e-06
TCP1	1.21712	1.36704e-07	1.64317e-06
TRMO	1.57654	1.3683e-07	1.64351e-06
NWD1	4.46589	1.36948e-07	1.64376e-06
KLHL14	1.91681	1.37817e-07	1.65302e-06
NFATC3	0.993101	1.39323e-07	1.6699e-06
NUP35	1.64717	1.41033e-07	1.68921e-06
USP29	7.66347	1.41767e-07	1.6968e-06
ANGPTL2	-1.78821	1.42319e-07	1.7022e-06
WDR49	2.75854	1.42826e-07	1.70706e-06
MAGEH1	-2.1231	1.43046e-07	1.70767e-06
RNF103-CHMP3	4.20622	1.43079e-07	1.70767e-06
EXOC7	-1.10114	1.43845e-07	1.71561e-06
ANAPC16	-1.69089	1.47672e-07	1.76001e-06
BCAT2	-1.84838	1.48815e-07	1.77238e-06
BNIP2	1.17538	1.52632e-07	1.81657e-06
POMK	-1.28942	1.52991e-07	1.81957e-06
SERF1A	-1.81766	1.53834e-07	1.8283e-06
ITM2B	-1.55487	1.54003e-07	1.82903e-06
KIAA1210	7.6972	1.56396e-07	1.85615e-06
CCDC144A	2.82462	1.57051e-07	1.86262e-06
TGS1	1.40028	1.60576e-07	1.90309e-06
MAP4	-0.899447	1.60964e-07	1.90635e-06
GFOD2	-1.22424	1.62903e-07	1.92797e-06
CDC42	-1.03893	1.63766e-07	1.93683e-06
AP3D1	-1.11002	1.64114e-07	1.93959e-06
SVOP	-1.44292	1.65016e-07	1.94889e-06
SHISAL1	-2.59875	1.65494e-07	1.95318e-06
NCOA3	0.90213	1.65938e-07	1.95705e-06
RUNX1	2.20664	1.66966e-07	1.9678e-06
BEST3	7.59085	1.67235e-07	1.96914e-06
PRKACB	-1.33386	1.67312e-07	1.96914e-06
ALDH2	-1.5631	1.68752e-07	1.98471e-06
RHOU	-1.23395	1.69334e-07	1.99018e-06
SAP30BP	1.34366	1.70233e-07	1.99936e-06
FAM174C	2.54654	1.70769e-07	2.00426e-06
EXOSC10	1.23743	1.71051e-07	2.00618e-06
IMPDH2	1.05195	1.74808e-07	2.04882e-06
KCNS1	3.1315	1.76394e-07	2.06598e-06
CNR2	6.53793	1.77082e-07	2.07261e-06
GNB2	-1.3144	1.77342e-07	2.07422e-06
NUP160	1.03986	1.77692e-07	2.07687e-06
TRAK1	-0.877468	1.77964e-07	2.07862e-06
WDR47	1.19778	1.80849e-07	2.11086e-06
ADAMTSL4	2.20255	1.84121e-07	2.14757e-06
CUEDC1	-1.6143	1.86637e-07	2.17542e-06
SCG3	-1.55961	1.87602e-07	2.18516e-06
CCDC62	2.73232	1.88268e-07	2.19142e-06
SMIM32	-2.43964	1.88579e-07	2.19353e-06
RTL6	-1.70785	1.92235e-07	2.23451e-06
TMEM215	7.6101	1.9357e-07	2.2485e-06
ADAMTS3	2.1344	1.95366e-07	2.2678e-06
DRAP1	-1.98442	1.95557e-07	2.26846e-06
TMEM184B	-1.35708	1.96092e-07	2.27311e-06
OAS2	7.54961	1.99107e-07	2.30648e-06
CDC6	2.32336	2.01059e-07	2.32751e-06
NDRG3	-1.56143	2.07045e-07	2.39516e-06
STRA6	-1.84847	2.1036e-07	2.43185e-06
DIPK2B	3.43317	2.11649e-07	2.44382e-06
TSHZ1	-1.58416	2.11684e-07	2.44382e-06
CDR2	1.73958	2.12649e-07	2.45329e-06
ZNF792	-1.8644	2.15525e-07	2.48477e-06
GRAMD4	-1.44525	2.17542e-07	2.50632e-06
GABARAP	-1.10724	2.19474e-07	2.52511e-06
TMSB10	-1.0297	2.19348e-07	2.52511e-06
TRIM69	2.88284	2.1962e-07	2.52511e-06
KCNJ11	-2.40817	2.20112e-07	2.52733e-06
MAP3K20	-1.38888	2.20001e-07	2.52733e-06
CEP126	-1.49632	2.2094e-07	2.53512e-06
CAMK1D	-1.53647	2.21908e-07	2.54451e-06
ARSA	-2.0898	2.22449e-07	2.54726e-06
USH1C	-1.87967	2.22356e-07	2.54726e-06
FAM174B	-2.6019	2.23374e-07	2.55467e-06
NQO2	2.78928	2.23398e-07	2.55467e-06
HBA2	7.70635	2.24006e-07	2.5599e-06
ZNF131	1.29776	2.24726e-07	2.56466e-06
ZNF555	1.13737	2.24598e-07	2.56466e-06
TMEM269	2.8197	2.25412e-07	2.57076e-06
MYLK3	7.56824	2.25926e-07	2.57488e-06
CCDC25	-1.85136	2.28658e-07	2.60253e-06
KMT2E	0.86451	2.28526e-07	2.60253e-06
ZNF274	1.13967	2.30166e-07	2.61793e-06
DEAF1	-1.59014	2.32608e-07	2.64392e-06
FOXK2	-1.1122	2.33435e-07	2.65154e-06
ONECUT1	1.36389	2.38457e-07	2.70678e-06
RPF2	1.65454	2.40101e-07	2.72361e-06
RBM25	0.984936	2.40956e-07	2.73149e-06
ZNF442	2.18207	2.41864e-07	2.73994e-06
ANKHD1-EIF4EBP3	1.92181	2.45254e-07	2.77649e-06
PMP2	7.06523	2.48337e-07	2.80951e-06
ZNF550	1.19228	2.49582e-07	2.82171e-06
LPCAT1	-1.90017	2.56603e-07	2.89915e-06
SLC13A1	7.5947	2.57651e-07	2.90906e-06
BCL2L15	7.57852	2.61481e-07	2.95033e-06
NCEH1	2.69851	2.62453e-07	2.95933e-06
SCOC	-1.70466	2.63012e-07	2.96365e-06
DAGLA	-1.82274	2.63267e-07	2.96455e-06
ADAR	-0.880744	2.6652e-07	2.9992e-06
ANKRD42	1.96515	2.67372e-07	3.00566e-06
FAM219A	-1.49826	2.6745e-07	3.00566e-06
SLC35A2	2.30155	2.67644e-07	3.00584e-06
OR6C74	7.49923	2.73812e-07	3.07308e-06
CCNA1	2.89202	2.78296e-07	3.12134e-06
SOX15	2.9757	2.78737e-07	3.12421e-06
GSTO2	-1.86397	2.83951e-07	3.18055e-06
AOPEP	-1.24048	2.84264e-07	3.18196e-06
CDS2	-0.976253	2.91903e-07	3.2653e-06
OGDHL	-1.99571	2.94731e-07	3.29476e-06
DDR1	-1.6099	2.95729e-07	3.30374e-06
RNF11	-1.30559	2.99067e-07	3.33883e-06
ARID4A	1.28017	3.0119e-07	3.36031e-06
SSRP1	-1.22658	3.03411e-07	3.38287e-06
UNC80	-1.07607	3.0626e-07	3.41239e-06
CEP295	1.09686	3.08425e-07	3.43424e-06
MAP3K19	3.39918	3.11981e-07	3.47156e-06
ZNF705A	7.71594	3.12376e-07	3.47366e-06
ZNF395	-1.80156	3.13701e-07	3.48611e-06
OR11H4	5.3317	3.16213e-07	3.51173e-06
CDK16	-1.10184	3.21378e-07	3.56674e-06
SLC2A1	-1.63414	3.24643e-07	3.60062e-06
UBTF	1.24659	3.28919e-07	3.64566e-06
ZNF749	1.23339	3.32672e-07	3.68485e-06
RALGDS	-1.16257	3.34973e-07	3.70791e-06
ZSCAN12	1.04512	3.36247e-07	3.71958e-06
DCP1A	1.04483	3.37915e-07	3.73559e-06
PIGT	-1.36996	3.38847e-07	3.74346e-06
CHD1	1.12575	3.41346e-07	3.7686e-06
CHAT	3.59721	3.41748e-07	3.77058e-06
OR5H14	7.49142	3.47072e-07	3.82683e-06
GABRR3	7.48443	3.48047e-07	3.83509e-06
NVL	1.23543	3.51139e-07	3.86664e-06
OR4F3	3.90775	3.51857e-07	3.87203e-06
ZMIZ1	-1.13162	3.54267e-07	3.89602e-06
UQCRC1	-1.21854	3.54763e-07	3.89895e-06
ADM5	3.89043	3.55796e-07	3.90687e-06
DUSP4	1.05511	3.56407e-07	3.90687e-06
LGR6	5.48138	3.56145e-07	3.90687e-06
MPRIP	-0.930829	3.56254e-07	3.90687e-06
CRYBA1	4.37827	3.56737e-07	3.90795e-06
TBC1D1	-1.21754	3.58122e-07	3.92031e-06
TJP1	1.07168	3.58328e-07	3.92031e-06
GUCY2C	2.88206	3.59506e-07	3.93066e-06
ITK	7.5133	3.63768e-07	3.97469e-06
APOF	5.61358	3.64092e-07	3.97567e-06
FAM90A27P	7.58231	3.66213e-07	3.99626e-06
NECAP2	1.31102	3.7186e-07	4.05526e-06
TGIF1	1.72386	3.72491e-07	4.05953e-06
CSNK1G1	0.932689	3.76075e-07	4.09595e-06
OR11H6	7.45724	3.77249e-07	4.1061e-06
DOCK10	-1.37511	3.78507e-07	4.11714e-06
NLRP11	7.5391	3.79347e-07	4.12364e-06
NRXN1	-1.29585	3.81735e-07	4.14693e-06
LRRC4C	-1.58737	3.82712e-07	4.15488e-06
MTSS1	-1.27102	3.86513e-07	4.19345e-06
ARHGAP35	-0.896539	3.87349e-07	4.19984e-06
ABCB1	2.2396	3.87794e-07	4.20084e-06
FOXI3	7.44704	3.87938e-07	4.20084e-06
AMDHD1	4.42143	3.90847e-07	4.22964e-06
ELOVL3	6.44227	3.91686e-07	4.23601e-06
ATAD3B	1.55523	3.94935e-07	4.26842e-06
ZSCAN31	1.77977	3.95298e-07	4.26962e-06
TRIM7	4.5661	4.00599e-07	4.32412e-06
LILRB5	7.65086	4.01371e-07	4.32969e-06
ENPP4	-1.6719	4.05775e-07	4.37441e-06
ARFGEF2	-0.990606	4.07808e-07	4.39354e-06
SERINC1	-1.34563	4.08479e-07	4.39796e-06
IKZF3	4.03147	4.09075e-07	4.40159e-06
MTRF1L	1.25192	4.10608e-07	4.41527e-06
DMRTC2	7.56596	4.17921e-07	4.49105e-06
PLPP3	-1.61124	4.18975e-07	4.49953e-06
KIF1A	-1.24592	4.19436e-07	4.50163e-06
RAP2B	1.52321	4.19921e-07	4.50362e-06
RCC1	1.6554	4.20154e-07	4.50362e-06
DIAPH1	1.40668	4.21304e-07	4.51309e-06
TPM4	-1.13129	4.27527e-07	4.57686e-06
PTPRT	-1.85036	4.29639e-07	4.59656e-06
RFTN2	1.80335	4.34809e-07	4.64895e-06
SOX3	4.65147	4.42495e-07	4.72813e-06
BTN1A1	6.30777	4.44115e-07	4.74245e-06
GPRIN1	-2.15625	4.4556e-07	4.75488e-06
CDKL5	1.0832	4.47501e-07	4.77259e-06
ACTR1A	-1.06075	4.50032e-07	4.79657e-06
SLC34A3	-2.25562	4.51697e-07	4.81128e-06
SETD3	1.15343	4.52458e-07	4.81636e-06
SCN3A	-1.32907	4.53768e-07	4.82727e-06
ETV4	-1.60312	4.54825e-07	4.83548e-06
SLC9A7	-1.52289	4.62246e-07	4.91129e-06
MAGI3	1.08853	4.63802e-07	4.92473e-06
OR11G2	7.55426	4.65095e-07	4.93537e-06
AKAP8	1.32394	4.72451e-07	5.01028e-06
GRK2	-1.41588	4.75228e-07	5.03659e-06
FOXQ1	3.50108	4.76078e-07	5.03983e-06
RAB11A	-1.0823	4.7613e-07	5.03983e-06
ATP1B4	7.45039	4.78469e-07	5.06143e-06
APLF	1.77364	4.82174e-07	5.09553e-06
XPO7	-1.00734	4.82294e-07	5.09553e-06
NOP53	1.20167	4.91929e-07	5.19408e-06
AP3B2	-1.40362	4.92517e-07	5.19705e-06
HSF5	5.27107	4.93932e-07	5.20873e-06
PDXP	-1.92889	4.9656e-07	5.23319e-06
ZSWIM3	1.44776	5.01028e-07	5.277e-06
KBTBD13	7.66701	5.03065e-07	5.29515e-06
ALDOA	-1.62986	5.11282e-07	5.3783e-06
FNIP2	-1.10891	5.15098e-07	5.41509e-06
MASP2	1.92567	5.17561e-07	5.4376e-06
TMEM156	7.66007	5.19036e-07	5.44634e-06
UTP18	1.43915	5.18823e-07	5.44634e-06
SAP25	2.72685	5.21577e-07	5.46962e-06
RGP1	-0.992123	5.241e-07	5.49267e-06
TRIM77	7.46746	5.28284e-07	5.5331e-06
TOPAZ1	7.47062	5.30887e-07	5.55692e-06
HM13	-1.04643	5.3621e-07	5.60918e-06
ZNF850	1.61013	5.39338e-07	5.63841e-06
YME1L1	0.925816	5.44358e-07	5.68739e-06
TMEM168	1.17789	5.46859e-07	5.70999e-06
SYT3	-6.64328	5.48702e-07	5.7257e-06
CERK	-1.20965	5.56751e-07	5.80612e-06
KIN	1.21447	5.62291e-07	5.86028e-06
OR4D9	7.56081	5.66788e-07	5.90352e-06
CD63	-1.56464	5.7079e-07	5.94155e-06
YIPF3	-1.35705	5.71267e-07	5.94286e-06
YARS2	1.39325	5.81113e-07	6.04158e-06
TMEM200A	-2.01105	5.8481e-07	6.07629e-06
NDUFA13	-1.56877	5.9602e-07	6.18896e-06
CADPS	-1.19938	5.97141e-07	6.19301e-06
DBNDD1	-1.83534	5.97058e-07	6.19301e-06
LCOR	-0.938667	6.01175e-07	6.23103e-06
MOB1B	-1.36095	6.061e-07	6.27823e-06
C12orf75	-2.21703	6.09573e-07	6.31035e-06
QPCT	-2.22235	6.1196e-07	6.33119e-06
TMEM253	3.96588	6.12812e-07	6.33614e-06
KNDC1	-1.80222	6.16236e-07	6.36765e-06
TOB2	1.14126	6.2097e-07	6.41265e-06
RSRC2	1.41335	6.21988e-07	6.41924e-06
H2BC18	2.23447	6.23026e-07	6.42604e-06
MYO18A	-1.26915	6.24957e-07	6.44204e-06
MYL6	-1.20946	6.26066e-07	6.44955e-06
ANO6	1.07242	6.30375e-07	6.48999e-06
GTF2F2	1.36361	6.31071e-07	6.49321e-06
MRAP2	3.20174	6.3148e-07	6.49347e-06
MBTD1	1.02959	6.33733e-07	6.51269e-06
TMED10	-1.34696	6.43079e-07	6.60472e-06
DDX43	7.4329	6.43964e-07	6.60981e-06
DLGAP3	-2.26109	6.52307e-07	6.69138e-06
GLYR1	1.145	6.53384e-07	6.69837e-06
B4GALNT2	4.38206	6.56844e-07	6.72977e-06
TBPL1	1.35754	6.65187e-07	6.80912e-06
WDR75	1.08682	6.65393e-07	6.80912e-06
ZNF207	0.744183	6.7646e-07	6.91819e-06
STPG3	4.31595	6.78337e-07	6.9332e-06
BRIX1	1.5168	6.78933e-07	6.93511e-06
TMEM94	-1.31308	6.80663e-07	6.94859e-06
FOXE1	3.80663	6.83219e-07	6.97048e-06
LINGO4	7.46412	6.84058e-07	6.97484e-06
ISX	-2.75997	6.88612e-07	7.01705e-06
CTSD	-1.81844	6.89322e-07	7.02006e-06
SELENBP1	-1.9732	6.9066e-07	7.02945e-06
GNAS	-1.22361	6.9122e-07	7.03093e-06
WDR45B	-1.24026	6.93152e-07	7.04635e-06
CCDC81	2.80344	6.95152e-07	7.05933e-06
TIMP1	-1.84196	6.95262e-07	7.05933e-06
RASGRF2	1.81389	6.98721e-07	7.09019e-06
PPP6R1	-1.04495	7.00325e-07	7.10222e-06
TRIM59	1.91513	7.08061e-07	7.17638e-06
CORO7	-1.9004	7.11672e-07	7.20435e-06
TSHR	2.2962	7.11475e-07	7.20435e-06
COL14A1	-1.52573	7.13508e-07	7.21862e-06
MTMR14	1.53233	7.22971e-07	7.31e-06
KCTD16	-1.74634	7.2679e-07	7.34423e-06
CACNA1H	-1.32092	7.34755e-07	7.41969e-06
EXOSC6	-1.39012	7.35135e-07	7.41969e-06
ODAPH	7.41728	7.39311e-07	7.45739e-06
FBXO44	-1.3811	7.43278e-07	7.49295e-06
ADARB2	-1.63036	7.46707e-07	7.52304e-06
RTP1	5.25571	7.47715e-07	7.52871e-06
DCX	-2.1847	7.48834e-07	7.53188e-06
SMNDC1	1.2986	7.48919e-07	7.53188e-06
COL26A1	-2.54536	7.49942e-07	7.5377e-06
THRA	-1.36865	7.5377e-07	7.57103e-06
VTN	-2.44263	7.54153e-07	7.57103e-06
ZNF112	1.32203	7.56757e-07	7.59268e-06
MGAT3	-1.2721	7.59357e-07	7.61425e-06
LRP11	-1.56301	7.61087e-07	7.62708e-06
LZTS3	-1.25026	7.62308e-07	7.6348e-06
PSEN1	1.07563	7.63271e-07	7.63992e-06
SULT4A1	-1.58921	7.64859e-07	7.6513e-06
SLC13A3	3.15037	7.77178e-07	7.76536e-06
SMIM13	-1.53894	7.77166e-07	7.76536e-06
SCAF4	1.22591	7.79551e-07	7.78448e-06
KPNA1	0.985329	7.84785e-07	7.83212e-06
SERF2	-1.27194	7.95707e-07	7.93645e-06
ZDHHC9	-1.42728	7.97338e-07	7.94804e-06
FAM131B	-1.82016	8.02163e-07	7.99143e-06
FTCD	-2.03645	8.02949e-07	7.99456e-06
VPS41	-1.27052	8.08514e-07	8.04523e-06
DYNLL2	1.01981	8.104e-07	8.05582e-06
PRRT1B	-2.25538	8.10529e-07	8.05582e-06
DRP2	2.56824	8.14811e-07	8.09363e-06
CASZ1	-1.9356	8.18551e-07	8.12602e-06
TRAP1	-1.18491	8.24587e-07	8.18114e-06
HES2	4.26687	8.26865e-07	8.19894e-06
CCNT1	1.0653	8.29799e-07	8.22322e-06
GNPTAB	-1.31908	8.33005e-07	8.25016e-06
ARL4D	2.09576	8.33626e-07	8.25149e-06
FAM200A	1.55632	8.37546e-07	8.28544e-06
GSTA4	-1.72501	8.38078e-07	8.28587e-06
CILP	3.53425	8.38949e-07	8.28963e-06
TENM4	-1.17968	8.43187e-07	8.32665e-06
SBK1	-1.70097	8.46792e-07	8.35738e-06
CDYL2	-1.51013	8.50586e-07	8.38994e-06
NFATC1	2.97803	8.52296e-07	8.40191e-06
CKAP4	-1.44082	8.54189e-07	8.41568e-06
HEPACAM2	-2.10267	8.55474e-07	8.42343e-06
GABPB1	1.36452	8.71009e-07	8.57141e-06
GM2A	-1.59436	8.75896e-07	8.6145e-06
H3C13	2.67289	8.94314e-07	8.79054e-06
PTPN3	-1.62144	9.05261e-07	8.89298e-06
TEKT3	4.88115	9.15145e-07	8.98487e-06
PGM2L1	-1.54768	9.16419e-07	8.99216e-06
PDXK	-1.15261	9.20952e-07	9.03141e-06
COX6B2	3.07188	9.2152e-07	9.03175e-06
CRX	5.73126	9.29078e-07	9.10056e-06
TFAM	1.38876	9.3768e-07	9.17951e-06
MIF	-1.7376	9.42396e-07	9.22034e-06
POLD2	-1.77384	9.47393e-07	9.26389e-06
DHRS2	-2.07598	9.5016e-07	9.28558e-06
PITRM1	1.42035	9.56637e-07	9.34349e-06
SYNGR1	-1.41556	9.61583e-07	9.38638e-06
TOX4	0.969941	9.62471e-07	9.38964e-06
ERLIN1	1.28522	9.63257e-07	9.3919e-06
KCNK13	-2.91825	9.74991e-07	9.50084e-06
RTL8C	-1.4379	9.87903e-07	9.62112e-06
EXD2	-1.12098	9.88856e-07	9.62486e-06
UQCR11	-1.87623	9.93483e-07	9.66435e-06
FNDC3B	1.01748	1.00089e-06	9.73079e-06
SDC3	-1.34998	1.00181e-06	9.73413e-06
NFE2L1	-1.0507	1.01115e-06	9.81925e-06
LBHD1	1.78592	1.02859e-06	9.98295e-06
GSE1	-0.853801	1.03064e-06	9.99708e-06
ARVCF	-1.29526	1.03364e-06	1.00204e-05
TUBA1C	1.0053	1.04062e-06	1.00824e-05
NFKB2	1.8126	1.05288e-06	1.01917e-05
PRPF18	1.20907	1.05311e-06	1.01917e-05
MACROH2A2	-1.21832	1.05545e-06	1.02085e-05
CTNNBL1	1.35479	1.05748e-06	1.02223e-05
PKHD1L1	2.13149	1.0601e-06	1.02417e-05
PRAMEF12	7.35071	1.06744e-06	1.03068e-05
MYB	4.2678	1.06832e-06	1.03095e-05
ZBTB2	1.54329	1.07342e-06	1.03527e-05
TNFRSF8	7.34287	1.07565e-06	1.03684e-05
AIG1	-1.78674	1.08863e-06	1.04875e-05
TRIM49B	7.30093	1.09195e-06	1.05135e-05
ATP6V0B	-1.25933	1.10274e-06	1.06113e-05
HIF1A	-1.04993	1.10527e-06	1.06237e-05
NOMO1	-0.915165	1.10526e-06	1.06237e-05
ANKS4B	-2.24116	1.11061e-06	1.06629e-05
ZNF717	7.32149	1.11057e-06	1.06629e-05
MADD	-0.998762	1.11775e-06	1.07253e-05
PHC1	-1.26152	1.12804e-06	1.0818e-05
CRNKL1	1.29776	1.13531e-06	1.08815e-05
RPS6KA5	1.33629	1.13615e-06	1.08834e-05
H3Y2	7.42206	1.13842e-06	1.08873e-05
RNASE4	-2.11766	1.13848e-06	1.08873e-05
STOML3	7.42206	1.13842e-06	1.08873e-05
SRGAP1	1.41115	1.14527e-06	1.0946e-05
FAM171A2	-2.29503	1.15153e-06	1.09996e-05
GPN1	1.20372	1.15508e-06	1.10273e-05
CADM4	-1.51382	1.1632e-06	1.10986e-05
ABLIM2	-1.87485	1.1649e-06	1.11085e-05
PIP5K1B	-1.6962	1.16608e-06	1.11135e-05
BTBD9	-0.883084	1.16767e-06	1.11162e-05
GALNT2	-1.20722	1.1673e-06	1.11162e-05
KLHL36	-1.28234	1.17555e-06	1.11849e-05
MIP	6.26767	1.18474e-06	1.1266e-05
UBL3	-1.30606	1.18792e-06	1.12899e-05
RAB9B	-2.23734	1.19112e-06	1.13097e-05
RHOA	-1.05246	1.19134e-06	1.13097e-05
RGS16	2.49695	1.19259e-06	1.13152e-05
FGF12	1.50379	1.19955e-06	1.13739e-05
GABBR2	-2.21502	1.20011e-06	1.13739e-05
TSPAN17	-1.77941	1.21032e-06	1.14642e-05
SLC20A2	1.39148	1.21742e-06	1.1525e-05
TAS1R1	4.04076	1.21849e-06	1.15287e-05
TRHDE	2.61203	1.22371e-06	1.15716e-05
EIF4E3	-1.50608	1.24267e-06	1.17443e-05
ATP6AP1	-1.35709	1.24699e-06	1.1772e-05
SCN2A	-1.36053	1.24652e-06	1.1772e-05
SRP9	-1.52997	1.24903e-06	1.17847e-05
CACNA2D1	-1.19016	1.25407e-06	1.18256e-05
EFR3B	-0.970625	1.26295e-06	1.19028e-05
FAM234A	-1.57107	1.27605e-06	1.20129e-05
FERMT1	3.36579	1.2754e-06	1.20129e-05
ANKRD36	-0.916224	1.28044e-06	1.20475e-05
ARPC1A	-1.39776	1.28429e-06	1.20703e-05
FUT3	3.10436	1.28359e-06	1.20703e-05
EFNA2	2.45404	1.28667e-06	1.20833e-05
PKIA	-1.3047	1.28709e-06	1.20833e-05
PTPN14	1.41166	1.30176e-06	1.22142e-05
TMED6	2.58224	1.30748e-06	1.22611e-05
CDIPT	-1.55667	1.30849e-06	1.22637e-05
CYP3A43	7.40378	1.32686e-06	1.2429e-05
SFMBT2	1.39975	1.33305e-06	1.24801e-05
PAFAH1B1	-0.979292	1.34995e-06	1.26313e-05
NCKIPSD	-1.44504	1.35667e-06	1.26872e-05
SCAI	1.07213	1.36021e-06	1.27133e-05
VSTM2L	-3.34419	1.36786e-06	1.27778e-05
H3C3	7.37038	1.3757e-06	1.28306e-05
HNRNPC	0.916465	1.37579e-06	1.28306e-05
UIMC1	1.01273	1.37579e-06	1.28306e-05
SLC5A9	-2.51241	1.40204e-06	1.30682e-05
OTUD6B	1.77388	1.40821e-06	1.31185e-05
ZNF223	1.75615	1.41596e-06	1.31835e-05
TEX29	4.56146	1.43766e-06	1.33781e-05
ORAI2	-1.11215	1.44158e-06	1.34073e-05
LINGO3	2.75686	1.44785e-06	1.34582e-05
SLC22A3	3.00823	1.45249e-06	1.34939e-05
TGOLN2	-1.04424	1.46414e-06	1.35946e-05
REELD1	7.55822	1.47596e-06	1.36969e-05
ADAM32	4.06858	1.48335e-06	1.37566e-05
SRD5A3	-2.01713	1.48402e-06	1.37566e-05
HTRA1	-2.43335	1.49425e-06	1.38439e-05
PRPF38B	1.2014	1.49785e-06	1.38696e-05
ERICH3	-1.8889	1.51138e-06	1.39873e-05
H6PD	-1.44335	1.51788e-06	1.40398e-05
PROC	-1.93716	1.52246e-06	1.40744e-05
TIMP2	-1.5187	1.52529e-06	1.40929e-05
MBD3L3	7.27952	1.53095e-06	1.41375e-05
GOLM2	-1.02159	1.53901e-06	1.42042e-05
HOXC12	7.28453	1.54745e-06	1.42743e-05
TRIM42	6.17805	1.55643e-06	1.43493e-05
TLL1	3.76618	1.56278e-06	1.44e-05
CHL1	-1.72433	1.57101e-06	1.44601e-05
ZBTB3	2.1346	1.57031e-06	1.44601e-05
CHST2	-2.52363	1.57434e-06	1.44787e-05
ZNF222	1.6959	1.57473e-06	1.44787e-05
OSBPL3	2.08865	1.58666e-06	1.45804e-05
C1orf210	-2.73158	1.58761e-06	1.45812e-05
TRAPPC9	-1.12616	1.60913e-06	1.47709e-05
H3C1	2.69004	1.6102e-06	1.47727e-05
SYT5	-1.84659	1.62845e-06	1.4932e-05
PITPNM1	-1.38828	1.64837e-06	1.51065e-05
CETN3	1.92257	1.65327e-06	1.5135e-05
EXOC6B	0.81433	1.65256e-06	1.5135e-05
ATP9B	1.01918	1.66145e-06	1.52017e-05
EVC	-1.28349	1.66427e-06	1.52193e-05
TPM3	1.15966	1.67088e-06	1.52715e-05
ZNF234	1.23879	1.67911e-06	1.53384e-05
PAPOLG	1.04965	1.68502e-06	1.53841e-05
H3C6	1.53992	1.68632e-06	1.53876e-05
GOLGB1	1.34301	1.69208e-06	1.54319e-05
TNC	-1.38018	1.69596e-06	1.5459e-05
PIWIL1	7.26118	1.71422e-06	1.5617e-05
BIK	2.6081	1.73387e-06	1.57876e-05
SGSM2	-1.01727	1.73547e-06	1.57936e-05
SDAD1	1.24091	1.7367e-06	1.57964e-05
KLHL32	1.88008	1.7416e-06	1.58324e-05
STIM1	-1.3878	1.74842e-06	1.58858e-05
PON2	-1.63134	1.75262e-06	1.59155e-05
SLC39A12	7.32508	1.75767e-06	1.59528e-05
ZNF428	-2.71001	1.7688e-06	1.60452e-05
ARHGAP42	1.67143	1.77072e-06	1.6054e-05
PLA2G12B	4.79739	1.79811e-06	1.62936e-05
ZNF467	-2.19952	1.81317e-06	1.64213e-05
SLC26A4	6.1951	1.82049e-06	1.64788e-05
ETF1	1.0308	1.82693e-06	1.65283e-05
GNLY	7.41559	1.83992e-06	1.66349e-05
PRAMEF14	7.31787	1.84068e-06	1.66349e-05
KANK3	4.98981	1.8425e-06	1.66424e-05
AP2S1	-3.05414	1.854e-06	1.67374e-05
HERC2	-0.8235	1.86523e-06	1.68298e-05
BIRC3	2.43638	1.88261e-06	1.69776e-05
TUNAR	-2.15044	1.88438e-06	1.69845e-05
MED26	1.88086	1.88582e-06	1.69885e-05
LINGO1	-2.22924	1.88684e-06	1.69886e-05
CDC5L	1.06906	1.91732e-06	1.72538e-05
CCDC170	3.55447	1.93766e-06	1.74276e-05
RAB37	-2.03601	1.94736e-06	1.75055e-05
ABL1	-1.10683	1.95365e-06	1.75448e-05
TM4SF4	-2.75833	1.9538e-06	1.75448e-05
PXDNL	3.09968	1.9559e-06	1.75544e-05
GLB1L	2.21343	1.96662e-06	1.76413e-05
KLHL33	3.92768	1.97446e-06	1.77022e-05
THRB	2.09341	1.98311e-06	1.77703e-05
MKRN2	0.991036	1.99097e-06	1.78216e-05
ZNF267	1.60808	1.99199e-06	1.78216e-05
ZNF358	-1.76165	1.99066e-06	1.78216e-05
SUSD4	-2.11714	2.00734e-06	1.79495e-05
POU4F1	4.65891	2.01977e-06	1.80511e-05
ADAMTS12	1.67377	2.02111e-06	1.80536e-05
IGSF22	2.94839	2.03059e-06	1.81287e-05
PRPF4	1.14912	2.04143e-06	1.82158e-05
TXLNG	1.39696	2.04595e-06	1.82465e-05
ATP5F1E	-1.51117	2.06413e-06	1.8399e-05
CTXND1	2.4352	2.08408e-06	1.85671e-05
TP53I11	-1.41145	2.09714e-06	1.86735e-05
DHCR7	-1.71588	2.10144e-06	1.8702e-05
BMERB1	-1.99955	2.12153e-06	1.8861e-05
ONECUT3	-1.74407	2.1208e-06	1.8861e-05
NUMA1	-1.08537	2.13127e-06	1.89377e-05
CDK12	0.969076	2.13991e-06	1.90044e-05
DNAJC5B	7.2836	2.14887e-06	1.9074e-05
RNASE12	7.29732	2.16071e-06	1.91691e-05
TECPR1	-1.30462	2.16602e-06	1.92062e-05
PLXNB1	-1.15076	2.17944e-06	1.93151e-05
ZNHIT2	2.41148	2.18172e-06	1.93251e-05
PALS2	1.09284	2.1844e-06	1.93387e-05
SERPINF2	-2.30923	2.19102e-06	1.93872e-05
FRK	1.83337	2.19648e-06	1.94253e-05
CCDC70	7.18854	2.20992e-06	1.9534e-05
FBXW10B	3.17242	2.21308e-06	1.95518e-05
SLC6A6	-1.52276	2.22137e-06	1.96148e-05
ARHGEF6	2.7587	2.2257e-06	1.96428e-05
NFE2L3	0.886492	2.22985e-06	1.96691e-05
PDK1	-1.25847	2.25908e-06	1.99166e-05
CDK2AP1	-1.34328	2.26484e-06	1.9957e-05
CDKN2B	1.91677	2.30131e-06	2.02678e-05
TMEM59	-1.24145	2.32155e-06	2.04354e-05
PCP4L1	3.23667	2.32418e-06	2.04479e-05
C5orf47	7.35997	2.33015e-06	2.04899e-05
EDA	2.28755	2.33478e-06	2.05199e-05
CRY1	1.36412	2.33631e-06	2.05227e-05
TTC23	1.65441	2.34167e-06	2.05591e-05
XYLT1	-1.33966	2.35952e-06	2.07051e-05
AMMECR1L	1.00503	2.38678e-06	2.09335e-05
MAP7D1	-1.2789	2.46276e-06	2.15886e-05
PGPEP1	-1.1986	2.46747e-06	2.16188e-05
EGR2	2.56528	2.47567e-06	2.16794e-05
SUGP2	-0.938822	2.47872e-06	2.16949e-05
LENG9	3.39135	2.50683e-06	2.19296e-05
RNASEK	-1.4666	2.53511e-06	2.21655e-05
OTOA	7.1698	2.54641e-06	2.22529e-05
DDR2	1.24297	2.56065e-06	2.23657e-05
ADRB1	4.12982	2.57795e-06	2.24936e-05
GYS2	6.13348	2.57674e-06	2.24936e-05
BTG1	0.895086	2.58251e-06	2.25219e-05
INTS6L	1.66688	2.5977e-06	2.26427e-05
BCORL1	1.43475	2.60704e-06	2.27124e-05
OGFOD1	1.29181	2.62757e-06	2.28794e-05
EXTL3	-1.00232	2.67686e-06	2.32967e-05
KLF5	1.93354	2.68518e-06	2.33571e-05
PLPPR1	-1.42213	2.70117e-06	2.34841e-05
MAML3	-1.23363	2.72984e-06	2.37212e-05
ETFB	-1.85452	2.74515e-06	2.3842e-05
HPN	-2.09255	2.74776e-06	2.38524e-05
SPEM2	7.30916	2.75145e-06	2.38722e-05
CTBP1	-1.2377	2.75774e-06	2.39145e-05
PIM2	1.87622	2.76253e-06	2.39438e-05
CASQ1	4.61265	2.78562e-06	2.41235e-05
SLC10A6	7.23325	2.78611e-06	2.41235e-05
C13orf42	7.23707	2.80134e-06	2.42306e-05
PTCRA	7.23707	2.80134e-06	2.42306e-05
STC1	-1.50551	2.80639e-06	2.42618e-05
REEP5	-1.38521	2.81399e-06	2.43152e-05
ABCC11	5.3821	2.81757e-06	2.43271e-05
FKBP10	-1.63054	2.81824e-06	2.43271e-05
CST3	-1.94978	2.83504e-06	2.44596e-05
ZBED1	-1.57039	2.90403e-06	2.50421e-05
MC4R	5.41585	2.91892e-06	2.51577e-05
IRS1	-1.23754	2.95874e-06	2.54749e-05
METTL3	1.11566	2.95768e-06	2.54749e-05
AOC3	3.50245	2.96469e-06	2.55132e-05
SPATS1	2.9341	2.96677e-06	2.55182e-05
ZNF256	1.58811	2.99154e-06	2.57181e-05
EIF2A	1.09241	2.99848e-06	2.57648e-05
GPATCH8	1.11851	3.01023e-06	2.58525e-05
MPEG1	2.98077	3.02071e-06	2.59294e-05
RPS2	0.88972	3.02874e-06	2.59852e-05
OSBPL11	1.20024	3.03804e-06	2.60518e-05
TMEM176B	-2.66553	3.06119e-06	2.6237e-05
WDTC1	-1.30302	3.09139e-06	2.64824e-05
NKX6-1	-1.57696	3.10139e-06	2.65547e-05
TMEM81	2.28249	3.11713e-06	2.6676e-05
DHH	3.49546	3.13123e-06	2.67831e-05
ADNP2	1.21538	3.1443e-06	2.68813e-05
CWC15	1.21457	3.15514e-06	2.69604e-05
FAM241A	2.41783	3.15945e-06	2.697e-05
TNKS	0.795974	3.15835e-06	2.697e-05
PPFIA3	-1.25314	3.1843e-06	2.71684e-05
HOXD11	6.06629	3.19302e-06	2.72291e-05
ADAMTS5	-1.59131	3.22443e-06	2.74831e-05
AGFG1	0.927923	3.25025e-06	2.76893e-05
ARGFX	7.55037	3.26394e-06	2.77919e-05
TRMT10A	1.86504	3.26679e-06	2.78022e-05
PAFAH1B3	-1.49117	3.27967e-06	2.78977e-05
PTPN13	1.01165	3.29495e-06	2.80137e-05
IL23R	4.80098	3.3312e-06	2.83077e-05
TOR4A	2.36665	3.33445e-06	2.8321e-05
HSDL1	-1.50793	3.34069e-06	2.83598e-05
CD180	5.12412	3.37326e-06	2.86077e-05
DDIT3	1.75521	3.37189e-06	2.86077e-05
ABCC8	-1.95569	3.38367e-06	2.86816e-05
ISL1	-1.89351	3.39598e-06	2.87715e-05
[truncated: 14,951 more rows]

## Sheet: Islet_Inf-vs-ACV
genes	log2FoldChange	pvalue	padj
ITGAM	4.36586	2.30187e-22	3.76954e-18
PECAM1	3.87919	4.42487e-22	3.76954e-18
LONRF2	-2.18424	1.26073e-21	7.16013e-18
MASP1	5.72097	2.39945e-21	1.02205e-17
ADIPOQ	4.37952	3.47985e-20	1.18579e-16
ENDOD1	2.55781	1.48506e-19	4.21706e-16
ACTN2	2.99186	4.45794e-19	1.08506e-15
IGFBP5	-2.30721	5.14576e-19	1.09592e-15
AMER3	-2.65252	2.96648e-18	5.61587e-15
WDR74	1.58151	5.42929e-18	9.25043e-15
BACE1	-1.83643	3.80639e-17	5.89575e-14
NCAPG2	2.6888	1.18874e-16	1.66929e-13
SCG5	-2.33332	1.27367e-16	1.66929e-13
SSTR2	-2.24718	1.54204e-16	1.87666e-13
RFC4	2.5293	3.05824e-16	3.47375e-13
HLA-DPB1	3.5952	6.49056e-16	6.91164e-13
C4orf54	4.85307	9.12761e-16	9.14801e-13
ADCY1	-2.51584	2.30761e-15	2.18428e-12
ABCA5	-1.99192	8.41583e-15	6.82804e-12
C14orf132	-1.99873	7.90288e-15	6.82804e-12
SCD	-1.45369	8.14453e-15	6.82804e-12
BTBD3	-1.75488	1.0742e-14	8.3192e-12
CDHR3	-2.48196	1.35601e-14	1.00451e-11
SCARB2	-1.59745	1.90248e-14	1.3506e-11
KCNK16	-3.27726	2.78079e-14	1.89516e-11
TTC7A	2.61365	3.43322e-14	2.24982e-11
HCLS1	5.02328	3.90031e-14	2.37334e-11
MILR1	3.06607	3.78541e-14	2.37334e-11
FKBP5	1.95746	5.28159e-14	3.10302e-11
MAFB	-2.22984	7.82598e-14	4.44463e-11
CRYBA2	-3.23135	1.17718e-13	6.46991e-11
ALDH1A2	3.27896	1.30644e-13	6.95598e-11
PABIR1	-2.00657	1.85104e-13	9.55699e-11
SERPINE3	2.70975	2.21173e-13	1.10834e-10
CSTF3	2.02331	2.28597e-13	1.11281e-10
EBF2	2.67217	3.26475e-13	1.54514e-10
FAM124A	2.86288	3.47205e-13	1.59883e-10
SRGAP2B	1.86802	3.58197e-13	1.60604e-10
RAB3B	-2.11965	3.6822e-13	1.60865e-10
SIM1	-1.75384	5.10427e-13	2.17416e-10
USP44	1.97273	6.40268e-13	2.6607e-10
EPHA2	2.21827	6.6745e-13	2.70762e-10
MX1	2.19787	9.58964e-13	3.7957e-10
SCG2	-2.64214	9.80225e-13	3.7957e-10
MOB1B	-1.65205	1.36434e-12	5.16571e-10
TLL2	2.97034	1.86743e-12	6.91681e-10
ST8SIA3	-1.72427	2.67679e-12	9.70366e-10
PEG10	-1.83657	2.85323e-12	1.01278e-09
LEKR1	3.0634	3.24594e-12	1.12866e-09
MARCHF3	2.49834	3.31456e-12	1.12947e-09
BCL2L2-PABPN1	-1.33923	3.89438e-12	1.30103e-09
LMX1B	-2.3056	5.43473e-12	1.78071e-09
MOBP	4.12681	5.86357e-12	1.88497e-09
FBXO40	8.81121	6.28457e-12	1.9829e-09
BCL2L11	1.68613	6.87387e-12	2.1294e-09
ST6GALNAC1	3.80024	7.78197e-12	2.36766e-09
ITGAX	6.25596	9.25966e-12	2.7201e-09
RYR3	2.42983	9.13877e-12	2.7201e-09
SYT13	-2.57722	1.00639e-11	2.90626e-09
GAD2	-1.60456	1.04681e-11	2.9726e-09
SEZ6	-2.39198	1.06577e-11	2.97682e-09
CDKN1A	2.10927	1.14077e-11	3.13492e-09
XKR7	-1.8811	1.2178e-11	3.29346e-09
SCAMP5	-1.74173	1.24731e-11	3.32058e-09
BEX1	-2.32788	1.38768e-11	3.63742e-09
KIF15	2.46169	1.74653e-11	4.4414e-09
ST8SIA5	2.87972	1.72966e-11	4.4414e-09
ABTB2	1.63559	1.90325e-11	4.76875e-09
EFNB2	1.68018	2.25175e-11	5.56019e-09
CD200	-1.59365	2.5561e-11	6.22155e-09
IGFBP2	-1.56224	2.69037e-11	6.45614e-09
NDST1	-1.435	2.8643e-11	6.77804e-09
EFCAB8	3.11638	2.90537e-11	6.78105e-09
SLC18A1	-2.56081	3.12334e-11	7.19128e-09
FAM210B	-2.0828	4.68095e-11	1.06339e-08
ABCC5	1.17988	4.87544e-11	1.06571e-08
STPG4	3.83534	4.87882e-11	1.06571e-08
TG	3.64126	4.7672e-11	1.06571e-08
AMZ1	-1.96151	6.25289e-11	1.31527e-08
PHC2	-1.56961	6.13324e-11	1.31527e-08
TP53	1.78877	6.25147e-11	1.31527e-08
LRRC7	1.81982	6.5811e-11	1.36742e-08
TEX14	2.43691	6.80556e-11	1.39703e-08
GRIN2B	4.07168	7.16949e-11	1.45421e-08
KCNJ3	-2.32631	7.52871e-11	1.49156e-08
PIK3R3	1.42313	7.51356e-11	1.49156e-08
GCG	-2.6363	8.22545e-11	1.59479e-08
SEZ6L	-2.4067	8.23697e-11	1.59479e-08
TMED8	-1.53207	1.07886e-10	2.06535e-08
POLR2A	1.73504	1.20963e-10	2.28997e-08
MARCHF4	-2.51517	1.30308e-10	2.43976e-08
SEPTIN4	2.52127	1.37673e-10	2.54965e-08
SCN9A	-1.56418	1.45121e-10	2.65868e-08
CRTAC1	2.16482	1.58901e-10	2.88016e-08
ZNF551	-1.08699	1.63118e-10	2.92548e-08
CD226	3.49475	1.65737e-10	2.92698e-08
CPE	-1.57954	1.66638e-10	2.92698e-08
CCDC168	2.43249	1.78563e-10	3.10445e-08
NBPF14	1.83274	1.96105e-10	3.37498e-08
MYO1E	1.85233	2.01154e-10	3.42725e-08
CABLES1	2.13283	2.07518e-10	3.50069e-08
ATF7IP2	1.70713	2.22893e-10	3.69673e-08
TCTE1	3.66465	2.23479e-10	3.69673e-08
IGFBP3	-2.32153	2.34858e-10	3.8476e-08
RPS27L	2.00044	2.41736e-10	3.92258e-08
OBSL1	-1.89675	2.88147e-10	4.63155e-08
COL5A2	-1.626	3.29947e-10	5.25387e-08
VPS13C	-0.916453	4.43848e-10	7.00211e-08
NBPF10	1.56061	4.48558e-10	7.0115e-08
RET	-2.68732	4.5302e-10	7.01687e-08
BTLA	4.16873	4.76124e-10	7.30828e-08
PNMA2	-1.65973	4.87347e-10	7.41377e-08
FAXDC2	-1.88951	5.20604e-10	7.8496e-08
ST6GALNAC6	-7.84414	5.55514e-10	8.30249e-08
MXRA7	1.83308	5.97117e-10	8.84667e-08
INSM1	-1.50379	6.05872e-10	8.899e-08
ASL	1.54617	6.46951e-10	9.34131e-08
ISL1	-2.35521	6.42668e-10	9.34131e-08
RCAN3	-1.82789	6.88368e-10	9.8558e-08
HIPK2	-1.27136	7.1531e-10	1.01562e-07
CRISPLD2	1.68018	7.36824e-10	1.03752e-07
CACNA2D2	-1.83437	7.70138e-10	1.07554e-07
NEUROD1	-2.22781	7.84082e-10	1.07735e-07
RIMS1	1.68091	7.81884e-10	1.07735e-07
XIAP	-1.42505	7.94618e-10	1.0831e-07
PPEF2	8.22464	8.60418e-10	1.16348e-07
EIF2S1	1.37436	8.89486e-10	1.19331e-07
TRMT1	1.83525	9.10155e-10	1.2115e-07
SLC16A2	-1.82012	1.02529e-09	1.35418e-07
RAB11A	-1.04721	1.03505e-09	1.35655e-07
SARAF	-1.22346	1.06753e-09	1.38844e-07
DMTN	-2.26196	1.17024e-09	1.51049e-07
GRHL1	1.75437	1.21686e-09	1.55887e-07
IRF1	1.94966	1.26421e-09	1.60743e-07
DNAJC12	-2.02599	1.30598e-09	1.64825e-07
UHRF1	2.51732	1.33277e-09	1.66968e-07
RNGTT	1.16329	1.38326e-09	1.72029e-07
SCN4A	8.29448	1.54299e-09	1.90504e-07
NLRC5	2.8415	1.56421e-09	1.91734e-07
GDF9	2.23407	1.57582e-09	1.91777e-07
TMOD2	-1.16199	1.61649e-09	1.95332e-07
CBX6	-1.39195	1.85139e-09	2.2214e-07
NIPSNAP1	-1.39097	1.97673e-09	2.35521e-07
KLB	1.82426	2.05642e-09	2.43315e-07
PLXNC1	-1.24142	2.12373e-09	2.49546e-07
CACNA2D3	2.41216	2.26292e-09	2.64079e-07
SLC10A1	1.93058	2.32705e-09	2.69716e-07
EIF2AK3	1.40447	2.40892e-09	2.77319e-07
ATP9A	-1.14722	2.53315e-09	2.89663e-07
MAP2K6	-1.69394	2.67949e-09	3.04354e-07
SLC9C2	2.60496	2.77864e-09	3.13526e-07
CBLN1	-2.44143	2.85096e-09	3.19571e-07
DRP2	3.60557	2.97625e-09	3.29282e-07
PRICKLE2	-1.12885	2.96582e-09	3.29282e-07
STRIP2	2.45296	3.28054e-09	3.60605e-07
NUAK2	1.97201	3.35405e-09	3.66322e-07
RAD18	1.90277	3.5268e-09	3.82737e-07
DOCK4	1.41883	3.56368e-09	3.84291e-07
ARPP19	-1.15483	3.64563e-09	3.88214e-07
TMEM74B	-2.14796	3.63796e-09	3.88214e-07
DCT	4.45257	3.76163e-09	3.95951e-07
NBPF19	1.69333	3.76477e-09	3.95951e-07
TNR	-2.19966	3.89044e-09	4.06658e-07
ELAPOR1	-1.47612	3.94668e-09	4.07983e-07
ENPP4	-1.72907	3.97495e-09	4.07983e-07
NTRK3	3.40646	3.96362e-09	4.07983e-07
TMEM37	-2.18111	4.1138e-09	4.19707e-07
SLC7A2	-1.47094	4.15034e-09	4.20913e-07
WDR6	-0.986367	4.23037e-09	4.26491e-07
ARHGEF2	-1.35042	4.35937e-09	4.36912e-07
NCKAP1L	5.1592	4.41416e-09	4.39815e-07
PEG3	7.92791	4.72656e-09	4.68204e-07
LCOR	-0.817833	4.76507e-09	4.69291e-07
RCAN2	-2.53886	4.81868e-09	4.71843e-07
RRN3	1.26685	4.92263e-09	4.79267e-07
GCK	-2.49328	5.23238e-09	5.0653e-07
SMC2	-1.64961	5.37866e-09	5.1775e-07
VLDLR	-1.09157	5.51652e-09	5.28036e-07
DDC	-2.11925	5.77875e-09	5.50046e-07
ZNF202	1.4622	5.84555e-09	5.53314e-07
ZSWIM6	1.3393	5.88157e-09	5.53648e-07
USP15	1.01562	5.92664e-09	5.54824e-07
VWCE	2.62075	6.02659e-09	5.61099e-07
IRF2BP2	-1.46431	6.08877e-09	5.63806e-07
HMMR	2.18244	6.59731e-09	6.07595e-07
TRA2B	1.23566	6.64141e-09	6.08367e-07
ENPP1	1.48856	6.75059e-09	6.1179e-07
EPHA4	1.25168	6.71779e-09	6.1179e-07
UBAP2	1.19871	6.92007e-09	6.23522e-07
VWA5B2	-2.09083	6.95323e-09	6.23522e-07
ADCY2	-1.76872	7.00398e-09	6.24784e-07
ERO1A	-1.37463	7.28863e-09	6.4679e-07
MYRFL	4.63609	7.40572e-09	6.53776e-07
TMEM164	-1.68285	7.66529e-09	6.73202e-07
ACVR2A	1.19141	8.18811e-09	7.15431e-07
TRIM72	2.42733	8.44163e-09	7.33819e-07
FEV	-2.60391	8.63804e-09	7.47081e-07
TOP1	1.35916	8.86908e-09	7.63189e-07
SAMD5	-1.65838	9.27713e-09	7.9429e-07
TPH1	-2.03096	9.6395e-09	8.21189e-07
TCF21	7.86663	9.88844e-09	8.35656e-07
VSTM2A	-2.00215	9.90741e-09	8.35656e-07
BSN	-1.54012	1.05294e-08	8.83741e-07
THEMIS	7.76477	1.06038e-08	8.85624e-07
KL	-1.85132	1.07288e-08	8.91694e-07
LNPEP	-1.15524	1.11089e-08	9.18807e-07
FAM83E	2.47954	1.14623e-08	9.43451e-07
KCND3	-1.8172	1.17078e-08	9.54437e-07
TPRX1	7.78831	1.16862e-08	9.54437e-07
RPL18	1.12393	1.17772e-08	9.55522e-07
DAPP1	2.17139	1.18732e-08	9.58747e-07
FKBP9	-1.55949	1.22682e-08	9.85973e-07
CD53	4.51932	1.37595e-08	1.10063e-06
TCAF1	-1.35059	1.40426e-08	1.11803e-06
BRIP1	2.15415	1.48073e-08	1.17343e-06
OR5A1	7.81946	1.55117e-08	1.22356e-06
CASTOR2	-1.6464	1.57053e-08	1.23312e-06
SLC44A1	-1.37568	1.58291e-08	1.23714e-06
NUTM1	3.24143	1.5943e-08	1.24035e-06
MFSD6	-1.92941	1.66327e-08	1.28813e-06
RIOK3	1.2213	1.71066e-08	1.31883e-06
MYBL2	2.92435	1.73179e-08	1.32911e-06
RAB44	3.95838	1.88367e-08	1.43919e-06
FBXO22	1.18586	1.92975e-08	1.46781e-06
IRF2BPL	-1.77138	1.97167e-08	1.49304e-06
H1-0	-1.09861	2.01216e-08	1.51695e-06
PPP4R3A	1.01656	2.11017e-08	1.58384e-06
SLC6A11	-2.11682	2.17709e-08	1.6269e-06
PDK4	-2.0754	2.19553e-08	1.63352e-06
GNAO1	-1.79407	2.55094e-08	1.88151e-06
PARVB	-2.11523	2.54379e-08	1.88151e-06
COLGALT2	2.84774	2.6814e-08	1.96921e-06
CCDC144A	3.31791	2.73649e-08	1.99639e-06
KCNK10	4.06107	2.74184e-08	1.99639e-06
SRGAP1	1.60924	2.76011e-08	2.00114e-06
ARF5	-1.67457	2.8409e-08	2.03375e-06
RASSF2	2.31616	2.83161e-08	2.03375e-06
SCRN1	-1.2627	2.82179e-08	2.03375e-06
PTK2	0.821985	2.86155e-08	2.03996e-06
TNFAIP3	1.81027	2.91986e-08	2.07286e-06
HRNR	8.00749	3.02713e-08	2.14009e-06
B3GNT4	2.3597	3.04018e-08	2.14044e-06
PDK3	-1.29718	3.1037e-08	2.17616e-06
ACVR1	-1.78524	3.13263e-08	2.18745e-06
CAMK2B	-1.89804	3.51449e-08	2.44408e-06
FAM110D	4.87212	3.56256e-08	2.46744e-06
SNX15	-7.10564	3.75557e-08	2.59058e-06
SLC7A14	-1.95724	3.83175e-08	2.63247e-06
EBF3	2.43501	4.02608e-08	2.74386e-06
ZNF773	1.4185	4.02039e-08	2.74386e-06
BMF	-1.17851	4.14274e-08	2.81211e-06
EYA4	1.7502	4.34649e-08	2.92709e-06
IFT52	1.49893	4.33529e-08	2.92709e-06
TRIM52	1.25131	4.58994e-08	3.07888e-06
LMLN	1.66775	4.63278e-08	3.09542e-06
GPRASP1	-1.25936	4.74211e-08	3.15609e-06
FNDC7	4.47021	4.84597e-08	3.20022e-06
PRNP	-1.47399	4.83082e-08	3.20022e-06
CCNYL1	1.44994	4.93851e-08	3.24605e-06
CDCA7L	-1.51047	4.95347e-08	3.24605e-06
CLDN2	1.8983	5.46035e-08	3.5645e-06
NEURL1	-1.88644	5.48387e-08	3.56619e-06
KCNS3	-2.20827	5.50713e-08	3.5677e-06
DHX33	1.42593	5.90934e-08	3.81377e-06
CXCL9	7.74496	6.00018e-08	3.85778e-06
SORL1	-1.08569	6.14442e-08	3.93566e-06
DHX38	1.29751	6.17491e-08	3.94038e-06
TBX20	2.44042	6.29501e-08	4.00203e-06
RTP1	7.50383	6.33963e-08	4.01541e-06
ADCYAP1	-1.97221	6.52655e-08	4.1185e-06
ATF6	1.04772	6.6618e-08	4.18833e-06
GLDC	3.07051	6.72025e-08	4.20875e-06
JMJD6	1.7003	6.74368e-08	4.20875e-06
TMX4	-1.24471	6.9824e-08	4.34183e-06
MAP3K13	1.2029	7.09483e-08	4.3957e-06
RASEF	2.01631	7.15587e-08	4.41746e-06
TAF1L	5.16036	7.50114e-08	4.61388e-06
SERINC1	-0.982374	7.57109e-08	4.64015e-06
POLH	1.13393	7.64097e-08	4.66619e-06
PDLIM3	2.89941	7.81625e-08	4.75619e-06
SH3PXD2A	-1.4092	7.94612e-08	4.81801e-06
DPM1	1.64279	8.2618e-08	4.99165e-06
ZNF461	1.44118	8.81847e-08	5.30915e-06
ABCG8	2.78059	8.95727e-08	5.37373e-06
VDR	3.29918	9.00511e-08	5.38348e-06
ABCC12	7.46463	9.12157e-08	5.4151e-06
RGMA	-1.55189	9.11294e-08	5.4151e-06
PKD1L3	2.90605	9.16455e-08	5.42172e-06
GFPT2	1.69785	9.32653e-08	5.49846e-06
TYW1B	2.455	9.57203e-08	5.62373e-06
NRSN2	-1.89485	9.84919e-08	5.76668e-06
GLP1R	-2.23611	1.01854e-07	5.94314e-06
CPLX2	-2.38117	1.05446e-07	6.13169e-06
MPEG1	5.67549	1.11903e-07	6.48503e-06
PTPRN	-2.34315	1.12681e-07	6.50798e-06
TSPAN3	-1.0558	1.13928e-07	6.55777e-06
TAT	4.96189	1.16868e-07	6.70436e-06
ZNF560	7.46643	1.18795e-07	6.79205e-06
OR11H7	4.51274	1.20554e-07	6.86954e-06
GLYR1	1.17599	1.22492e-07	6.95674e-06
NAV1	-1.39085	1.24117e-07	7.02562e-06
ITGAD	5.09552	1.29309e-07	7.29528e-06
LGR6	7.71543	1.30521e-07	7.33882e-06
VSX2	7.58312	1.30943e-07	7.33882e-06
LARP1	-1.12159	1.32768e-07	7.41672e-06
ZNF426	1.16471	1.33721e-07	7.44553e-06
CRX	7.55777	1.34963e-07	7.49025e-06
GABRR1	7.50449	1.4029e-07	7.73549e-06
KCTD12	-1.50337	1.39966e-07	7.73549e-06
PTPRO	3.34776	1.40933e-07	7.74586e-06
GPR137B	1.58495	1.41677e-07	7.7617e-06
OR5AN1	7.40629	1.43402e-07	7.83105e-06
TAFA4	2.97715	1.46278e-07	7.96258e-06
H2AC7	2.10188	1.47992e-07	8.0302e-06
GPHN	1.15539	1.52738e-07	8.26141e-06
ZNF512B	-1.32265	1.5507e-07	8.36103e-06
MYH3	2.25401	1.55736e-07	8.37042e-06
SNED1	-1.34841	1.60654e-07	8.60764e-06
GREM1	1.42542	1.61633e-07	8.63292e-06
EVL	-1.50425	1.64353e-07	8.75075e-06
ABHD15	-2.02882	1.65569e-07	8.78806e-06
IL31	7.59019	1.68831e-07	8.90572e-06
SLC1A2	3.40098	1.68539e-07	8.90572e-06
PADI2	2.10442	1.70428e-07	8.96222e-06
SAP30BP	1.33046	1.77064e-07	9.2825e-06
NFASC	-1.25182	1.82902e-07	9.52993e-06
SHC2	-1.36905	1.82382e-07	9.52993e-06
OIT3	3.16286	1.86076e-07	9.66577e-06
LGR5	3.01033	1.87464e-07	9.70822e-06
COLEC11	3.54859	1.94101e-07	9.99124e-06
CPM	1.37783	1.9402e-07	9.99124e-06
RAB15	-1.92989	2.11542e-07	1.08562e-05
AKNAD1	5.2343	2.15064e-07	1.10038e-05
CA12	4.13571	2.18002e-07	1.11207e-05
KPNA1	0.80085	2.21828e-07	1.12821e-05
TNFRSF11A	3.06589	2.31291e-07	1.17284e-05
ELFN2	-2.44868	2.34116e-07	1.18332e-05
GAPDH	-0.745103	2.34747e-07	1.18332e-05
RFX6	-1.46016	2.3679e-07	1.1901e-05
ART3	4.78331	2.45257e-07	1.22902e-05
NBPF20	1.59535	2.5068e-07	1.25252e-05
QPRT	-1.5896	2.56501e-07	1.27786e-05
SEZ6L2	-2.00204	2.58464e-07	1.28388e-05
LIPG	1.76373	2.60536e-07	1.29041e-05
PABPC1	0.818122	2.61479e-07	1.29133e-05
KCNK5	1.78783	2.73921e-07	1.34886e-05
EIF3G	1.55521	2.82696e-07	1.38682e-05
KCNJ6	-1.60715	2.83256e-07	1.38682e-05
C21orf58	-1.85104	2.85285e-07	1.39185e-05
C2orf72	-2.0486	2.8633e-07	1.39185e-05
CELSR3	-1.12252	2.86736e-07	1.39185e-05
CPT1A	1.51016	2.89215e-07	1.3999e-05
CLU	-1.71006	2.94277e-07	1.41945e-05
PLEKHO2	1.32273	2.94921e-07	1.41945e-05
CRCP	1.41202	3.00923e-07	1.44426e-05
P4HTM	-1.57482	3.03904e-07	1.45263e-05
PCBD1	-1.9409	3.04373e-07	1.45263e-05
SETD3	1.12922	3.08528e-07	1.46835e-05
TRIM46	-1.27896	3.12056e-07	1.48101e-05
NUP210	-1.42325	3.42695e-07	1.6219e-05
CAB39L	1.55145	3.46892e-07	1.63269e-05
SKA3	1.49516	3.46284e-07	1.63269e-05
HEPACAM2	-2.09508	3.4852e-07	1.63584e-05
HIGD1A	-1.31737	3.54242e-07	1.65812e-05
JAG1	0.885262	3.5657e-07	1.66417e-05
SLC7A1	-1.63832	3.57486e-07	1.66417e-05
SWT1	1.21526	3.73229e-07	1.73272e-05
TNFRSF10A	2.6724	3.92564e-07	1.81753e-05
CLSTN3	-1.5895	3.95824e-07	1.82766e-05
PNMA8A	-1.48087	4.17541e-07	1.92272e-05
C12orf75	-1.98004	4.21402e-07	1.93525e-05
ZNF844	1.1221	4.22533e-07	1.93525e-05
FOXP4	-1.61286	4.29541e-07	1.96207e-05
FBXO17	-2.21538	4.33234e-07	1.97365e-05
GNAI1	-1.08526	4.43264e-07	2.00722e-05
POLR3C	1.55027	4.44138e-07	2.00722e-05
SYP	-1.65038	4.43626e-07	2.00722e-05
NHLH1	6.20903	4.59577e-07	2.0715e-05
KCNC3	-1.49044	4.63821e-07	2.08512e-05
CNBD2	4.19625	4.74193e-07	2.12185e-05
SOX5	0.944491	4.74483e-07	2.12185e-05
WDR43	1.28061	4.83179e-07	2.15508e-05
TRIM43B	-1.50377	4.93948e-07	2.19736e-05
SRGAP2	1.79479	5.0321e-07	2.23273e-05
WNT2B	1.10023	5.08768e-07	2.25153e-05
BCL2L1	-1.33317	5.13802e-07	2.26792e-05
ACVR1B	-1.31467	5.17931e-07	2.28023e-05
SRP68	1.16192	5.31364e-07	2.33335e-05
GTF2H1	1.39395	5.38183e-07	2.35722e-05
TUFT1	1.70676	5.43625e-07	2.37494e-05
CNNM4	1.15698	5.5094e-07	2.3965e-05
NUP54	1.15766	5.51372e-07	2.3965e-05
AOPEP	-1.21626	5.53901e-07	2.40136e-05
ANXA6	-1.33186	5.63141e-07	2.43523e-05
MED1	0.827405	5.74961e-07	2.48005e-05
CNTN2	2.69051	6.08046e-07	2.60955e-05
TNFRSF10B	1.47027	6.07752e-07	2.60955e-05
EID1	-1.50918	6.11777e-07	2.61896e-05
FDXR	1.76161	6.16323e-07	2.63181e-05
PLEK	7.16395	6.23158e-07	2.65434e-05
PGAP4	-1.61843	6.2852e-07	2.6705e-05
KSR2	-1.96856	6.3801e-07	2.70409e-05
FRMD3	1.8506	6.71056e-07	2.83709e-05
UNC80	-1.07171	6.81884e-07	2.87573e-05
SYNPO	-2.16229	6.84232e-07	2.8785e-05
NAP1L3	-1.94831	7.00811e-07	2.94099e-05
PDK1	-1.26653	7.0583e-07	2.95477e-05
ADRA1A	2.97653	7.07782e-07	2.95568e-05
THUMPD3	1.06989	7.21585e-07	3.00596e-05
MTMR14	1.53716	7.24678e-07	3.01148e-05
ZNF395	-1.74067	7.55893e-07	3.13355e-05
MYBL1	2.53636	7.7261e-07	3.19508e-05
ADD2	4.31282	7.86749e-07	3.24567e-05
SLC30A8	-2.156	7.94012e-07	3.26772e-05
ERN1	1.41305	7.99195e-07	3.27747e-05
HEXIM2	1.4384	8.00227e-07	3.27747e-05
PACRGL	1.1426	8.02841e-07	3.28029e-05
ZCCHC8	1.18015	8.09479e-07	3.2995e-05
ADGRL1	-1.33818	8.15772e-07	3.31721e-05
MCAM	2.33488	8.24231e-07	3.34363e-05
AGPAT5	-1.16628	8.27012e-07	3.34547e-05
ANAPC16	-1.50175	8.29106e-07	3.34547e-05
SLC38A11	-1.86563	8.30574e-07	3.34547e-05
HOXC13	7.2179	8.56314e-07	3.44101e-05
PLEKHH1	-1.32099	8.77096e-07	3.51623e-05
ACAN	3.71698	8.79945e-07	3.51937e-05
ZBTB38	-1.45634	8.88282e-07	3.54439e-05
FNIP2	-0.88515	8.95637e-07	3.54881e-05
GIPR	-1.87244	8.95308e-07	3.54881e-05
PPP1R3E	-1.79528	8.93149e-07	3.54881e-05
CEP126	-1.55197	9.00803e-07	3.56099e-05
FTSJ3	1.34065	9.10949e-07	3.59277e-05
SCTR	-2.30935	9.50125e-07	3.73862e-05
WDR37	0.885752	9.59413e-07	3.76048e-05
ZC3H12D	2.9187	9.60095e-07	3.76048e-05
PLD3	-1.72626	9.7337e-07	3.80374e-05
FGFR3	0.971042	9.93091e-07	3.87192e-05
LDHC	6.72848	1.00018e-06	3.89067e-05
ABCE1	1.01307	1.01227e-06	3.92873e-05
PCF11	0.935447	1.03123e-06	3.9932e-05
AIG1	-1.74756	1.04894e-06	4.0434e-05
RAB3C	-1.07063	1.04884e-06	4.0434e-05
ARL6IP5	-1.46531	1.05585e-06	4.06085e-05
DLG5	-1.08024	1.08267e-06	4.15463e-05
RADX	-1.19743	1.09235e-06	4.18233e-05
LAMB4	3.75799	1.11258e-06	4.25027e-05
PAX6	-0.761018	1.138e-06	4.33764e-05
TCTA	-1.32834	1.14699e-06	4.36216e-05
ADA2	-1.60049	1.17943e-06	4.47555e-05
LRRN2	-2.24528	1.1997e-06	4.54233e-05
SPATS1	3.31732	1.21558e-06	4.59224e-05
KPNB1	1.01871	1.23054e-06	4.63847e-05
CFC1	-2.09144	1.23478e-06	4.64409e-05
RABGEF1	1.12072	1.23748e-06	4.64409e-05
TRHR	7.0894	1.25153e-06	4.6865e-05
MBTPS1	-0.993429	1.27934e-06	4.78013e-05
AEN	1.39237	1.30167e-06	4.85291e-05
GNA12	-1.42137	1.32091e-06	4.9139e-05
TLE5	-1.5142	1.32931e-06	4.93437e-05
RASGRF2	1.60246	1.33496e-06	4.94457e-05
BAZ1A	1.25871	1.35253e-06	4.99879e-05
FRMD5	1.47799	1.42001e-06	5.23682e-05
ATP1A4	5.54723	1.44333e-06	5.31134e-05
NXF2	2.07567	1.46006e-06	5.36133e-05
PNLDC1	1.94588	1.48349e-06	5.43564e-05
TPTE2	3.93294	1.49451e-06	5.46426e-05
DLG2	1.35089	1.50892e-06	5.50515e-05
ATP6AP2	-1.38968	1.5159e-06	5.507e-05
FLG	7.0395	1.51496e-06	5.507e-05
NPDC1	-1.55541	1.54901e-06	5.61532e-05
ANKRD42	1.91506	1.56008e-06	5.64345e-05
OR4K17	7.033	1.58364e-06	5.70521e-05
PPM1K	-1.25098	1.58652e-06	5.70521e-05
SYNM	1.76976	1.5872e-06	5.70521e-05
IL12RB2	2.27008	1.59997e-06	5.73901e-05
OTULINL	-1.3677	1.62554e-06	5.81849e-05
CELF3	-1.39047	1.6306e-06	5.82436e-05
GRIN2A	-1.38351	1.67597e-06	5.97388e-05
FLNC	1.6223	1.68817e-06	5.99301e-05
SATB2	1.50162	1.68837e-06	5.99301e-05
USP29	7.04732	1.69922e-06	6.01899e-05
BEX4	-1.52147	1.70878e-06	6.04029e-05
MANEAL	-1.70317	1.73985e-06	6.13738e-05
ADAMTS5	-1.65393	1.79516e-06	6.3143e-05
APBB1	-1.35954	1.79741e-06	6.3143e-05
TLE4	1.54006	1.80421e-06	6.32513e-05
RBM27	0.945784	1.81652e-06	6.35522e-05
CALM2	1.16541	1.86982e-06	6.52828e-05
NFKBIE	2.01866	1.87998e-06	6.55033e-05
TMPRSS7	6.98443	1.88426e-06	6.55183e-05
ENO2	-1.34454	1.92011e-06	6.66288e-05
MAS1	3.43664	1.96187e-06	6.79398e-05
KCNS1	2.93576	1.97953e-06	6.83615e-05
NRP1	-1.02423	1.98508e-06	6.83615e-05
ZC3H10	1.09691	1.98609e-06	6.83615e-05
GCH1	-2.00787	1.99742e-06	6.86129e-05
FZD1	-1.45366	2.00549e-06	6.87515e-05
IQSEC1	-1.32007	2.05279e-06	7.02319e-05
POLE	1.23678	2.11692e-06	7.22807e-05
KIF4B	3.51358	2.12961e-06	7.25684e-05
RETREG3	-1.25979	2.13774e-06	7.27003e-05
FAM13B	0.899212	2.17817e-06	7.37806e-05
FTCD	-1.9771	2.17737e-06	7.37806e-05
NOP53	1.27251	2.19601e-06	7.42373e-05
CFC1B	-2.30719	2.20393e-06	7.43576e-05
APLP2	1.17965	2.23576e-06	7.52823e-05
TNPO3	0.83127	2.24035e-06	7.5288e-05
ZDBF2	-0.796457	2.27756e-06	7.63878e-05
CNIH2	-1.65859	2.31001e-06	7.73239e-05
TAF7L	5.87703	2.31461e-06	7.7326e-05
ADORA2A	-2.99032	2.34416e-06	7.81601e-05
SYT2	1.55351	2.39961e-06	7.98525e-05
STX5	1.18647	2.40674e-06	7.99339e-05
PLPBP	1.2378	2.44878e-06	8.11719e-05
CPS1	1.70845	2.46543e-06	8.15651e-05
GJA3	7.06124	2.48007e-06	8.18902e-05
METTL23	1.38273	2.49619e-06	8.22632e-05
ALDH1A3	2.43399	2.5336e-06	8.33348e-05
RAB36	-2.02224	2.6423e-06	8.67428e-05
APLF	1.57878	2.66609e-06	8.71877e-05
MLYCD	-1.41189	2.66401e-06	8.71877e-05
CD44	2.54251	2.71797e-06	8.87141e-05
ELMO1	-1.37365	2.7477e-06	8.95131e-05
GNS	-0.800876	2.81225e-06	9.1267e-05
ZNF366	6.96396	2.80981e-06	9.1267e-05
ZSCAN30	-1.20637	2.83796e-06	9.19263e-05
GLYAT	5.37896	2.90287e-06	9.38503e-05
CACNA2D1	-1.02087	2.94717e-06	9.5102e-05
AMOTL2	1.5469	2.99263e-06	9.63864e-05
SLC34A3	-2.17198	3.0319e-06	9.7467e-05
CNGA3	-1.64884	3.19441e-06	0.000101922
DUSP26	-1.76186	3.18935e-06	0.000101922
FMOD	2.58315	3.19203e-06	0.000101922
RFTN2	1.65919	3.18446e-06	0.000101922
ATAD3B	1.22059	3.22108e-06	0.000102389
SLC9A1	1.69003	3.21878e-06	0.000102389
MGAT4A	-1.15603	3.28502e-06	0.000104007
POLR1A	0.772984	3.29027e-06	0.000104007
SYF2	1.6292	3.28354e-06	0.000104007
KAT6A	0.8472	3.31803e-06	0.00010469
RNF224	-2.23741	3.3451e-06	0.000105349
C8orf89	5.92184	3.36721e-06	0.00010585
E2F7	2.55634	3.38641e-06	0.000106257
ASTN2	-1.43057	3.41496e-06	0.000106504
ATP13A3	-0.732067	3.41618e-06	0.000106504
ITGA7	2.18273	3.41927e-06	0.000106504
SMCHD1	0.711856	3.4162e-06	0.000106504
RBM20	3.17066	3.4912e-06	0.000108546
BRCA2	2.18778	3.51021e-06	0.000108938
PRDM16	-1.44217	3.57653e-06	0.000110794
EPB41L4B	-1.52366	3.63492e-06	0.000112399
LRP2	1.61521	3.64949e-06	0.000112645
BARD1	1.75889	3.71143e-06	0.00011435
EXOC6B	0.782284	3.76371e-06	0.000114921
GARIN2	4.65277	3.7488e-06	0.000114921
KCNN2	1.34532	3.75556e-06	0.000114921
PLA2G12B	3.19313	3.74655e-06	0.000114921
SAXO1	7.03758	3.76106e-06	0.000114921
GABRR3	6.87116	3.80239e-06	0.000115895
FHL2	1.80602	3.86142e-06	0.000117484
UBQLN2	-1.57014	3.89463e-06	0.000118283
DCAF7	-1.14966	3.94472e-06	0.000119591
DCLK3	2.51678	3.97394e-06	0.000120263
CD276	-1.26956	4.08465e-06	0.000123394
ARFGEF3	-1.5429	4.19134e-06	0.00012617
GPR156	3.04661	4.18866e-06	0.00012617
TPP2	0.936906	4.20369e-06	0.000126318
TUT7	1.03074	4.21232e-06	0.000126355
PSMD12	0.964305	4.2245e-06	0.000126497
SELPLG	2.21581	4.24112e-06	0.000126772
TEX54	1.86859	4.30237e-06	0.000128378
STUM	-2.50685	4.38308e-06	0.000130558
DMRTC2	6.94791	4.43836e-06	0.000131973
RTP4	6.97501	4.46207e-06	0.000132447
TRIM71	1.34711	4.52386e-06	0.000134048
CD8B	3.8692	4.53468e-06	0.000134135
AJUBA	1.4094	4.55426e-06	0.000134481
SSR1	-0.95676	4.57448e-06	0.000134844
MBTPS2	-1.50435	4.60802e-06	0.000135132
NYNRIN	-1.16274	4.60048e-06	0.000135132
ZFC3H1	0.709466	4.59931e-06	0.000135132
SRRT	1.39586	4.62994e-06	0.000135541
PRKCA	1.25359	4.66135e-06	0.000136226
HIF1A	-0.916483	4.71488e-06	0.000137555
GABRR2	2.84666	4.7361e-06	0.000137938
CTH	1.58154	4.78293e-06	0.000139064
RIC8B	0.890531	4.79886e-06	0.000139163
TMEFF1	1.89278	4.80267e-06	0.000139163
ECD	0.872736	4.84882e-06	0.000140262
NUP160	0.951164	4.90016e-06	0.000141507
NOP56	1.33111	4.98601e-06	0.000143742
ATP1B4	6.83586	5.0528e-06	0.000145422
HECW1	1.87253	5.12562e-06	0.000147021
TFCP2L1	2.20638	5.12399e-06	0.000147021
ABCC8	-1.98934	5.13473e-06	0.000147035
GDAP2	0.819659	5.24094e-06	0.000149824
ARHGEF15	2.97969	5.29309e-06	0.000150809
ZNF79	1.15782	5.28949e-06	0.000150809
MRC1	3.76753	5.31048e-06	0.000151052
KCNJ11	-2.08052	5.36545e-06	0.000152107
KCNK3	-2.15522	5.36364e-06	0.000152107
PARD3	0.909391	5.4011e-06	0.000152646
SART1	1.62014	5.40238e-06	0.000152646
WDR45B	-1.03567	5.42454e-06	0.000153019
CAVIN2	5.19556	5.4444e-06	0.000153087
NECAP2	1.1937	5.45405e-06	0.000153087
RPGRIP1	3.6476	5.4629e-06	0.000153087
ZNF394	1.24928	5.45721e-06	0.000153087
WFS1	-1.6803	5.53265e-06	0.000154787
SDAD1	0.976588	5.56173e-06	0.000155091
WFIKKN2	2.37477	5.5576e-06	0.000155091
PIGY	-6.20958	5.61299e-06	0.000156265
TRIM67	1.8256	5.6435e-06	0.000156858
MDM2	0.873568	5.6902e-06	0.000157898
OR4D9	6.943	5.79395e-06	0.000160516
HVCN1	3.0779	5.87606e-06	0.000162269
PIGR	5.75141	5.8838e-06	0.000162269
POLR1C	1.14213	5.88579e-06	0.000162269
FRRS1L	-1.73275	5.90782e-06	0.000162351
QDPR	-1.75669	5.90621e-06	0.000162351
UQCRFS1	-1.24652	5.943e-06	0.000163054
SULT4A1	-1.50497	5.9761e-06	0.000163699
CILK1	1.02414	5.98971e-06	0.000163808
B3GAT1	-1.56527	6.0891e-06	0.00016626
GCNT4	-1.62339	6.1258e-06	0.000166994
CLGN	-1.67124	6.21008e-06	0.000168434
MAVS	-0.991506	6.21816e-06	0.000168434
TCEAL4	-1.82266	6.21e-06	0.000168434
XRN2	1.07987	6.21119e-06	0.000168434
ZNF792	-1.63714	6.26715e-06	0.000169492
TMEM263	-1.20091	6.28252e-06	0.000169638
PDE3B	-1.15245	6.36662e-06	0.000171637
PKDCC	-1.32926	6.47325e-06	0.000173961
SCUBE1	3.69777	6.46929e-06	0.000173961
SLC4A8	-1.14259	6.49602e-06	0.000174264
YPEL5	-1.27357	6.50498e-06	0.000174264
ARL10	-0.926272	6.53132e-06	0.000174695
POR	1.80249	6.5638e-06	0.000175289
ZBTB25	-1.15028	6.61241e-06	0.00017631
DNAH2	1.50855	6.62408e-06	0.000176345
CCDC190	2.98005	6.67629e-06	0.000177458
NEB	1.6918	6.69453e-06	0.000177666
ASIC2	-2.28985	6.7239e-06	0.000178168
NKX6-1	-1.57629	6.78255e-06	0.000179443
DCAF16	-1.07453	6.81282e-06	0.000179964
LINGO4	6.84713	6.89701e-06	0.000181906
ZKSCAN8P1	2.49157	6.91375e-06	0.000182066
GSE1	-0.915004	6.93978e-06	0.000182469
TP53I13	-1.8051	7.01116e-06	0.000184062
ARRDC4	-1.05968	7.04167e-06	0.000184295
SLC22A17	-1.50303	7.03623e-06	0.000184295
CADPS	-1.1295	7.06973e-06	0.000184463
STK32A	-1.50704	7.06892e-06	0.000184463
C1QL1	-2.30942	7.09625e-06	0.000184871
FRS2	0.948531	7.21171e-06	0.000187592
EIF3B	1.14553	7.23151e-06	0.000187821
HSPA12A	1.5289	7.35961e-06	0.000190857
CADM1	0.847908	7.40138e-06	0.000191497
CD99	-1.31718	7.40678e-06	0.000191497
NFKBIA	1.36132	7.45046e-06	0.000192335
PAPPA2	-1.80007	7.48358e-06	0.000192898
OR5B2	6.74605	7.53159e-06	0.000193842
ELAC2	1.06632	7.60087e-06	0.00019533
PLXNA3	1.12695	7.63572e-06	0.00019593
RGS17	-1.24079	7.66066e-06	0.000196274
CHEK1	2.18565	7.79958e-06	0.000199534
GALNT10	1.32916	7.82426e-06	0.000199865
CD180	4.52119	7.94044e-06	0.000202226
GCNA	1.48258	7.92941e-06	0.000202226
USP8	0.78535	8.03787e-06	0.000204402
LRRIQ4	6.80104	8.05011e-06	0.000204408
MKX	2.81846	8.08208e-06	0.000204915
GP2	-3.31599	8.1043e-06	0.000205173
TMCC1	-0.816963	8.13112e-06	0.000205546
SPATA20	-1.61781	8.22211e-06	0.000207538
CDYL	0.932453	8.27708e-06	0.000208617
TMPRSS11B	4.55485	8.29211e-06	0.000208687
MAGEH1	-1.81177	8.37883e-06	0.000210558
PMP2	3.83052	8.45201e-06	0.000212085
ETV1	-1.45822	8.51139e-06	0.00021326
LGALS9	4.90342	8.72017e-06	0.000218171
SEPTIN6	0.947421	8.74014e-06	0.00021835
TMEM9	-1.58597	8.83564e-06	0.000220412
B4GALNT2	3.07148	8.91377e-06	0.000222036
RETREG1	-1.57487	9.0691e-06	0.000225247
UBE2QL1	-1.87628	9.0651e-06	0.000225247
ABHD13	-1.13878	9.11085e-06	0.000225954
SLC45A3	2.68972	9.18317e-06	0.000227417
DACT2	-2.35906	9.27508e-06	0.000229333
ORC2	1.00629	9.28747e-06	0.000229333
GON4L	0.844902	9.47791e-06	0.00023312
SERTAD4	-1.60172	9.4699e-06	0.00023312
SRGAP3	1.15278	9.48185e-06	0.00023312
ACOT12	3.72562	9.53389e-06	0.000234061
KCNK17	-2.57596	9.59292e-06	0.000235171
ACADSB	1.03781	9.64382e-06	0.00023608
PTPRF	-1.09556	9.78928e-06	0.000239297
VOPP1	-1.45893	9.82149e-06	0.00023974
BEX2	-1.8133	9.90049e-06	0.000241323
PROX1	-0.905272	9.96159e-06	0.000242465
PTPN13	0.851262	1.00195e-05	0.000243526
B3GLCT	1.3056	1.02253e-05	0.000248175
ANKRD45	1.69538	1.02976e-05	0.000249575
IRF8	2.08311	1.04544e-05	0.000253013
TUNAR	-2.0126	1.05394e-05	0.000254711
MCM7	0.991826	1.0782e-05	0.000260203
TERF2IP	-1.04278	1.08275e-05	0.000260932
MAPRE3	-1.8308	1.08598e-05	0.00026134
ANKRD18B	2.94885	1.09223e-05	0.000262475
TRIM42	4.99329	1.09391e-05	0.000262509
BRCA1	1.66532	1.09584e-05	0.000262601
ITIH3	2.9493	1.11888e-05	0.000267744
RPAP2	0.996571	1.13446e-05	0.000271092
DIPK2B	2.86967	1.16497e-05	0.000277995
SYT7	-1.84924	1.16875e-05	0.000278507
CD24	-0.912028	1.17098e-05	0.000278648
ABCA3	-1.50819	1.23343e-05	0.000293098
SLC38A4	-1.82531	1.28156e-05	0.000304111
TMEM9B	1.4306	1.295e-05	0.000306873
ATP6V0E2	-1.78177	1.29882e-05	0.00030735
MIP	5.23687	1.30183e-05	0.000307636
PMFBP1	3.64716	1.30836e-05	0.000308752
CHRM5	1.6654	1.31758e-05	0.000310498
ECM1	2.52073	1.3322e-05	0.000313415
VEPH1	2.92031	1.33364e-05	0.000313415
REELD1	6.93571	1.34165e-05	0.000314863
WNT4	-1.88328	1.35279e-05	0.00031704
FLNA	0.730303	1.35498e-05	0.000317117
TNFRSF10D	1.05324	1.3983e-05	0.000326807
SNAPC4	1.23877	1.41814e-05	0.000330989
EOGT	1.10239	1.42482e-05	0.000331641
SLC1A3	2.11971	1.42427e-05	0.000331641
IGSF22	2.85748	1.43132e-05	0.000332698
C1orf127	-3.22464	1.44819e-05	0.000335968
CYBB	3.11529	1.4513e-05	0.000335968
DLGAP1	1.51241	1.45019e-05	0.000335968
ITM2C	-1.34306	1.45959e-05	0.000337428
ITGB1	-0.854737	1.47003e-05	0.000339382
EDA2R	1.95056	1.47873e-05	0.000340643
GSTO2	-1.65965	1.47949e-05	0.000340643
TP53INP1	-1.05381	1.49051e-05	0.000342716
CCDC43	1.27713	1.50927e-05	0.000346563
ADAM32	3.46293	1.51404e-05	0.00034719
SLC6A17	-1.88986	1.51756e-05	0.00034753
STMN4	1.84302	1.5268e-05	0.000349175
PSMF1	-1.11489	1.52973e-05	0.000349376
RXRA	-1.17292	1.53284e-05	0.000349619
MCF2L	-1.11413	1.54855e-05	0.000352259
POLQ	1.5784	1.54657e-05	0.000352259
PIWIL1	6.65088	1.55771e-05	0.00035387
RHBDL3	5.36443	1.61348e-05	0.000366051
DUSP3	-0.868108	1.62223e-05	0.000367548
NOL4	-1.1285	1.64422e-05	0.000372036
COX8A	-1.20188	1.64704e-05	0.000372179
ARNT2	-1.02887	1.65622e-05	0.000373262
ATP2B1	-0.92782	1.65482e-05	0.000373262
NOTCH2NLC	1.06289	1.66328e-05	0.000374359
PCSK5	1.67111	1.66564e-05	0.000374395
ANHX	3.12167	1.67203e-05	0.000374638
IPO11	1.35641	1.67289e-05	0.000374638
PDCD11	0.784374	1.67332e-05	0.000374638
ZNF160	-0.942413	1.67907e-05	0.000375433
MECP2	-1.05742	1.69259e-05	0.000377959
NOP2	1.34918	1.70164e-05	0.000379484
WASL	-0.817544	1.72321e-05	0.000383792
NXF2B	2.4967	1.73358e-05	0.000385597
TNFSF14	2.86132	1.73775e-05	0.00038602
IDH2	-1.31339	1.74193e-05	0.000386445
ARHGEF6	2.32844	1.74687e-05	0.000386535
TSPYL4	-1.01879	1.74616e-05	0.000386535
FAM219A	-1.30333	1.76538e-05	0.00038979
HES5	4.06674	1.76616e-05	0.00038979
KCNA6	-1.51724	1.78211e-05	0.000392803
AK4	-1.08192	1.78695e-05	0.00039336
RAB37	-1.87633	1.79995e-05	0.00039571
DISP3	-1.23491	1.82037e-05	0.000399684
NUP98	0.696435	1.82293e-05	0.000399731
CDK11B	1.33287	1.82644e-05	0.000399985
FRY	-0.859803	1.85712e-05	0.000406182
ALYREF	1.3966	1.86251e-05	0.00040658
PRKAR1A	-0.709399	1.86371e-05	0.00040658
NCAM2	1.73508	1.8729e-05	0.000408062
RBBP5	1.02694	1.87631e-05	0.000408284
CAMK2N1	-1.36505	1.87914e-05	0.000408377
ABHD2	-1.09133	1.8945e-05	0.000410668
H6PD	-1.24011	1.89387e-05	0.000410668
DNAJC5B	6.67513	1.90312e-05	0.000412013
MC4R	4.08525	1.91715e-05	0.000414523
EXOSC6	-1.22152	1.95251e-05	0.000421634
CDC6	1.92539	2.00226e-05	0.000431829
ARIH1	0.64639	2.04313e-05	0.000439531
MTTP	2.35141	2.04269e-05	0.000439531
PGR	2.52141	2.05173e-05	0.000440824
CCDC80	1.39639	2.06195e-05	0.00044135
NXPE4	3.64175	2.06143e-05	0.00044135
TPST2	-1.54804	2.06065e-05	0.00044135
GC	-1.7944	2.10364e-05	0.000449709
CDKL3	2.64367	2.11698e-05	0.000451993
FGF7	2.68536	2.12426e-05	0.000452415
SLC17A2	6.64346	2.1232e-05	0.000452415
IKZF3	4.39167	2.14677e-05	0.000456638
LGMN	1.30296	2.179e-05	0.000462916
BCAT2	-1.44489	2.18323e-05	0.000463237
KIF3B	-0.850753	2.20701e-05	0.000467699
DAGLB	1.09702	2.21249e-05	0.000468279
CDKL5	0.866716	2.22656e-05	0.000470646
CPNE5	3.8681	2.2292e-05	0.000470646
SLC26A4	5.5333	2.23952e-05	0.000472239
LRP11	-1.25406	2.26501e-05	0.000476435
XAB2	1.16723	2.26423e-05	0.000476435
CDK11A	1.15461	2.27925e-05	0.000478249
MTSS1	-1.06065	2.27817e-05	0.000478249
MKRN2	0.971334	2.2924e-05	0.000480417
SLC29A4	-1.67727	2.31343e-05	0.000484229
JAKMIP1	-2.01241	2.33417e-05	0.000487971
C1RL	-1.22249	2.3587e-05	0.000492071
HAP1	1.48579	2.35956e-05	0.000492071
LAMA2	1.36949	2.37028e-05	0.000493703
SSTR1	-1.97781	2.38731e-05	0.000496641
C13orf42	6.61969	2.40294e-05	0.000498069
DNAJB6	1.31083	2.40243e-05	0.000498069
PTCRA	6.61969	2.40294e-05	0.000498069
CYP3A4	3.5874	2.41648e-05	0.000500029
ELOVL3	3.40981	2.42186e-05	0.000500029
IL31RA	2.74962	2.41924e-05	0.000500029
RIPPLY1	2.79827	2.42414e-05	0.000500029
NFX1	0.8384	2.44115e-05	0.00050293
ANGEL1	-1.24969	2.45348e-05	0.00050486
CLIC4	1.34295	2.46293e-05	0.000506194
SLC17A8	2.19945	2.4845e-05	0.00051001
INTS6	1.0513	2.5029e-05	0.00051317
FRMD4A	1.09205	2.52335e-05	0.000516742
TRIM9	1.09777	2.53234e-05	0.000517959
SLC2A1	-1.42055	2.53777e-05	0.000518448
DOCK10	-1.31569	2.56338e-05	0.000522426
EPS8	1.28782	2.56211e-05	0.000522426
FLYWCH2	-2.33998	2.56837e-05	0.000522818
NCKIPSD	-1.26929	2.58233e-05	0.000525033
RTF1	0.793184	2.62017e-05	0.000532091
CMIP	-1.3042	2.64895e-05	0.000537296
CDKN1C	-1.03404	2.68255e-05	0.000542817
CTNNBL1	1.32517	2.67971e-05	0.000542817
BEX3	-1.43431	2.71667e-05	0.000549071
PCYOX1	-0.833883	2.72845e-05	0.000550798
A1CF	-1.36521	2.74439e-05	0.000553359
ZKSCAN5	1.03159	2.76605e-05	0.000557068
SLC29A1	-1.46013	2.79808e-05	0.000562854
PSD	-1.55102	2.84998e-05	0.000572618
PBX3	1.0582	2.90818e-05	0.000583622
SLC13A3	2.72959	2.91789e-05	0.000584883
FCAMR	6.85535	2.96342e-05	0.000593311
CNPY1	6.53424	2.97111e-05	0.000594153
CASQ1	4.78746	2.99419e-05	0.000598065
SLC2A5	6.66214	3.00186e-05	0.000598895
GARIN4	1.67975	3.05374e-05	0.000608533
SLC35B2	1.18736	3.07084e-05	0.000611226
FYB2	-1.48795	3.08032e-05	0.000612398
HIPK3	0.656932	3.08439e-05	0.000612491
NPY1R	-1.43861	3.09212e-05	0.000613313
GPRIN3	-1.43966	3.14998e-05	0.000624063
GBF1	1.00877	3.16542e-05	0.000626393
PCSK1	-1.44119	3.20101e-05	0.000632615
SLIT1	-1.21041	3.20429e-05	0.000632615
CR1	6.56431	3.24155e-05	0.00063702
FLACC1	3.43328	3.236e-05	0.00063702
SRC	-1.23856	3.23218e-05	0.00063702
TRIM69	2.38453	3.23927e-05	0.00063702
CCNJ	1.2638	3.24536e-05	0.000637033
BORCS6	1.82199	3.25161e-05	0.000637525
SCFD1	0.946554	3.25894e-05	0.000638228
ACTL6A	1.30973	3.26785e-05	0.000639205
PSMD1	0.819652	3.27143e-05	0.000639205
MATN1	2.3794	3.28445e-05	0.000641014
KLHL36	-1.11806	3.31598e-05	0.000645688
TNFAIP2	1.62464	3.31418e-05	0.000645688
ORC1	1.79169	3.33997e-05	0.000649616
KLRD1	2.17775	3.39733e-05	0.00066002
EVC	-1.15915	3.41868e-05	0.000662656
PTPRB	2.35948	3.41733e-05	0.000662656
ZNF14	0.922744	3.47131e-05	0.000672093
FKBP1A	-1.1438	3.47998e-05	0.000673006
TBCE	0.984252	3.51932e-05	0.000679843
HAL	2.11343	3.53549e-05	0.000682194
FGF8	4.17548	3.55001e-05	0.000684221
AMMECR1L	0.884943	3.55911e-05	0.000684986
MPPED2	1.48025	3.56817e-05	0.000684986
OR4D1	2.81822	3.57006e-05	0.000684986
SPATA13	-0.85791	3.56379e-05	0.000684986
STEAP4	3.35149	3.61428e-05	0.000692689
DDX39A	1.42099	3.62626e-05	0.000693236
KCNMA1	-1.15011	3.62463e-05	0.000693236
STAG1	0.858218	3.62934e-05	0.000693236
ATP1B1	-0.819484	3.63823e-05	0.000694156
GUCY2D	6.48091	3.67007e-05	0.000699448
IL20RB	2.47359	3.67642e-05	0.000699875
C22orf42	-2.0913	3.69812e-05	0.000702863
CMKLR1	4.93401	3.70036e-05	0.000702863
KDM4F	1.57925	3.70691e-05	0.000703323
MARCHF8	-1.23075	3.7417e-05	0.000709134
ST6GALNAC5	-1.19712	3.75543e-05	0.000710944
ADAMTS17	1.3873	3.76031e-05	0.000711079
DCDC2C	6.64107	3.76605e-05	0.000711375
GPATCH8	0.827322	3.77069e-05	0.000711462
INHA	-2.35919	3.79819e-05	0.000715858
ABCA4	4.56589	3.81519e-05	0.000716683
ARPIN	-1.41601	3.81222e-05	0.000716683
ODF4	3.88934	3.8146e-05	0.000716683
RBBP6	1.15879	3.846e-05	0.000721676
CCT4	0.860805	3.86142e-05	0.000723772
CASP8	2.31605	3.90416e-05	0.000730978
BTN1A1	4.34196	3.94537e-05	0.000733895
MSTO1	1.24467	3.92523e-05	0.000733895
PCNT	-0.934976	3.94287e-05	0.000733895
SFSWAP	1.091	3.92936e-05	0.000733895
TRIM43	-1.31582	3.94558e-05	0.000733895
ZNF124	1.23387	3.93648e-05	0.000733895
PTPN3	-1.38306	3.96179e-05	0.000736106
IFNAR1	-0.846701	3.97628e-05	0.000737408
NAA35	0.730957	3.97745e-05	0.000737408
ZBTB4	-0.912353	4.02134e-05	0.000744735
GPR119	-2.42646	4.03291e-05	0.000746067
CETP	2.63865	4.04494e-05	0.00074667
CXXC1	1.10019	4.04389e-05	0.00074667
TMEM200A	-1.7238	4.10433e-05	0.000756813
PLEKHD1	4.10432	4.12374e-05	0.00075957
ST6GALNAC2	2.03368	4.14447e-05	0.000762565
AP3B2	-1.16048	4.17304e-05	0.000766993
GRSF1	-0.997861	4.1849e-05	0.000768343
UBE2Z	-0.804596	4.20815e-05	0.000771782
RNF11	-0.936456	4.22285e-05	0.000773643
ANKRD12	0.795865	4.24215e-05	0.000774838
DCAF4	1.35799	4.23402e-05	0.000774838
EVPL	2.21905	4.24301e-05	0.000774838
PATL2	2.98782	4.28197e-05	0.000781116
EMC10	-1.12015	4.31895e-05	0.00078702
CCDC25	-1.58765	4.33903e-05	0.00078899
SUGP2	-0.762569	4.33748e-05	0.00078899
GFRA1	1.94791	4.36738e-05	0.000793298
AASS	1.34137	4.43003e-05	0.000803822
SNX31	2.13948	4.47009e-05	0.000810228
CHD2	0.960582	4.49685e-05	0.000814212
C4orf3	-1.15381	4.55871e-05	0.000824536
IMPG2	1.45382	4.57008e-05	0.000825591
TULP4	0.720148	4.57424e-05	0.000825591
WDR70	0.966488	4.60876e-05	0.000830943
BUD23	1.16077	4.61746e-05	0.000831631
DNAJA4	1.45381	4.66247e-05	0.000837966
EPB41L5	0.676237	4.66079e-05	0.000837966
CTXND1	2.19348	4.66934e-05	0.000838316
NOTCH2NLA	1.3324	4.67748e-05	0.000838894
KCNJ14	2.19102	4.70374e-05	0.000841937
UIMC1	0.838852	4.70433e-05	0.000841937
AKT2	-0.852572	4.73266e-05	0.000846118
CPO	3.51568	4.77455e-05	0.000852713
MINDY1	-1.27609	4.78056e-05	0.000852892
CACNA1H	-1.0282	4.7948e-05	0.000853645
DNAI4	1.71983	4.79266e-05	0.000853645
GTPBP4	0.968455	4.80572e-05	0.000854696
SLC16A12	-1.57416	4.88391e-05	0.000867697
KCNA4	-1.5967	4.90737e-05	0.000870956
POLG2	1.42668	4.91318e-05	0.00087108
ZNF621	0.715454	4.92421e-05	0.000872129
NENF	-2.71054	4.94202e-05	0.000874374
TACC1	0.793389	4.94734e-05	0.000874407
SERPINB9	1.05688	4.95942e-05	0.000875633
TNFSF18	6.49	4.96672e-05	0.000876014
GOLGA6B	1.76013	5.00355e-05	0.000881598
TMEM176A	-1.85438	5.04774e-05	0.000888465
CDC37	1.15212	5.06021e-05	0.000888613
FAM174B	-2.21543	5.06163e-05	0.000888613
HGF	6.43483	5.06423e-05	0.000888613
WWC2	0.821838	5.07311e-05	0.000889256
CD38	6.45991	5.12163e-05	0.000896838
ANKS4B	-1.96198	5.13143e-05	0.000897632
TEX12	6.51918	5.16768e-05	0.000903046
PLK4	2.04952	5.18342e-05	0.000904868
PYDC1	2.83597	5.2003e-05	0.000906885
RRP9	1.6762	5.2141e-05	0.000908363
PRPS2	-1.58374	5.22614e-05	0.00090953
SLC26A3	2.70514	5.24755e-05	0.000912324
ATP9B	0.881834	5.25974e-05	0.000912581
CACNG8	1.31844	5.25469e-05	0.000912581
NBPF26	1.18877	5.31492e-05	0.000921217
CWF19L1	1.2522	5.34819e-05	0.000926042
MLLT6	-0.920205	5.41242e-05	0.000936212
SYDE2	-1.1149	5.42349e-05	0.000937174
ADCY5	1.28385	5.43452e-05	0.000937851
ETNK1	-1.13301	5.43997e-05	0.000937851
HEATR5A	0.944177	5.45416e-05	0.000937851
SLFN14	6.47272	5.45493e-05	0.000937851
ZNF652	-0.879793	5.45e-05	0.000937851
NTN4	2.27113	5.5204e-05	0.00094815
CACNA1A	-1.48128	5.58869e-05	0.000958914
CRACR2A	3.11726	5.64387e-05	0.000967407
AIPL1	3.04959	5.68644e-05	0.000973451
IRAK3	-2.25348	5.69056e-05	0.000973451
SCN1A	5.29571	5.70013e-05	0.00097411
TAF1D	1.04139	5.71422e-05	0.00097554
METTL3	1.00365	5.75237e-05	0.000980089
TRIB1	-1.07749	5.7516e-05	0.000980089
IQCK	1.94089	5.78332e-05	0.000984377
SLC20A2	1.16719	5.78974e-05	0.000984486
SESN3	0.73525	5.85545e-05	0.000994667
ITGA9	1.41276	5.90829e-05	0.00100264
CHRNB2	-0.976348	5.92358e-05	0.00100424
NCBP1	0.690286	5.95631e-05	0.00100878
MAML3	-1.03026	5.96513e-05	0.00100927
OGDHL	-1.59604	5.9994e-05	0.00101407
TDRKH	1.35785	6.05378e-05	0.00102224
SLFN12L	5.21217	6.06204e-05	0.00102262
BRMS1	1.50164	6.08937e-05	0.00102523
PIK3R2	-1.3628	6.08951e-05	0.00102523
PRIM2	1.58464	6.10193e-05	0.0010263
EZH2	1.21012	6.12345e-05	0.00102891
RAB1B	-1.24289	6.14571e-05	0.00103163
LATS2	1.64812	6.19335e-05	0.0010386
SF3A3	0.876063	6.22521e-05	0.00104292
TMEM247	6.40228	6.26545e-05	0.00104863
KHNYN	-0.751148	6.27252e-05	0.00104878
TTC8	-1.06268	6.29798e-05	0.00105201
EXOC7	-0.831386	6.35583e-05	0.00106063
ALDH1A1	-1.70973	6.44064e-05	0.00107373
CLDN12	-1.28451	6.50593e-05	0.00108356
RORC	4.16552	6.53135e-05	0.00108673
MCHR2	6.3762	6.55591e-05	0.00108975
NSG2	1.63278	6.63368e-05	0.0011016
POLR2C	0.879591	6.69549e-05	0.00111079
HLA-B	1.52662	6.7047e-05	0.00111123
OLFM2	-1.6549	6.73069e-05	0.00111446
PAX2	4.48343	6.75476e-05	0.00111736
COL12A1	1.33524	6.88719e-05	0.00113595
IRX1	-1.49089	6.88061e-05	0.00113595
TNN	2.44486	6.87517e-05	0.00113595
CBX5	-0.864382	6.91203e-05	0.00113895
ALOX15	-1.33795	6.95872e-05	0.00114553
ITCH	0.728509	6.98152e-05	0.00114818
TMEM63B	-1.21358	7.02297e-05	0.00115388
ZNF433	1.10596	7.09494e-05	0.00116458
ANTXR1	2.17829	7.11512e-05	0.00116677
SUDS3	0.758526	7.1484e-05	0.0011711
BUD31	1.57633	7.16756e-05	0.00117311
CPSF3	0.954263	7.18571e-05	0.00117393
HARS2	1.09773	7.18634e-05	0.00117393
KDM5B	0.753321	7.21376e-05	0.0011766
PPP1R1A	-1.49692	7.21647e-05	0.0011766
LRRC59	0.871699	7.25396e-05	0.00118158
APLP1	-1.36355	7.30062e-05	0.00118297
MB21D2	-1.28832	7.28791e-05	0.00118297
PLA2G12A	-0.92592	7.30418e-05	0.00118297
RAPSN	3.58714	7.30196e-05	0.00118297
RPF2	1.07191	7.28976e-05	0.00118297
TANC1	1.1966	7.28626e-05	0.00118297
OTX2	6.35264	7.34084e-05	0.00118778
OR5A2	4.26123	7.3506e-05	0.00118823
ADAMTS12	2.96712	7.42217e-05	0.00119866
MGAM	2.52158	7.43333e-05	0.00119933
C1orf210	-2.49163	7.49259e-05	0.0012066
MRAP2	2.5883	7.48685e-05	0.0012066
TYW1	1.09714	7.52684e-05	0.00121098
LRRN4	1.88772	7.54519e-05	0.00121278
UNC79	-0.785097	7.59534e-05	0.00121969
PARP4	-0.924189	7.61376e-05	0.0012215
CHD3	-0.696284	7.6338e-05	0.00122356
ALOXE3	5.34925	7.65804e-05	0.00122629
LOXL3	-1.18625	7.69634e-05	0.00123127
SYT14	-1.13527	7.70951e-05	0.00123222
TGIF1	1.42685	7.731e-05	0.0012345
LIN28A	3.00271	7.82975e-05	0.00124909
KCNIP4	2.14964	7.95993e-05	0.00126867
NOTCH1	1.68065	8.06652e-05	0.00128446
DAGLA	-1.46826	8.07637e-05	0.00128483
ALG2	-1.03599	8.14898e-05	0.00129396
TMEM17	-5.7589	8.14334e-05	0.00129396
KDR	4.4524	8.18495e-05	0.00129847
TEX29	3.1999	8.21903e-05	0.00130266
CTSZ	-1.62447	8.31735e-05	0.00131702
FLVCR1	-0.850719	8.34841e-05	0.00131948
RHOA	-0.732999	8.34075e-05	0.00131948
HS6ST3	-1.14742	8.37209e-05	0.001322
FAM81A	6.36383	8.38989e-05	0.00132236
PRRT1B	-1.96712	8.38406e-05	0.00132236
RGS4	-1.31197	8.41342e-05	0.00132484
SLC25A23	-1.34234	8.43593e-05	0.00132716
LCK	2.05128	8.44798e-05	0.00132783
RGPD5	-0.694029	8.48956e-05	0.00133191
TMEM183A	0.88396	8.48773e-05	0.00133191
PLXNB1	-0.889968	8.54677e-05	0.00133965
IGSF21	-3.3292	8.60422e-05	0.00134741
EME1	2.71838	8.6444e-05	0.00135246
TMEM269	2.14714	8.65941e-05	0.00135357
SHBG	2.85663	8.78128e-05	0.00137136
N4BP2	-0.795275	8.84225e-05	0.00137962
VPS26B	-1.15467	8.9834e-05	0.00140036
KDM3B	0.719668	8.99537e-05	0.00140094
TRPM3	2.6347	9.04951e-05	0.00140809
GUCA1B	1.83129	9.05993e-05	0.00140842
RNF4	0.865742	9.09786e-05	0.00141303
CYP3A5	1.34441	9.21839e-05	0.00143045
SPACA4	3.56496	9.23283e-05	0.00143087
TJP1	0.791034	9.23789e-05	0.00143087
KLF12	0.712766	9.3132e-05	0.00143955
NWD1	3.25383	9.31932e-05	0.00143955
PELI3	-1.32213	9.30802e-05	0.00143955
OR4N5	6.44225	9.3478e-05	0.0014419
ZNF516	-0.886378	9.35144e-05	0.0014419
CHP1	0.82253	9.3618e-05	0.00144219
FAM53C	0.955301	9.37423e-05	0.0014428
PPFIA3	-1.01434	9.42747e-05	0.00144969
TCEAL8	-1.33146	9.44985e-05	0.00145182
CALM3	-0.997686	9.48164e-05	0.00145408
ERLIN1	1.02854	9.47504e-05	0.00145408
TAF3	1.34633	9.6617e-05	0.00148036
PLPPR5	-2.11398	9.88981e-05	0.00151395
CASZ1	-1.61038	9.96597e-05	0.00152424
LRRC10	5.35168	0.000100175	0.00153075
NAT10	0.791056	0.000102549	0.00156282
NEURL1B	-1.43936	0.00010254	0.00156282
NOL4L	-0.838997	0.000102488	0.00156282
H3-3A	-0.948712	0.000102919	0.00156706
ORMDL3	-1.25724	0.000103406	0.00157206
ZNF317	0.852632	0.000103432	0.00157206
C1orf162	2.55041	0.000103676	0.00157436
HNRNPF	-0.767581	0.000103876	0.00157599
CHUK	1.00856	0.000105464	0.00159725
DNMT3A	-0.840814	0.000105435	0.00159725
PJA2	-0.809824	0.000105708	0.00159951
CATSPERB	3.99746	0.000105933	0.0016015
BEST3	5.25935	0.000106181	0.001602
HKDC1	2.54156	0.000106258	0.001602
SULT2B1	6.3568	0.000106103	0.001602
TPRX2	6.41631	0.000106342	0.001602
NPTXR	-1.38454	0.000106496	0.00160289
RAP1GAP	-1.43276	0.000106666	0.00160404
ARHGAP42	1.49208	0.000107083	0.00160889
ISX	-2.3266	0.000107816	0.00161847
PREX1	-1.13253	0.00010798	0.00161951
SLC35F3	-1.90886	0.000108083	0.00161963
NRXN1	-1.08623	0.000108413	0.00162314
LRGUK	1.95154	0.000108683	0.0016244
TMEM179	-2.84156	0.000108688	0.0016244
NIPA1	-1.08148	0.000109161	0.00163004
GRIA4	-1.31242	0.000110266	0.00164366
HFE	1.36954	0.000110189	0.00164366
CMTM4	-1.65682	0.000110581	0.00164692
PLXNA2	-1.02196	0.00011115	0.00165394
ONECUT2	-0.721053	0.000114113	0.00169656
NCAN	3.26404	0.000114225	0.00169674
ARFGEF2	-0.701402	0.00011447	0.0016989
SBNO1	0.673002	0.000115109	0.0017069
LY9	6.40816	0.000115768	0.00171368
RELB	2.29333	0.000115732	0.00171368
ACVR1C	-1.76022	0.000116039	0.00171621
ERGIC1	-1.15002	0.000116527	0.00172193
EXOSC10	0.918252	0.000117324	0.0017322
PHF24	2.05399	0.000118036	0.00174121
RGP1	-0.877166	0.000118473	0.00174615
C4orf17	6.28856	0.000120453	0.00177379
NME1-NME2	3.59837	0.00012095	0.00177957
TASP1	1.0818	0.000121085	0.00178003
PELI2	-0.897342	0.000121504	0.00178464
CXCR1	6.42217	0.000122237	0.00179386
GRIN2C	2.63455	0.000122446	0.00179539
ENO1	-0.753402	0.000122889	0.00180034
DCLK2	2.08717	0.00012343	0.0018067
PADI3	6.23754	0.000123573	0.00180724
CXXC4	-1.58878	0.000123765	0.0018085
FADS2	-1.24466	0.00012395	0.00180965
OSBPL11	1.07093	0.00012427	0.00181277
DOK2	6.26256	0.000125101	0.00182332
CEMIP2	0.96439	0.000125941	0.00183244
SNPH	-1.38562	0.000125901	0.00183244
ANKH	-0.947036	0.000126326	0.00183646
FERMT3	2.08186	0.000126654	0.00183967
SEC11C	-1.50518	0.000126766	0.00183972
OR4E1	6.39133	0.000126908	0.00184023
ITGB4	1.64247	0.000127648	0.00184937
CYP3A7-CYP3A51P	2.30366	0.000128018	0.00185316
CACTIN	1.39465	0.000128481	0.00185671
NUP210L	1.58621	0.000128428	0.00185671
PTCD3	0.599842	0.000128887	0.00186099
ADAMTSL4	1.47746	0.000129534	0.00186717
CCNB1IP1	1.21307	0.000129445	0.00186717
SLITRK1	-1.46928	0.000129911	0.00187102
BIK	2.14972	0.000130892	0.00188356
TIGAR	1.3258	0.000131915	0.00189668
TMEM163	-1.45597	0.000132553	0.00190425
MBTD1	0.660183	0.000132805	0.00190626
CCNL1	0.871118	0.000134171	0.00192424
ANKRD27	1.03603	0.000134702	0.0019273
NKX2-2	-1.37307	0.000134723	0.0019273
SGSM1	-1.3872	0.000134501	0.0019273
SNX5	1.03563	0.000135204	0.00193255
SEMA7A	1.4447	0.000135786	0.00193925
COPS3	0.78793	0.00013608	0.00194182
GJC1	2.17399	0.000136347	0.001944
CHRM3	1.34756	0.000137571	0.00195982
CHRNA1	4.40032	0.000139527	0.00198602
CCDC81	2.03471	0.000140789	0.00200231
WLS	-0.813096	0.000142625	0.00202673
KMT2E	0.523609	0.000144512	0.00205183
HOXC12	5.70796	0.00014514	0.00205903
RPL13A	0.798088	0.000145442	0.00206159
TMPRSS4	2.47943	0.000146573	0.0020759
TEKT3	3.13186	0.000146712	0.00207614
EIF4A1	1.05162	0.000146962	0.00207796
WDR49	1.89774	0.000147371	0.00208201
FAP	3.30774	0.000147931	0.00208646
TTLL6	-1.75853	0.000147873	0.00208646
VXN	4.45195	0.000148097	0.00208707
PURA	-0.854693	0.000148426	0.00208999
TPD52	-1.07409	0.000149064	0.00209724
TRMT10A	1.50632	0.000149993	0.00210857
SLC6A13	2.1981	0.000150845	0.0021188
PCDH20	-1.80026	0.000151114	0.00212083
COG5	0.808752	0.000151294	0.0021216
AHCYL1	0.901057	0.000151784	0.00212672
ATXN7L3B	-0.747618	0.000152362	0.00213131
OR6C74	5.17099	0.000152313	0.00213131
SLC8A3	1.25806	0.000152685	0.00213408
PTPRJ	-0.798474	0.00015339	0.00214042
SUMF2	-1.2347	0.000153333	0.00214042
SRGN	6.25399	0.000153636	0.00214211
HORMAD2	6.25359	0.000154524	0.00215097
LEMD2	-1.15253	0.000154414	0.00215097
CTR9	0.968794	0.00015469	0.00215152
FEZ1	2.86647	0.000155035	0.00215456
CAPNS1	-1.02481	0.000155456	0.00215865
PLPPR4	-2.38763	0.000155777	0.00216134
FZR1	-1.23228	0.00015793	0.002189
NHLH2	4.64985	0.000158156	0.002189
ROBO1	0.756734	0.000158103	0.002189
EHD4	1.26358	0.000158315	0.00218943
PALM2AKAP2	-0.907925	0.000160091	0.00221147
PGPEP1	-0.969827	0.000160169	0.00221147
GLRA1	2.53514	0.000160343	0.00221209
MAPKAPK2	-0.95535	0.000160619	0.00221409
ZER1	-1.13017	0.000160882	0.00221594
SLC4A3	-1.14146	0.000161511	0.0022228
ELP3	0.933715	0.000162058	0.00222853
ABR	-0.989742	0.000163049	0.00223798
IPCEF1	1.99591	0.000162972	0.00223798
SLC5A6	1.03404	0.00016314	0.00223798
ADAM30	6.21243	0.000164372	0.00225307
RFFL	-1.1177	0.000164608	0.0022545
KLHL14	1.41754	0.000165151	0.00226012
TLL1	2.15321	0.000166746	0.00228011
SLC9A7	-1.08273	0.000166903	0.00228043
ZNF268	0.826216	0.000167278	0.00228372
NOS2	6.33705	0.000167605	0.00228635
DNA2	1.1816	0.000168318	0.00229424
CEP295	0.738466	0.000168486	0.0022947
OR7D4	6.19639	0.000168625	0.00229475
GAD1	1.34465	0.000170313	0.00231403
NIN	0.94151	0.000170251	0.00231403
PYROXD1	1.12763	0.000170486	0.00231453
DNAH8	4.36302	0.000171764	0.00233002
PLEK2	3.54063	0.000172271	0.00233504
HNRNPC	0.620766	0.000172409	0.00233506
ZDHHC3	0.815208	0.000172826	0.00233885
LRP5	-1.08208	0.000173246	0.00234267
NFKB2	1.33724	0.000173633	0.00234347
OSBPL6	0.957857	0.000173855	0.00234347
TRIM36	1.49934	0.00017384	0.00234347
ZSCAN4	-1.08856	0.000173523	0.00234347
CRY1	1.00076	0.000174739	0.00235352
CKB	0.79983	0.000176799	0.00237938
FOXA1	-1.43843	0.000177352	0.00238494
NAP1L2	-2.13992	0.000181576	0.00243983
OR14A16	-1.73307	0.000181748	0.0024402
DNAJC5	-0.86214	0.000182302	0.00244339
PIP5K1B	-1.35063	0.000182309	0.00244339
SIK2	-0.839717	0.000182416	0.00244339
CNTD1	2.21028	0.000182568	0.00244351
CRTC1	-1.1501	0.000183878	0.00245882
RRAGD	-1.13821	0.000184	0.00245882
KCNH2	-1.37011	0.000184693	0.00246614
RPL39L	6.43819	0.000184937	0.00246747
BTK	2.44115	0.000185198	0.00246902
PALS1	0.858323	0.000185594	0.00247236
GPN2	1.07441	0.000185834	0.00247362
FNDC3B	0.743003	0.000185991	0.00247378
CD200R1	2.58878	0.000186154	0.00247401
LRIG3	-1.0758	0.000186528	0.00247705
CD83	1.49734	0.000187579	0.00248903
RIMBP2	-1.08477	0.000187722	0.00248903
CHRNB4	6.33319	0.000188187	0.00248939
MYOZ1	6.26822	0.000188052	0.00248939
RHOU	-0.83163	0.000188131	0.00248939
CBFA2T2	-0.78592	0.000189342	0.00250272
OR10A6	6.23697	0.000189761	0.00250438
PRMT6	-1.57976	0.000189729	0.00250438
PGRMC2	-1.14021	0.00019023	0.00250862
IL34	4.78993	0.000190841	0.00251279
SARNP	1.03219	0.000190747	0.00251279
ZNF592	-0.793345	0.000191976	0.00252578
CXXC5	-1.09	0.000192428	0.00252782
PGAM1	-0.975374	0.000192342	0.00252782
PHF2	-0.978559	0.000194446	0.00255237
CERS6	-0.719176	0.000196225	0.00257373
TRIQK	-1.20766	0.00019644	0.00257457
HLA-DOA	1.66778	0.000197861	0.0025912
ALDOA	-1.20782	0.00019822	0.00259391
DNAH10	1.59863	0.000199503	0.00260371
HSPA14	1.32765	0.000199336	0.00260371
OR11H4	3.52378	0.00019941	0.00260371
RGPD8	-0.762032	0.000199717	0.00260371
WNT7B	4.03555	0.000199733	0.00260371
FBXL7	1.44968	0.000200541	0.00261225
INHBA	-1.48786	0.000203968	0.00265322
PRDM1	1.87848	0.000203998	0.00265322
KLF3	-0.783235	0.0002043	0.00265512
METAP2	1.05196	0.000205236	0.00266525
ABCF2	1.03491	0.000206145	0.00267502
MARCHF9	-1.4502	0.000206841	0.00268201
NOLC1	0.94973	0.000207779	0.00269212
OR11G2	5.23787	0.000208125	0.00269251
UBE2E2	-1.21545	0.000207997	0.00269251
NRIP3	1.21952	0.000209174	0.00270192
SLC25A53	-2.14922	0.000209328	0.00270192
ZPR1	0.96371	0.000209295	0.00270192
PPP2R1A	-0.80717	0.000209879	0.00270698
GCM1	3.96593	0.000210064	0.00270732
TRA2A	0.720905	0.000210577	0.00271187
NPAS3	1.60316	0.000212638	0.00273635
FETUB	6.15804	0.000214377	0.00275664
SRL	2.67186	0.000214942	0.00276183
CLCA1	6.1983	0.000215295	0.00276428
TMED10	-0.931683	0.000215702	0.00276741
TMEM65	-0.993182	0.000216543	0.00277612
ESPNL	6.24068	0.000216983	0.00277966
C5orf24	-0.842008	0.00021802	0.00278458
PRPF18	0.94506	0.000217983	0.00278458
SAFB2	1.15595	0.000217614	0.00278458
TRIM55	4.96657	0.000217974	0.00278458
RPL37	0.865833	0.000218299	0.00278605
SPTY2D1	0.888992	0.00021875	0.00278972
RPS6KA3	-0.836737	0.000219103	0.00279005
WNT7A	4.73086	0.000218987	0.00279005
OR9I1	6.20204	0.000219888	0.00279795
TAF9B	-1.42973	0.000220542	0.00280417
MFSD2A	2.0085	0.000220942	0.00280716
LDHAL6A	2.26588	0.000222478	0.00282457
SEPTIN11	0.733214	0.000223472	0.00283508
RFPL4B	-1.34226	0.000226141	0.00286468
SLC25A27	-1.84824	0.000226065	0.00286468
PIK3C3	0.760513	0.000226451	0.00286647
ITK	4.17421	0.000227523	0.0028769
RHBDD2	-1.46788	0.000227613	0.0028769
ERICH3	-1.60722	0.000228126	0.00288125
SAA2	4.31598	0.00022836	0.00288207
RUNDC3A	-1.16012	0.000229421	0.00289332
SLC2A12	1.52775	0.000230389	0.00290338
AIF1L	1.94022	0.000231276	0.0029124
ARHGAP26	0.997404	0.00023412	0.00294604
CNMD	1.87656	0.000234565	0.00294946
RRP12	0.972065	0.000234881	0.00295125
FBXO44	-1.07279	0.000235402	0.00295562
MNX1	-1.93406	0.000236263	0.00296424
CTDSP1	-0.93395	0.000236455	0.00296447
OR11H6	4.04309	0.000237565	0.0029762
EIF4A2	0.93964	0.000238733	0.00298779
SCN2B	2.29232	0.000238841	0.00298779
TIPRL	-1.00051	0.000239463	0.00299337
CDKAL1	0.815399	0.000240362	0.00300065
CHST11	1.28665	0.000240398	0.00300065
CD164	-0.792118	0.000240994	0.0030037
TBC1D9B	-0.919653	0.000240917	0.0030037
PLCXD3	-1.46843	0.000242444	0.00301956
ISOC2	-1.79277	0.000244843	0.00304721
ANKUB1	6.21714	0.000245693	0.00305153
DHX8	0.698791	0.000245767	0.00305153
KIF12	-1.67897	0.000245906	0.00305153
SGMS1	0.78503	0.000245733	0.00305153
MOCOS	6.11243	0.000246461	0.00305619
CEP128	1.50031	0.00024803	0.00307038
SPIN1	-0.786837	0.000247867	0.00307038
TCN2	-1.84736	0.000248146	0.00307038
ARSD	-1.16208	0.000248511	0.00307266
XIRP2	4.95566	0.000248729	0.00307313
NOP58	1.04256	0.000249686	0.00308272
EGLN1	-0.893501	0.000251552	0.00310351
DNMT1	0.795582	0.000253899	0.0031302
IER5L	1.67854	0.000255614	0.00314906
TRMO	1.10164	0.00025786	0.00317443
DHRS7	-1.32802	0.00025872	0.00318272
SEMA4B	-1.13598	0.000259226	0.00318664
ITLN2	6.18809	0.000259574	0.00318863
CCDC138	1.28901	0.000262687	0.00322405
LRRC42	-1.09317	0.000263019	0.00322405
RIMKLA	-1.09406	0.000263025	0.00322405
HAUS6	1.06519	0.000263255	0.00322454
CAV3	6.09923	0.000263788	0.00322874
CLEC18B	3.13488	0.000265131	0.00324285
TF	2.36765	0.000266188	0.00325345
DGCR2	-1.00858	0.000267295	0.0032623
GALNT14	-1.71284	0.000267279	0.0032623
CILP2	2.86483	0.000267718	0.00326313
GASK1B	-1.42561	0.000267746	0.00326313
SLC49A4	-1.10962	0.000268785	0.00327345
NDFIP1	-0.985285	0.000269555	0.00327815
TAF11L13	-1.28085	0.000269528	0.00327815
SMC4	1.10208	0.000269783	0.00327858
AASDHPPT	-1.22478	0.000270173	0.00328098
DZIP3	-0.737536	0.00027257	0.00330537
FUS	1.04252	0.000272535	0.00330537
SLC5A11	5.80329	0.000273268	0.00331148
AMT	-1.02454	0.000275403	0.00333498
PXDNL	2.04736	0.000278958	0.00337563
XPC	0.774163	0.000280839	0.00339598
KLHL9	-1.01799	0.000281625	0.00340307
CARTPT	-3.67158	0.000282332	0.0034092
TXNDC5	-1.92181	0.000284118	0.00342833
SMIM32	-1.92732	0.000284607	0.00343181
C18orf63	6.12993	0.00028539	0.0034388
SLC25A3	0.680865	0.000285613	0.00343907
ANKHD1-EIF4EBP3	1.41072	0.000287655	0.0034612
GPN1	0.896597	0.000288449	0.00346831
LACTB	1.20713	0.000289014	0.00347265
EIF2B2	0.859574	0.000290244	0.00348498
FLT1	1.95307	0.000291841	0.00349787
OR10G3	6.16968	0.000291934	0.00349787
STIL	1.58704	0.000291818	0.00349787
CDC42	-0.700298	0.00029288	0.00350674
MAGED2	-0.850437	0.000293956	0.00351715
CYSRT1	-1.94218	0.000294215	0.00351778
GPATCH2	0.716384	0.00029453	0.00351908
DRAXIN	3.48626	0.000294993	0.00352214
LRRC8C	1.94587	0.000295432	0.00352491
RXFP1	5.05581	0.000296583	0.00353617
DENND4B	-0.89534	0.000298108	0.00355186
SPTSSB	-1.61936	0.00029854	0.00355452
TNFRSF9	2.21832	0.000299454	0.00356291
CCDC92B	-1.85348	0.000301065	0.00357958
ADGRG1	-1.30264	0.000303006	0.00359264
CORO7	-1.3831	0.000302669	0.00359264
FMN1	1.28124	0.000302651	0.00359264
TSC22D3	-1.14701	0.000302915	0.00359264
RIMS4	-1.79588	0.000303589	0.00359455
TULP3	0.935631	0.000303517	0.00359455
CHDH	-1.15794	0.00030513	0.00360778
PLCL1	-0.91614	0.000305	0.00360778
BAG2	0.951905	0.000305806	0.00361076
RGL1	0.831724	0.000305781	0.00361076
HDAC9	0.71034	0.000306127	0.00361205
TBC1D22B	0.940333	0.000309173	0.00364547
GLIPR1	1.05345	0.000309793	0.00364941
TUG1	-0.759391	0.000309936	0.00364941
TSPAN7	-1.27028	0.000310511	0.00365365
RORB	1.64134	0.000311654	0.00366457
RBBP8	1.10965	0.000311912	0.00366507
CCDC200	2.07008	0.000312176	0.00366565
COL4A5	-0.860974	0.000314326	0.00368835
MYOM3	4.11025	0.000314634	0.00368942
ZFPM1	-1.55424	0.000316413	0.00370773
YME1L1	0.640734	0.00031708	0.003713
FBXW10B	2.48418	0.000318845	0.0037311
MFSD14B	0.705652	0.000319076	0.00373124
TMEM132B	-1.20858	0.000324785	0.00379539
CDC5L	0.657374	0.00032698	0.00381843
EIF2A	0.836365	0.000329183	0.00383889
ERP29	-0.959682	0.000329023	0.00383889
SLC10A4	3.50231	0.00033003	0.00384614
TSHZ1	-1.20996	0.000331229	0.00385748
TRIM77	4.60209	0.000332161	0.00386568
FOXK1	-0.968723	0.00033241	0.00386594
ARHGDIB	3.39135	0.000333079	0.00387108
SEC14L1	-0.830162	0.000333662	0.00387521
CACNA2D4	2.28624	0.000334364	0.00388072
SECISBP2	0.717945	0.000334647	0.00388135
MAP2K3	1.50005	0.000335042	0.0038833
MCMDC2	1.41165	0.000335364	0.00388439
KRBA2	0.696284	0.000337352	0.00390475
FXYD6	-1.58311	0.000338106	0.00390817
RAB31	2.02808	0.000338036	0.00390817
MAN2A2	-0.906226	0.000339442	0.00392096
GRK1	6.04045	0.000341004	0.00393633
TNS3	-1.27026	0.000341398	0.00393821
USH1C	-1.38853	0.000341689	0.0039389
FAM180A	6.1187	0.000342548	0.00394347
NUGGC	6.1187	0.000342548	0.00394347
FKBP15	0.680461	0.000343442	0.00394861
STON2	-0.787877	0.00034369	0.00394861
TRARG1	3.60138	0.000343502	0.00394861
POLD2	-1.42548	0.000345038	0.00396143
ADGRA1	-1.91898	0.000345366	0.00396252
GRIA3	-1.17169	0.000346332	0.00397093
SLC35E2B	-0.796483	0.000348042	0.00398786
IRAG2	2.66151	0.000349101	0.00399461
PRPF38B	0.791258	0.00034894	0.00399461
ITIH4	2.11597	0.000350216	0.00400469
MAP3K8	1.26539	0.000350779	0.00400843
UBE2K	-0.862145	0.000354255	0.00404544
ACTL7B	6.12951	0.000356145	0.00406372
USP49	1.09407	0.000356333	0.00406372
CLIP1	0.691525	0.00035873	0.00408832
GRM4	-1.3839	0.000359445	0.00409373
ELL3	1.62731	0.000360012	0.00409471
VSTM2L	-2.84691	0.000359942	0.00409471
SCN3B	-1.1237	0.000360525	0.00409781
SLC25A25	0.926233	0.000361302	0.00410391
CACNA1D	-1.3567	0.000362425	0.00410572
COL4A6	-1.19514	0.000362154	0.00410572
EIF3F	0.710547	0.000361786	0.00410572
SMAP2	-1.00606	0.000362329	0.00410572
USP39	1.0076	0.000363081	0.00411041
PLEKHG4B	1.33906	0.000363648	0.00411283
ROS1	-1.31169	0.000363777	0.00411283
CYP26B1	1.80431	0.000367708	0.00415451
RUNX3	2.41321	0.000369233	0.00416898
SLC46A1	-1.67869	0.000371083	0.0041871
RUBCN	0.976285	0.000371891	0.00419343
PRDM14	2.80974	0.000372329	0.0041956
TAF11L11	-1.316	0.000372707	0.00419708
ANKS6	-1.18345	0.000374303	0.00421227
KLHL42	-1.20423	0.000376124	0.00422997
CCDC170	2.81923	0.000376649	0.00423266
DDX17	-0.868204	0.000376861	0.00423266
MYO3B	2.58297	0.000378188	0.00424398
RTN4RL1	-1.55958	0.000378367	0.00424398
NOP14	0.970283	0.000379158	0.00425006
USP6	1.92235	0.000380261	0.00425962
LUZP2	1.64654	0.000381902	0.00427519
RFK	-1.34295	0.00038278	0.00428221
DDX55	0.939637	0.000383991	0.00429077
MDGA1	-1.20533	0.000384049	0.00429077
ERAP1	-1.10569	0.000387546	0.004327
MID1	1.72803	0.000388613	0.00432757
NOTCH2	0.976842	0.000388373	0.00432757
RYR1	-1.65954	0.000388063	0.00432757
SCGN	-1.44112	0.000388565	0.00432757
DDR2	1.22908	0.000389171	0.00433096
CNTFR	1.24006	0.000392776	0.00436822
PBOV1	-2.01155	0.000394194	0.00438113
PINK1	-1.651	0.000395644	0.00439152
PRXL2A	-1.14858	0.000395446	0.00439152
BACH2	1.31577	0.000400598	0.00444072
PYGM	1.66071	0.000400436	0.00444072
COL20A1	2.72882	0.00040121	0.00444461
NNMT	4.87268	0.000402558	0.00445664
ADCY10	3.11745	0.000403286	0.00445891
NIT2	0.858675	0.000403071	0.00445891
AHNAK	1.30899	0.000404983	0.00446381
MAOB	6.07237	0.000405301	0.00446381
PDCD1LG2	6.07237	0.000405301	0.00446381
PIWIL2	2.24289	0.000405286	0.00446381
RNF122	1.34883	0.000404657	0.00446381
SUSD4	-1.7099	0.000404092	0.00446381
THOC1	0.884465	0.000405948	0.00446805
PRMT2	-0.869396	0.000408713	0.00449558
HTR5A	6.02497	0.000409216	0.00449821
CHGA	-2.62207	0.000412485	0.00453122
APH1B	-0.952756	0.000417482	0.00457726
NRK	1.71003	0.000417014	0.00457726
YPEL2	-1.06192	0.000417263	0.00457726
CYB5D2	1.09838	0.000419806	0.00459669
PCDHGB4	-0.965008	0.000419709	0.00459669
ZBTB2	1.21151	0.000420064	0.00459669
C9orf57	3.50325	0.000422626	0.00461869
EFCAB14	0.626747	0.000422868	0.00461869
GALNT2	-0.9143	0.000422888	0.00461869
KANSL1L	0.781759	0.000424985	0.00463711
SPTBN5	2.0843	0.000425119	0.00463711
GPRIN2	-1.22763	0.000427307	0.004658
PCDH17	0.847758	0.000428596	0.00466842
REEP5	-0.921941	0.000428811	0.00466842
CORO1C	0.795506	0.000431672	0.00469657
ZSCAN25	0.861126	0.000433181	0.00470998
RIC3	-0.826104	0.000434658	0.00472303
ANXA7	-1.05259	0.000436493	0.00473983
HM13	-0.733848	0.000436761	0.00473983
BRD3	-0.942578	0.000438799	0.00475892
ATRAID	-1.19501	0.000441941	0.00478994
ACTR1B	-0.947193	0.000444297	0.00481242
ZNF35	0.946781	0.00044624	0.00483039
SRD5A3	-1.55444	0.000447121	0.00483686
GFPT1	-0.706069	0.000450378	0.004869
GEM	1.29657	0.000453289	0.00489116
RPL12	0.679963	0.000453259	0.00489116
TTC23	1.4284	0.000452825	0.00489116
OR5AU1	2.85435	0.000455083	0.00490741
GOLGB1	0.997291	0.000456215	0.00491369
KLHDC8B	-1.33764	0.000456242	0.00491369
CALHM5	4.32372	0.000457912	0.00492856
MCU	1.12677	0.000459297	0.0049388
RNASE9	1.994	0.000459444	0.0049388
RALGPS1	-0.805455	0.00045983	0.00493984
MTFR1L	-1.04113	0.000461223	0.00495168
APOF	3.14053	0.000462756	0.00496501
GUCY2C	2.11808	0.00046694	0.0050036
PLTP	1.45203	0.000466937	0.0050036
ARHGAP31	1.63918	0.000470097	0.00503427
PYCARD	1.46219	0.000470427	0.00503463
CAMTA2	-1.04624	0.000474243	0.00507229
CETN3	1.37169	0.000474897	0.00507609
FCGR1A	1.57906	0.000475227	0.00507644
SCCPDH	-1.03861	0.000476102	0.0050826
CCDC13	2.17128	0.000476597	0.00508469
TEX13D	5.96096	0.000481458	0.00513335
NPIPB8	1.93371	0.000482674	0.00514309
SYNGR1	-1.20083	0.000483136	0.00514479
CCN2	0.938267	0.00048348	0.00514525
CELF4	-1.23605	0.000484426	0.00515209
TNFSF12	2.26377	0.000484788	0.00515272
VIT	4.90131	0.000485242	0.00515433
KLHDC7B	5.97705	0.000485919	0.00515831
ADPRHL1	2.04687	0.000490874	0.00520199
ETNPPL	5.40115	0.000490359	0.00520199
FGF12	0.993989	0.00049095	0.00520199
TRAPPC9	-0.883064	0.000493458	0.00522532
CD96	6.02202	0.000494861	0.00523693
RAB9B	-1.72439	0.000495258	0.00523787
OR5K1	2.78318	0.000495868	0.00524106
PLCB3	1.07482	0.000497891	0.00525919
DPF3	1.51747	0.000498218	0.00525938
NOSIP	1.37981	0.00049875	0.00526173
CCT2	0.822433	0.00049928	0.00526406
PHLDB2	-0.947459	0.000501787	0.00528723
RNASE11	2.15134	0.000502517	0.00529165
ZNF568	0.915149	0.000505987	0.00532489
PRPF38A	0.676461	0.00050762	0.00533878
RBM19	0.797271	0.000508498	0.00534472
APP	-0.78202	0.000510122	0.00535341
ATOH8	4.00313	0.000510268	0.00535341
PSEN1	0.741097	0.000510071	0.00535341
XBP1	-0.762783	0.000511644	0.00536455
CLSTN1	-0.936687	0.000512684	0.00537214
DDX49	1.17122	0.000515468	0.005398
UTP20	0.818803	0.000516431	0.00540476
RAP1GAP2	-1.29478	0.0005182	0.00541995
PSPC1	0.720055	0.000520382	0.00543943
BCL2L2	-0.833816	0.000521401	0.00544674
SGSM2	-0.745108	0.000522187	0.00545161
HTR4	5.96315	0.000524656	0.005471
TRIM7	2.49001	0.000524687	0.005471
NXPE1	2.14189	0.000526069	0.00548206
RGPD6	-0.695533	0.000526434	0.00548251
TLR7	5.99309	0.000529803	0.00551114
TTR	-2.33108	0.000529831	0.00551114
DLST	0.659646	0.00053124	0.00552244
PAQR9	1.9678	0.000533503	0.00554257
SCLT1	0.995653	0.000537792	0.00558373
ZNF543	0.769707	0.00053985	0.00560168
ARHGEF10L	-0.883603	0.000540563	0.00560566
LYPD4	6.01335	0.000540964	0.00560641
SUGT1	0.573937	0.000543579	0.00563009
WDPCP	1.01829	0.000543939	0.0056304
CAND1	-0.681671	0.000544767	0.00563269
NID1	1.9959	0.000544821	0.00563269
C1GALT1	-0.787286	0.00054566	0.00563794
TPM2	1.48126	0.000549311	0.00567222
USP27X	-1.55425	0.000551543	0.00569182
CHN1	0.839127	0.000555149	0.00572143
CUEDC1	-1.22556	0.000555287	0.00572143
EIF3D	0.664496	0.00055542	0.00572143
ACP2	-1.12673	0.000558058	0.0057382
NWD2	2.26849	0.000557723	0.0057382
ROPN1L	5.06843	0.00055793	0.0057382
BZW1	0.711776	0.000558431	0.00573857
MTF1	0.662651	0.000562572	0.00577764
MSH4	1.87292	0.000563843	0.0057872
SYNPO2	1.95034	0.000565906	0.00580488
MAST2	0.678191	0.000566659	0.00580561
TEX2	1.06032	0.000566504	0.00580561
FAM131C	-2.30167	0.000567472	0.00580994
KLHL33	2.34993	0.000567763	0.00580994
KCNH5	-1.03309	0.000569571	0.00582494
TMEM168	0.774059	0.000570067	0.00582651
KATNA1	1.09281	0.000578408	0.00590823
SGCE	-1.00891	0.000581204	0.00593323
BATF3	6.05257	0.000584907	0.00596746
C2CD5	-1.1047	0.00058832	0.0059951
VPS53	0.757901	0.00058825	0.0059951
RNF8	-0.886133	0.000589301	0.0060015
ATP6V1E2	2.29104	0.000591257	0.00601782
KLF9	1.42995	0.000594409	0.0060463
DNM2	0.651731	0.000595139	0.00605011
DKK3	-1.23465	0.00059669	0.00606226
ISG20	2.92992	0.000597333	0.00606518
MOAP1	-0.989817	0.000599336	0.00608188
TMEM41B	-1.05036	0.000604652	0.00613218
PAFAH1B1	-0.674264	0.000605655	0.0061387
HINT3	-1.16089	0.000606422	0.00614282
GUCY1A2	-0.998885	0.00060855	0.00616071
IL17REL	2.44742	0.000610011	0.00616817
TMEM94	-0.790878	0.000609804	0.00616817
HTR1A	-2.04512	0.000611051	0.00617502
DSCAML1	-1.53638	0.000611496	0.00617585
KCNH8	1.19916	0.000614204	0.00619953
GNAZ	-1.36493	0.000615425	0.00620817
NFATC3	0.666328	0.000616168	0.00621199
ADH6	-1.2707	0.000617688	0.00622363
MEIOC	1.42525	0.00061817	0.00622481
KHDC4	0.77186	0.000619105	0.00623054
PON2	-1.21234	0.000620861	0.00624453
ATP1A3	1.56087	0.00062123	0.00624455
HID1	-1.22421	0.000624503	0.00627375
AKR7A2	-1.30664	0.000626202	0.00628341
BNIP3L	-0.648852	0.000625969	0.00628341
NELL2	2.44886	0.000627087	0.00628859
CDK6	0.759811	0.000628389	0.00629794
IARS1	0.554741	0.000629133	0.00629798
IGSF11	2.09656	0.000628797	0.00629798
ARHGAP9	2.1811	0.000630212	0.00630272
B3GALT5	-1.30368	0.000630346	0.00630272
STAB2	2.13111	0.000633528	0.00633082
TRIM32	-0.946416	0.000637866	0.00637043
WFDC13	6.05775	0.000639322	0.00638124
SCAI	0.834405	0.000640486	0.00638564
TSHR	1.52013	0.000640513	0.00638564
FGF14	-1.06694	0.000641917	0.00639216
GIT1	-0.984615	0.000641651	0.00639216
OGFOD3	-1.56564	0.000642344	0.00639267
CLEC16A	0.728901	0.00064286	0.00639407
CCDC70	4.87701	0.000644106	0.00640272
SPIRE2	-1.09376	0.000644855	0.00640644
PGBD4	1.44497	0.000646107	0.00641513
CYP3A43	4.54448	0.000646965	0.00641992
CDC42BPB	-0.674576	0.000647552	0.00642199
TEKT1	4.31142	0.00065348	0.00647701
XPO7	-0.712846	0.000657827	0.00651632
RELN	1.4219	0.000659319	0.0065273
LIMCH1	1.11661	0.000666227	0.00659185
RPS6KA1	1.04596	0.000666881	0.0065945
MMP24	-1.01201	0.000667866	0.0066004
C1orf167	5.94701	0.00066918	0.00660247
MYRF	-1.16306	0.000669237	0.00660247
SSH1	-0.846351	0.000668971	0.00660247
SMU1	0.620946	0.000672663	0.00663243
MFHAS1	-0.958075	0.000673281	0.00663468
GFI1	1.95367	0.000681176	0.00670245
IL5RA	3.06782	0.00068119	0.00670245
PPIL3	1.18816	0.000681339	0.00670245
CALY	-2.70575	0.000684173	0.00672257
PLCB1	0.808326	0.000683829	0.00672257
TAOK3	0.989495	0.000685229	0.00672907
C18orf54	2.2138	0.000688087	0.00674212
GTF2F2	0.925978	0.000687934	0.00674212
PRPF40B	-0.945866	0.000688141	0.00674212
SELENBP1	-1.574	0.000686968	0.00674212
NR2F2	1.56009	0.000689062	0.00674559
SLC6A3	2.07312	0.000689551	0.00674559
TAGAP	2.49245	0.000689683	0.00674559
FLT3	4.46281	0.000690885	0.00675347
MTRF1L	0.943438	0.000691944	0.00675995
FAM136A	-1.00153	0.000693703	0.00677325
HCN3	-1.34073	0.000696916	0.00679984
PRRC2B	-0.747163	0.000697225	0.00679984
NEUROD2	5.03295	0.000700372	0.00682663
STXBP5L	-0.716729	0.000701089	0.00682971
BMPR1B	1.65961	0.000703363	0.00684604
SSX2IP	-0.740507	0.000703569	0.00684604
AOC2	1.81646	0.000704889	0.00685497
AGT	-1.92975	0.000707496	0.00687247
HPS5	0.765022	0.000707415	0.00687247
CDC20B	5.44868	0.000708242	0.0068758
PPM1D	0.945839	0.000714029	0.00692803
OGFOD1	0.876849	0.000715069	0.00693296
QPCT	-1.56689	0.000715635	0.00693296
USP17L7	-1.7388	0.000715757	0.00693296
ADAMTS2	-2.03082	0.000716653	0.00693375
SERPINF2	-1.73509	0.000716368	0.00693375
CHTF8	-1.13164	0.000717521	0.00693821
TLN2	1.02771	0.000718128	0.00694014
PPP1R16B	2.45025	0.000722973	0.006983
RALGAPA2	-0.595958	0.000723523	0.00698435
SRGAP2C	1.45516	0.000728453	0.00702796
ETF1	0.676493	0.000729372	0.00703285
PCED1A	-1.12986	0.000731912	0.00704537
SMPD1	-1.37109	0.00073161	0.00704537
TOP3A	0.74758	0.000731611	0.00704537
PDE10A	1.00486	0.000732993	0.0070518
CSTA	5.89589	0.000742134	0.00713019
GJB7	1.84593	0.000742533	0.00713019
HSF5	3.1462	0.000742815	0.00713019
OR2M3	5.89589	0.000742134	0.00713019
ISY1-RAB43	-3.06058	0.000743591	0.00713362
PAK3	-1.03748	0.000745553	0.00714842
HPN	-1.63451	0.000746355	0.00715208
B4GALT3	-1.12207	0.000748906	0.00716385
CERS2	-0.857966	0.000749265	0.00716385
KCNJ16	-1.52646	0.000748096	0.00716385
TNFSF13	2.97548	0.000748703	0.00716385
ILF2	0.805758	0.000750593	0.00717252
SCAF4	0.703737	0.000751178	0.00717409
LRIT3	2.87348	0.00075518	0.00720827
EPB41	0.845896	0.000757708	0.00722834
ACSM2B	5.87914	0.000760214	0.00724819
LGALS4	3.1315	0.000776627	0.0073964
MUS81	0.787647	0.000776202	0.0073964
LYN	1.64432	0.000777548	0.00739691
TOX4	0.62038	0.000777204	0.00739691
LPCAT1	-1.35927	0.000778024	0.0073973
CD46	-0.604813	0.000779361	0.00740589
FPR3	4.7491	0.0007835	0.00744106
CSRP1	-1.128	0.000785391	0.00745487
CACNA1I	1.78468	0.000786288	0.00745555
NECTIN1	-1.11396	0.000786338	0.00745555
KPNA4	0.609983	0.000795296	0.00753629
DIS3L	-0.889963	0.000798049	0.00755398
NFATC4	-0.758779	0.000797944	0.00755398
NKAPL	2.68447	0.000799957	0.00756783
ADK	1.00002	0.000804477	0.00760025
RAB2A	-0.782976	0.000804356	0.00760025
ZNF613	0.934795	0.000804722	0.00760025
VAMP2	-0.942308	0.000806229	0.00761027
ARSA	-1.38175	0.000809706	0.00763885
MFF	-0.966036	0.000811105	0.00764782
SRP9	-0.893031	0.000814578	0.00767631
GPR88	5.86389	0.000819983	0.00772298
CNR2	2.24537	0.000826204	0.00776215
PLEKHG3	-1.30545	0.000825639	0.00776215
SPHKAP	3.44218	0.000826383	0.00776215
TBC1D16	-1.14309	0.00082642	0.00776215
TEC	1.24821	0.000825891	0.00776215
TRIM41	0.835671	0.000827427	0.00776733
TMEM176B	-2.05397	0.000831129	0.00779779
BICRAL	-0.8809	0.000832255	0.00780405
ZNF440	1.28191	0.000833971	0.00781584
CYB5R3	-1.13145	0.000835756	0.00782827
CSMD3	1.73743	0.000838071	0.00784563
LRRN4CL	1.89479	0.000840156	0.00785778
MAT2A	0.7553	0.000840291	0.00785778
SERTM2	-1.92299	0.000843371	0.00788225
MTA1	-1.14833	0.00084493	0.0078925
GMEB1	1.1516	0.000847769	0.00791468
SP100	1.78106	0.000849326	0.00792053
ZFHX2	-1.11403	0.000848895	0.00792053
PLEKHS1	5.88192	0.000850279	0.00792075
ZNF556	5.88192	0.000850279	0.00792075
ZNRF2	-1.72377	0.000850824	0.0079215
BIN1	-1.04267	0.000856558	0.00797052
EIF3I	0.918596	0.000860749	0.00800516
EMILIN2	1.37056	0.00086225	0.00801474
AKAP8	0.884019	0.000867128	0.00805569
TMEM245	-0.724858	0.000868533	0.00806434
UBR2	0.592453	0.000869871	0.00807237
CDR2	1.1635	0.000872521	0.00809214
GNB4	1.07005	0.000872952	0.00809214
SAA2-SAA4	5.82794	0.000882801	0.00817899
FAM167A	-1.12419	0.000885145	0.00819625
ADH7	5.2745	0.000888587	0.00822365
GAREM1	-0.831096	0.000889867	0.00823102
VPS41	-0.766938	0.000891108	0.00823803
C5AR2	3.55912	0.000892543	0.00824682
HP	2.62316	0.000893284	0.0082492
NPIPB3	1.20005	0.000897737	0.00828583
DES	3.65813	0.000902002	0.00832069
JAM2	2.42308	0.000903907	0.00833375
CELF2	0.688986	0.000904926	0.00833863
DGKE	0.792083	0.000906398	0.00834768
CYB561	-1.03803	0.000907272	0.00835122
FPR2	5.84652	0.000908912	0.00835491
GPR15	5.84652	0.000908912	0.00835491
MYCL	1.26542	0.000909145	0.00835491
PGM1	-1.23316	0.000910218	0.00836027
CNOT6L	-0.82025	0.000911714	0.00836949
IRF4	1.10339	0.000912298	0.00837034
CDK15	5.80992	0.00091309	0.00837311
RPS11	0.76596	0.000913769	0.00837483
LY75	4.13654	0.000914405	0.00837615
DSE	0.894666	0.000914952	0.00837665
VSTM5	1.83057	0.000919252	0.0084115
KANSL2	0.712904	0.000921437	0.00842697
GART	0.836886	0.000931996	0.00851439
TNFSF13B	2.31334	0.000931814	0.00851439
MYH7	2.50349	0.000933109	0.00851999
AARS2	0.782325	0.00094855	0.00865634
TRIP6	1.4413	0.000949953	0.00866451
KIF5C	-0.682075	0.000951995	0.00867849
TBXT	5.93631	0.000952649	0.0086798
ZKSCAN4	1.0775	0.00095452	0.00869221
YBX3	1.57659	0.000955345	0.00869507
NOC2L	0.810418	0.000956025	0.00869661
C5orf47	4.50761	0.000956686	0.00869798
KRR1	0.730631	0.000957547	0.00869921
LEP	5.84629	0.000957842	0.00869921
MBP	-1.33213	0.000962086	0.00873109
PRDX5	-1.07965	0.000962378	0.00873109
MREG	1.32617	0.000963321	0.008735
ARGFX	4.9862	0.000965209	0.00873569
C5orf15	-1.08295	0.000964354	0.00873569
GADD45A	1.22867	0.000965074	0.00873569
KCTD16	-1.12592	0.000965448	0.00873569
MYPN	3.16441	0.000967967	0.00875383
OSBP	0.602335	0.00096952	0.00876322
INTS4	0.762131	0.00097072	0.00876477
P3H4	-1.67996	0.000970403	0.00876477
ANGPTL2	-1.21788	0.000972225	0.00876928
GPR158	0.893616	0.000972249	0.00876928
LRFN2	-2.01972	0.000977552	0.00881245
GABPB1	0.944204	0.000979523	0.00882214
OGDH	0.843311	0.000979662	0.00882214
SRSF7	0.790967	0.000981932	0.00883791
EFR3A	-0.748838	0.000985945	0.00886934
IQCJ	2.82109	0.000990099	0.00890201
CDK5R2	-2.05001	0.000991582	0.00891064
ZNF530	1.81328	0.00099248	0.00891401
S1PR1	3.8911	0.000993367	0.00891727
WDFY1	-0.766513	0.000996595	0.00894154
GNPAT	-0.959152	0.000997325	0.00894338
LHFPL3	2.14891	0.00100473	0.00900507
CXCL2	1.97858	0.00101051	0.00905213
SLC26A11	-1.16456	0.0010111	0.00905262
HBS1L	0.697434	0.00101248	0.00906024
ATF3	1.04161	0.00101557	0.0090831
POLR3A	0.597781	0.00101768	0.00908761
PTPN18	-1.49957	0.00101738	0.00908761
SLC30A3	4.00636	0.00101691	0.00908761
GOPC	-0.769809	0.00102004	0.00910391
LYSMD1	-1.18542	0.00102071	0.0091052
TOMM40	0.903511	0.00102248	0.0091162
MYH11	3.05866	0.00102598	0.00914233
OR5H14	3.35733	0.00102649	0.00914233
GABRQ	4.36772	0.00102749	0.00914648
FGFR4	-1.82283	0.00103838	0.00922983
SYNJ2	-1.13873	0.00103839	0.00922983
ZNF764	-1.00353	0.00103848	0.00922983
GPATCH3	1.12913	0.00104194	0.00925574
MRFAP1	-0.892769	0.00104459	0.00926963
OR4D6	4.83565	0.00104428	0.00926963
CRIM1	0.798017	0.00104752	0.00929082
ZNF80	5.86185	0.00104946	0.00930313
PTGES2	-1.12125	0.00105181	0.00931915
MYL1	5.88401	0.00105398	0.0093335
PTPRT	-1.27635	0.00105759	0.00935577
TENT5A	-0.950766	0.00105719	0.00935577
CGAS	2.26592	0.00106535	0.00941955
ITM2B	-0.941181	0.00106641	0.00942405
ACSM4	5.79162	0.00107126	0.00944724
FABP9	5.79162	0.00107126	0.00944724
H2AC16	1.41892	0.00107011	0.00944724
ZNF740	-0.834853	0.00107061	0.00944724
FGGY	1.04327	0.00107298	0.00945301
GABBR2	-1.62217	0.00107302	0.00945301
TOR1AIP2	0.696413	0.00108705	0.00957163
FURIN	-1.64124	0.00108827	0.00957749
NLRP4	4.80061	0.00108888	0.00957789
SCG3	-0.913211	0.00108995	0.00958238
PPP1CB	-0.691391	0.00109446	0.00961706
HGSNAT	-0.959817	0.00109831	0.00964584
CES4A	-1.30819	0.00109919	0.00964859
CLEC3A	4.18299	0.00110087	0.00965308
PPP1R12B	0.583541	0.00110164	0.00965308
STOML3	4.18299	0.00110087	0.00965308
SYT17	-1.4213	0.00110196	0.00965308
AKT1	-0.710903	0.00110648	0.00967769
IMPDH2	0.771096	0.00110579	0.00967769
SPATA9	3.25813	0.00110643	0.00967769
GFOD2	-0.861749	0.00110722	0.00967921
PRAG1	-1.04828	0.00111048	0.00970278
FCGBP	2.35535	0.00111524	0.00973936
WDR25	-1.19645	0.00111658	0.00974602
RECQL	1.09453	0.00112297	0.0097968
CHAF1B	1.84526	0.00112847	0.00983971
PKN2	0.560061	0.00113183	0.00986403
EFNA2	1.51406	0.00113718	0.00990501
TMBIM4	-1.30876	0.0011377	0.00990501
EPCAM	-1.35677	0.0011463	0.00997483
CLEC3B	4.73396	0.00115024	0.0099989
SPEM3	1.92151	0.00115006	0.0099989
H2BC11	1.14091	0.00115115	0.0100017
CCDC62	1.52212	0.00115716	0.0100488
MARS1	0.863292	0.00116187	0.0100817
USH2A	-0.792842	0.00116214	0.0100817
MPO	3.52898	0.00116395	0.0100923
WDR62	1.53979	0.00116607	0.0101055
SPOCK3	-1.0531	0.00116927	0.0101281
ITIH5	2.18435	0.00117483	0.0101694
OR9Q1	5.82958	0.00117523	0.0101694
GNB2	-0.994241	0.00117731	0.0101771
GSTA4	-1.25652	0.00117694	0.0101771
GPR143	-5.13852	0.0011786	0.010183
F10	-1.41761	0.0011793	0.0101839
FBXO9	-0.853684	0.0011819	0.0102012
FKBP2	-2.6366	0.00118509	0.0102184
SERPINA1	-1.36036	0.00118491	0.0102184
SEC31A	0.604626	0.00119113	0.0102652
CWC25	0.934041	0.00119588	0.0102946
KNG1	6.41916	0.00119695	0.0102946
SLC25A17	0.963753	0.00119625	0.0102946
WRNIP1	-0.782561	0.0011969	0.0102946
ODR4	0.71132	0.00119949	0.0103112
NOX4	2.76642	0.00120366	0.0103419
SF3B3	0.492139	0.00120892	0.0103819
CDKL4	3.60632	0.00121261	0.0104038
GANAB	-0.72609	0.0012127	0.0104038
SRFBP1	1.0496	0.00121689	0.0104292
TRNP1	-1.22326	0.00121684	0.0104292
ZNF654	0.642781	0.00121918	0.0104436
DOCK11	2.14781	0.00122304	0.0104609
ZC3H18	0.909297	0.00122221	0.0104609
ZNF354A	1.01578	0.00122286	0.0104609
MTHFS	-1.40731	0.00122509	0.010468
PLCXD1	-0.721852	0.00122484	0.010468
THAP5	-1.17002	0.00122637	0.0104736
B3GAT2	1.37575	0.00122815	0.0104836
MTCL1	0.749687	0.00122928	0.010488
OR4K13	5.78904	0.00123133	0.0105002
STEAP2	-1.36617	0.0012329	0.0105084
[truncated: 15,055 more rows]

## Sheet: Islet_ACV-vs-Ctrl
genes	log2FoldChange	pvalue	padj
SGK1	6.20506	3.64936e-130	5.80905e-126
RASD1	6.26707	1.04086e-113	8.28422e-110
PNP	4.93434	1.86369e-109	9.88873e-106
KLHL21	3.82995	2.82776e-103	1.12531e-99
DLL1	4.76601	1.50309e-94	4.78525e-91
TNFRSF10D	4.42351	1.80808e-94	4.79684e-91
NEFH	4.7709	7.09788e-90	1.61406e-86
ARC	5.79474	3.54458e-84	7.05283e-81
GADD45B	4.74313	1.34237e-81	2.3742e-78
NPTX1	4.7299	1.04725e-74	1.66701e-71
ZNF551	3.07983	3.21903e-74	4.65823e-71
EGR3	5.50895	1.02345e-70	1.35761e-67
LSMEM1	5.52416	9.21362e-67	1.12817e-63
NPTX2	4.81639	1.0377e-65	1.17986e-62
GTF2F1	3.42519	8.43495e-64	8.95117e-61
PMAIP1	5.44641	4.6569e-62	4.63303e-59
CRISPLD2	3.80875	9.92076e-62	9.28934e-59
SNAI1	4.7064	1.28261e-59	1.13425e-56
ATF3	4.1594	2.23512e-59	1.87256e-56
ZFP36	3.31041	5.39339e-59	4.2926e-56
PCDH8	5.26255	6.76239e-57	5.12589e-54
BCL2L11	3.15563	1.30898e-51	9.47103e-49
CA2	4.30222	3.34733e-49	2.31664e-46
HSPA2	4.00125	8.24778e-49	5.47034e-46
PCDH17	2.85647	1.96606e-48	1.25183e-45
FOSB	4.03987	1.47122e-47	9.00727e-45
ULBP1	7.91888	2.52673e-47	1.48965e-44
ABHD5	2.92424	1.38745e-45	7.88765e-43
DENND2C	4.23772	2.29528e-45	1.25987e-42
CCNL1	2.38916	2.59096e-45	1.37476e-42
PLK2	3.10347	4.25502e-44	2.18489e-41
KBTBD8	3.82061	5.13357e-42	2.55363e-39
TUBB4B	2.56924	1.5761e-41	7.60254e-39
MAT2A	2.23394	1.84793e-41	8.65155e-39
MORC4	3.41765	3.30246e-41	1.50196e-38
MKNK2	2.42718	1.52246e-40	6.73182e-38
ZNF217	2.56704	1.03231e-38	4.44118e-36
H2AX	3.08669	1.28352e-38	5.37661e-36
ARRDC3	2.39839	8.20886e-37	3.35048e-34
EIF4A3	2.7687	1.87632e-36	7.46683e-34
CEBPA	3.20138	4.54339e-36	1.76394e-33
CGA	-2.64517	5.35828e-35	2.03079e-32
SRSF7	2.16269	7.6946e-35	2.84843e-32
RBBP6	2.14005	9.32594e-35	3.37387e-32
FZD8	4.2638	2.18463e-34	7.72778e-32
HEXIM1	2.24731	3.64321e-34	1.26071e-31
STMN4	-2.9049	1.04906e-33	3.55296e-31
ADAMTS1	2.72688	2.03968e-33	6.62604e-31
IFRD1	2.49688	1.99963e-33	6.62604e-31
TAF4B	4.79603	6.30834e-33	2.00832e-30
GPR158	3.36317	1.34186e-32	4.18818e-30
NXF1	2.20102	1.25003e-31	3.82654e-29
MAFA	6.2478	5.74192e-31	1.72453e-28
GAP43	-3.03273	2.80656e-30	8.27312e-28
SLC1A5	3.2833	6.23435e-30	1.80433e-27
HBEGF	4.49211	1.02863e-29	2.92387e-27
IRF4	6.51566	1.09169e-29	3.04868e-27
GADD45G	3.52695	3.61173e-29	9.91234e-27
TCF7	2.737	4.48235e-29	1.20932e-26
PCDH10	2.35065	4.80204e-29	1.27398e-26
INTS6	2.17272	5.08435e-29	1.32677e-26
UBE2S	2.80899	6.15035e-29	1.57905e-26
OR2B2	5.7155	6.76797e-29	1.71004e-26
MXRA5	-2.8703	9.61326e-29	2.391e-26
TAC1	-2.965	1.12583e-28	2.75707e-26
CHAC1	3.30857	1.94071e-28	4.68064e-26
OVOL1	3.2694	3.07504e-28	7.30574e-26
CTR9	2.04043	3.35309e-28	7.84919e-26
CARTPT	-3.08833	4.40045e-28	1.01517e-25
TUBA4A	1.93439	5.59589e-28	1.2725e-25
GTF2B	2.50114	1.13174e-26	2.53732e-24
SRSF3	1.77596	1.29384e-26	2.86045e-24
THBD	4.48239	1.82788e-26	3.98578e-24
SLC16A1	2.921	2.13487e-26	4.59228e-24
SRSF2	1.8533	5.03151e-26	1.06789e-23
TUBA1A	-1.41879	1.07635e-25	2.25438e-23
SERTAD1	3.25008	1.46733e-25	3.03338e-23
CENPL	3.66027	1.66435e-25	3.39655e-23
RRAD	4.85677	2.1361e-25	4.3041e-23
CSKMT	3.05008	2.6241e-25	5.2213e-23
GFPT2	3.26554	3.83144e-25	7.52949e-23
SPTY2D1	2.17537	4.16439e-25	8.084e-23
BRD2	1.96707	7.6569e-25	1.46846e-22
TRIM43B	12.315	9.99596e-25	1.89423e-22
TRIM72	4.73512	1.04032e-24	1.94822e-22
IER5	3.31745	1.17436e-24	2.17367e-22
DARS2	2.08682	1.52819e-24	2.79606e-22
TRIM43	12.2695	1.62409e-24	2.93776e-22
ZSCAN4	10.6519	2.10426e-24	3.76355e-22
GGCX	1.8395	4.77862e-24	8.45178e-22
TRIM49D1	12.1076	8.56742e-24	1.49864e-21
FOS	1.76248	9.97213e-24	1.7254e-21
HNRNPAB	1.93438	1.27884e-23	2.18887e-21
SCG2	-2.07753	1.63982e-23	2.77687e-21
ZNF844	1.98992	2.51651e-23	4.21662e-21
LENG9	4.59194	2.78878e-23	4.62414e-21
MED9	2.15527	3.7416e-23	6.14008e-21
COMP	5.85442	4.75239e-23	7.71924e-21
MED29	1.7056	6.98973e-23	1.12386e-20
POLR2A	1.53752	1.34886e-22	2.14711e-20
PFKFB3	1.89666	1.77466e-22	2.79693e-20
TNFSF9	7.58356	2.32854e-22	3.63389e-20
SHC3	-2.17723	2.35524e-22	3.63987e-20
DBR1	2.42305	3.09667e-22	4.73969e-20
LONRF3	5.20771	4.76445e-22	7.2229e-20
RND1	2.93623	8.15363e-22	1.22443e-19
SRSF8	2.27234	1.00048e-21	1.48839e-19
ARHGAP26	2.0488	1.06021e-21	1.56263e-19
TFRC	1.95938	1.27343e-21	1.85967e-19
SKP1	1.55766	1.33763e-21	1.93568e-19
RGS2	2.52237	1.6114e-21	2.31083e-19
RFPL4B	11.501	1.72441e-21	2.45082e-19
DNAH2	3.57902	2.0549e-21	2.89468e-19
TRIM49C	11.4132	2.89518e-21	4.04259e-19
FRG2C	11.3493	4.15428e-21	5.75024e-19
TRIM49	11.4024	5.15111e-21	7.06856e-19
NEFM	3.91693	6.01984e-21	8.19007e-19
OR14A16	4.25229	6.55727e-21	8.84565e-19
FGF9	2.30979	8.73588e-21	1.16855e-18
ZNF622	2.23626	9.98467e-21	1.32447e-18
NRARP	2.95304	1.05808e-20	1.39195e-18
SCML1	2.91719	1.08446e-20	1.41495e-18
ZNF10	1.75323	1.3579e-20	1.75732e-18
ING1	2.02462	1.38093e-20	1.77272e-18
RIMS3	-2.0865	1.58248e-20	2.0152e-18
TENT5C	2.01337	1.66645e-20	2.10528e-18
CA8	2.69423	1.71282e-20	2.14682e-18
PTN	-4.42975	1.96428e-20	2.44276e-18
H2AC19	2.1556	2.30172e-20	2.84021e-18
MYLIP	1.91881	2.7196e-20	3.33005e-18
TRIM49D2	11.9821	2.84623e-20	3.45849e-18
TAF11L11	11.2199	3.04934e-20	3.67722e-18
MGLL	-1.91206	3.82757e-20	4.581e-18
H2AC18	2.15346	4.10816e-20	4.84397e-18
TAF11L13	11.1424	4.08002e-20	4.84397e-18
GALR1	2.94867	1.14509e-19	1.34026e-17
DIS3	1.88752	1.27089e-19	1.47665e-17
TAF11L14	10.9267	1.38485e-19	1.59739e-17
RCC1	2.00912	1.64395e-19	1.88262e-17
SLC43A2	2.07792	2.00113e-19	2.27528e-17
H3-7	3.54707	2.26153e-19	2.55312e-17
ARL4D	2.65424	2.98506e-19	3.34621e-17
JMJD6	1.8917	1.93064e-18	2.14908e-16
RSRP1	1.38325	2.17774e-18	2.40731e-16
TAF11L12	10.6652	2.43554e-18	2.67372e-16
ID4	1.84798	4.67801e-18	5.10031e-16
FUS	1.42047	5.29248e-18	5.731e-16
SCNN1A	2.52662	5.4196e-18	5.829e-16
DDX5	1.4987	8.01921e-18	8.5671e-16
H3-3B	1.12058	8.4824e-18	9.00153e-16
CBX4	1.77707	1.14665e-17	1.20876e-15
TXNIP	2.01346	1.22886e-17	1.28691e-15
POLG2	2.64681	1.67714e-17	1.74488e-15
FRG2	10.2564	2.18343e-17	2.25688e-15
PPIF	2.09529	2.23306e-17	2.29328e-15
PPP1R15A	1.58983	2.39762e-17	2.44649e-15
FCGR2A	6.6599	3.29751e-17	3.3433e-15
MEPCE	1.9651	3.69516e-17	3.72276e-15
DUXB	3.80102	3.74536e-17	3.7496e-15
ETV5	1.81664	4.07969e-17	4.0389e-15
RASL11A	2.82329	4.08508e-17	4.0389e-15
KDM5B	1.24357	4.38763e-17	4.31126e-15
SLC20A1	1.76797	5.05999e-17	4.9414e-15
SATB2	2.61377	5.53808e-17	5.37532e-15
GSTM3	1.92242	6.32735e-17	6.10417e-15
DUSP5	2.06412	9.03081e-17	8.65978e-15
SLC22A18	2.97082	1.16464e-16	1.1101e-14
RNASE10	7.34057	1.40689e-16	1.33303e-14
ICAM5	6.06246	1.52029e-16	1.43196e-14
NEB	-2.58779	1.62237e-16	1.51023e-14
SDC3	-1.78829	1.61752e-16	1.51023e-14
CNNM4	1.3532	1.6917e-16	1.56561e-14
ARRDC4	1.41966	2.02526e-16	1.86347e-14
NANOS1	2.23747	2.22457e-16	2.03509e-14
PTP4A1	1.55878	2.29368e-16	2.08633e-14
NOP56	1.55005	2.33741e-16	2.11202e-14
TOB2	1.42913	2.34846e-16	2.11202e-14
PCSK1	-1.60911	2.686e-16	2.40201e-14
DCLK1	-1.5818	2.71733e-16	2.41645e-14
SLC10A1	2.56587	2.86204e-16	2.531e-14
FUT6	5.05867	3.65585e-16	3.21513e-14
KDM4F	10.0074	3.72719e-16	3.25986e-14
EGR1	1.42915	3.78576e-16	3.29299e-14
IER2	1.91373	5.12415e-16	4.43294e-14
KDM4E	9.90984	5.93472e-16	5.10642e-14
TRIM64B	9.91496	6.01489e-16	5.14758e-14
STMN2	-1.48034	6.0599e-16	5.15836e-14
TRIM17	2.67913	6.24962e-16	5.29157e-14
SRSF6	1.33843	7.16452e-16	6.03412e-14
EZR	1.31857	7.96773e-16	6.67528e-14
RNF227	2.66414	1.2221e-15	1.01851e-13
PHLDA2	9.73789	1.41876e-15	1.17624e-13
STAT4	2.61095	1.44214e-15	1.18943e-13
ID2	1.53341	1.48625e-15	1.21949e-13
PIM2	2.17446	1.65122e-15	1.34791e-13
PRPF40A	1.54583	1.82315e-15	1.48066e-13
PRX	2.83655	2.14825e-15	1.73583e-13
MLLT11	-1.40633	2.2988e-15	1.84809e-13
HACL1	1.86795	3.21769e-15	2.57383e-13
ZNF296	3.27095	3.47499e-15	2.76574e-13
CABLES2	1.77001	3.90442e-15	3.09207e-13
SRSF1	1.29257	5.1772e-15	4.07974e-13
ZSCAN5C	9.5464	5.92317e-15	4.64459e-13
KLF5	1.58633	6.52735e-15	5.09325e-13
ASTN1	-1.73271	6.80382e-15	5.28308e-13
KLHL15	1.72296	7.94338e-15	6.138e-13
DCHS1	-1.37077	9.52494e-15	7.32454e-13
EN2	9.47556	1.15488e-14	8.83815e-13
UBC	1.09671	1.6146e-14	1.22972e-12
LBH	1.43753	2.64988e-14	2.00861e-12
EIF4A1	1.45089	2.94496e-14	2.2217e-12
ARL6IP1	1.50586	3.04397e-14	2.28556e-12
CYB5D1	1.58895	3.36724e-14	2.51642e-12
SOD2	1.2967	3.80996e-14	2.83397e-12
RFPL4A	9.29067	3.91747e-14	2.90039e-12
GADD45A	2.24154	4.33809e-14	3.19693e-12
HAP1	2.60151	4.8631e-14	3.56732e-12
FRG2B	9.28241	4.99553e-14	3.64765e-12
ERO1B	1.47154	5.05264e-14	3.67251e-12
GREM1	2.32391	5.16067e-14	3.73398e-12
SLIT2	1.5088	5.48196e-14	3.9485e-12
KLF4	2.41818	5.77933e-14	4.14394e-12
GALM	2.24035	6.91575e-14	4.93654e-12
KIF3C	-1.3932	8.54148e-14	6.06979e-12
CCDC9	2.31559	9.26624e-14	6.55556e-12
ALAS1	1.48572	1.27334e-13	8.96857e-12
TSPYL2	1.81111	1.38289e-13	9.69726e-12
SPOCK2	-1.62326	1.46043e-13	1.01961e-11
DPYSL5	-1.69484	1.53024e-13	1.06369e-11
AMD1	1.67323	1.58414e-13	1.09636e-11
NFKBIA	1.47966	1.84336e-13	1.27024e-11
VSTM2A	-1.32184	1.97673e-13	1.35627e-11
DLX3	4.24303	2.1164e-13	1.44587e-11
H3Y1	7.85589	2.36735e-13	1.61041e-11
CHL1	-1.94998	2.69271e-13	1.82394e-11
SDC4	1.4414	4.4439e-13	2.99737e-11
DLX2	8.97308	4.52872e-13	3.0417e-11
FOXQ1	3.80535	4.77865e-13	3.19608e-11
IFFO2	1.63671	5.61982e-13	3.74294e-11
PIM3	1.73462	5.71808e-13	3.79252e-11
OAT	1.84491	5.86529e-13	3.87401e-11
LRRC4C	-1.64283	6.01589e-13	3.94078e-11
SEPTIN3	-1.46501	6.00733e-13	3.94078e-11
STARD5	3.5948	6.81386e-13	4.44521e-11
RFPL4AL1	8.89721	7.90579e-13	5.13651e-11
JUNB	1.65211	8.48286e-13	5.48903e-11
TUFT1	2.04401	8.52491e-13	5.49391e-11
STUM	-1.66507	8.66846e-13	5.56389e-11
NUFIP2	1.11563	8.78614e-13	5.61678e-11
FAM166A	3.78397	8.93548e-13	5.6894e-11
KLF12	1.1409	9.00746e-13	5.71238e-11
IL18R1	-2.08377	9.97702e-13	6.30215e-11
ADRB2	4.61594	1.00731e-12	6.33769e-11
NREP	-1.21027	1.08182e-12	6.77967e-11
GPR180	1.24179	1.09875e-12	6.85877e-11
H4C15	1.75066	1.13969e-12	7.08654e-11
POU3F1	3.44664	1.5403e-12	9.5403e-11
PCNA	1.78197	1.69017e-12	1.0428e-10
NR4A3	1.91517	2.00532e-12	1.23246e-10
GCNA	2.42818	2.73015e-12	1.67148e-10
STX5	1.33174	3.12776e-12	1.90757e-10
RPP25	1.93099	3.35549e-12	2.03866e-10
SALL4	1.63134	3.40276e-12	2.05951e-10
IAPP	-2.36622	3.41702e-12	2.06031e-10
GARIN5B	8.68529	3.5841e-12	2.1529e-10
HNRNPH1	1.30981	4.31131e-12	2.57998e-10
SRF	1.26918	4.78645e-12	2.85359e-10
ELOA	1.05307	5.09363e-12	3.02539e-10
ZC3H12A	2.42019	5.98113e-12	3.53932e-10
NCS1	-1.61859	6.03784e-12	3.55964e-10
DCX	-1.1223	6.82874e-12	4.01106e-10
GNAS	-0.918105	7.29616e-12	4.26986e-10
CLDN2	4.25305	7.7259e-12	4.50479e-10
KIAA1191	1.11287	8.24171e-12	4.78801e-10
ADAM17	1.26728	9.54315e-12	5.52392e-10
BAG2	1.66714	9.9699e-12	5.73114e-10
GPR50	5.68692	9.97314e-12	5.73114e-10
DUSP6	1.65056	1.0204e-11	5.84273e-10
KLF10	1.15663	1.30463e-11	7.44342e-10
MSX1	2.64298	1.31446e-11	7.47271e-10
DPYSL2	-1.03185	1.53482e-11	8.69441e-10
CHURC1-FNTB	-8.3451	1.57874e-11	8.91148e-10
PAX6	0.982578	1.77666e-11	9.99324e-10
COL5A2	-1.1768	1.82128e-11	1.02081e-09
ARID5B	1.11654	1.97438e-11	1.10274e-09
ZNF671	1.37506	2.04349e-11	1.13735e-09
PIMREG	2.6495	2.07371e-11	1.14616e-09
PRAMEF1	8.49288	2.06907e-11	1.14616e-09
CCDC163	3.59976	2.0881e-11	1.15012e-09
EDNRA	-2.33896	2.10573e-11	1.15583e-09
TBX10	3.74879	2.14945e-11	1.17577e-09
GNG3	-1.54964	2.21797e-11	1.2091e-09
TRNAU1AP	1.46587	2.24855e-11	1.22158e-09
SLC16A10	1.77498	2.3725e-11	1.28454e-09
COL14A1	-1.96821	2.53004e-11	1.36519e-09
DPYSL3	-1.14636	2.54173e-11	1.36687e-09
RHOB	1.3204	2.65613e-11	1.42358e-09
PTGER3	1.91197	2.78478e-11	1.48752e-09
SCG5	-1.26256	3.05384e-11	1.62579e-09
EPHA4	1.3103	4.11445e-11	2.18313e-09
MCMDC2	2.90739	4.2801e-11	2.26348e-09
THUMPD3	1.35298	4.57595e-11	2.41192e-09
LRRC75A	1.32766	4.60057e-11	2.41689e-09
RPS6KA2	-1.3596	5.69096e-11	2.97989e-09
IRF1	1.78967	6.297e-11	3.27823e-09
MFSD14B	1.23566	6.3019e-11	3.27823e-09
ZNF597	1.67005	6.37138e-11	3.30357e-09
SRSF5	1.09458	6.57417e-11	3.39765e-09
KLF18	8.28465	6.69089e-11	3.44679e-09
SOX15	2.43892	7.34696e-11	3.77255e-09
NFKBIZ	1.29857	7.81744e-11	4.00122e-09
PIRT	-2.18224	8.02308e-11	4.09331e-09
RGMA	1.76734	8.60808e-11	4.37591e-09
ZNF441	1.30343	8.63197e-11	4.37591e-09
ZSWIM6	1.17572	8.97148e-11	4.53359e-09
PRAMEF2	8.24463	9.28648e-11	4.67792e-09
KIF21B	-1.89696	9.80446e-11	4.92326e-09
HEXIM2	1.5377	1.05768e-10	5.29441e-09
SLC12A2	1.24431	1.29996e-10	6.48677e-09
MEGF10	-3.32919	1.3915e-10	6.92186e-09
HFE	2.33981	1.58159e-10	7.84293e-09
TRIM71	1.64031	1.60447e-10	7.93165e-09
A2M	-1.77153	1.81856e-10	8.96217e-09
STPG4	8.254	1.86805e-10	9.17768e-09
GATA2	1.57712	1.8752e-10	9.18442e-09
PRDM2	0.89941	1.92938e-10	9.42084e-09
ST8SIA1	-2.72666	1.93727e-10	9.43043e-09
GLP1R	-1.39598	2.03342e-10	9.86828e-09
BEX3	-1.17446	2.0676e-10	1.00037e-08
RTN1	-1.18597	2.50968e-10	1.21058e-08
PRAMEF12	8.10908	2.61331e-10	1.25676e-08
HLA-DOA	4.04509	2.63896e-10	1.26527e-08
MAP1B	-1.00767	2.75695e-10	1.31787e-08
SULF2	-1.21674	3.01847e-10	1.43856e-08
MTO1	1.52616	3.24957e-10	1.54408e-08
ZNHIT2	1.82015	3.56354e-10	1.68823e-08
APP	-0.938723	3.75691e-10	1.77456e-08
COL12A1	-1.55414	3.96806e-10	1.86875e-08
GARIN4	5.97308	4.0996e-10	1.925e-08
TEX14	2.92396	4.14331e-10	1.9398e-08
TMEFF1	-1.70591	4.34098e-10	2.02638e-08
IAH1	2.99953	4.42929e-10	2.06156e-08
B3GAT1	-1.32436	4.63816e-10	2.15248e-08
RET	-1.49528	5.01365e-10	2.31998e-08
A4GNT	7.99367	5.07451e-10	2.3344e-08
DGAT1	1.553	5.0888e-10	2.3344e-08
JADE1	1.35919	5.07841e-10	2.3344e-08
ZNF281	1.37633	5.7998e-10	2.65291e-08
NDRG4	-0.896485	5.94154e-10	2.70221e-08
SNED1	1.02894	5.93975e-10	2.70221e-08
OR2B6	6.82707	6.16678e-10	2.79666e-08
INSM2	3.08157	6.31149e-10	2.85416e-08
MYO5A	-1.09493	6.45603e-10	2.91125e-08
BZW2	1.39062	7.34817e-10	3.30418e-08
PDGFA	1.01198	7.43231e-10	3.33261e-08
CNTNAP5	-0.863081	7.57202e-10	3.38572e-08
CRIM1	1.17709	7.7242e-10	3.44408e-08
SYF2	1.6815	7.82398e-10	3.47883e-08
NFE2L3	0.952527	7.99232e-10	3.54378e-08
DKK3	-1.30431	8.12672e-10	3.59337e-08
RAB33B	1.44821	8.45396e-10	3.7277e-08
PTCD3	0.868718	8.6548e-10	3.80572e-08
ASS1	-1.51246	8.68552e-10	3.80871e-08
TNFAIP3	1.55037	8.7461e-10	3.82474e-08
TOB1	1.5172	9.22083e-10	4.02129e-08
STK16	1.36768	9.69371e-10	4.21597e-08
PODXL2	-1.34882	1.01306e-09	4.39398e-08
H3Y2	7.92355	1.05254e-09	4.55281e-08
TEX54	4.35844	1.08849e-09	4.69554e-08
TRA2B	1.01906	1.11122e-09	4.78063e-08
TAGLN3	-1.18812	1.12658e-09	4.83368e-08
CABYR	2.37831	1.35818e-09	5.81169e-08
KDM6A	0.947639	1.40354e-09	5.98968e-08
NTRK3	-2.43344	1.42157e-09	6.05043e-08
PSAP	-0.826573	1.46619e-09	6.22369e-08
RCAN2	-1.26176	1.516e-09	6.41801e-08
PNRC2	1.29927	1.57031e-09	6.63029e-08
ALDH2	-1.36314	1.6596e-09	6.98876e-08
PCSK1N	-1.84741	1.71114e-09	7.18677e-08
RAB15	-1.07224	1.85236e-09	7.75945e-08
CPE	-1.06351	1.93673e-09	8.09157e-08
TIPARP	1.27065	2.00871e-09	8.37032e-08
THBS2	-2.41166	2.02826e-09	8.42971e-08
DUSP1	1.16927	2.09493e-09	8.68415e-08
MYL1	-7.7101	2.10419e-09	8.69988e-08
SERTM2	-1.52915	2.15409e-09	8.88309e-08
NRIP3	2.03582	2.18056e-09	8.96905e-08
IDI2	7.84179	2.51879e-09	1.03335e-07
MAPT	-1.49119	2.68246e-09	1.09767e-07
SLC6A6	-0.946385	2.74908e-09	1.12205e-07
CABLES1	2.34966	2.78538e-09	1.13396e-07
APLP1	-1.43827	2.90673e-09	1.18034e-07
SLC34A2	7.79908	3.00981e-09	1.21909e-07
AVPR1A	5.10273	3.03149e-09	1.22475e-07
SLC23A3	2.84237	3.21208e-09	1.29443e-07
KLHL41	-2.15131	3.44386e-09	1.38084e-07
L1CAM	-1.48293	3.44275e-09	1.38084e-07
FXYD6	-1.32041	3.69287e-09	1.47696e-07
FKBP15	0.981778	3.76839e-09	1.49963e-07
ZNF548	1.04252	3.76307e-09	1.49963e-07
USP15	0.983067	3.81279e-09	1.51352e-07
HOXA13	6.56733	4.12301e-09	1.63259e-07
CLSTN2	-0.887965	4.26708e-09	1.68544e-07
AKT1S1	1.26513	4.58708e-09	1.80735e-07
PTGS2	2.4005	4.71504e-09	1.85318e-07
C14orf132	-0.894308	6.03594e-09	2.3665e-07
ATCAY	-1.09476	6.4526e-09	2.52365e-07
PRXL2A	-1.08938	6.79179e-09	2.6498e-07
REL	0.993149	7.05636e-09	2.74629e-07
DES	-4.6776	7.71112e-09	2.9938e-07
ZNF14	1.27333	7.81798e-09	3.0279e-07
GRIK3	-1.38722	8.01748e-09	3.09763e-07
FOSL1	4.41129	8.08692e-09	3.11689e-07
GNG4	-1.1546	8.2541e-09	3.17364e-07
TRIM52	1.04648	8.69162e-09	3.33381e-07
SLFN11	2.14465	8.75936e-09	3.35172e-07
CCNT1	0.983522	8.82353e-09	3.36818e-07
MXD1	1.0192	9.61786e-09	3.66261e-07
LRCH4	1.18327	9.75848e-09	3.70729e-07
PNLDC1	4.52255	9.90056e-09	3.75231e-07
EPM2AIP1	0.93968	1.01447e-08	3.82529e-07
KIF5A	-0.935133	1.01273e-08	3.82529e-07
NRXN2	-1.65484	1.01652e-08	3.82529e-07
KITLG	1.90481	1.02411e-08	3.84478e-07
SYNCRIP	0.850272	1.07365e-08	4.02127e-07
HMBS	1.77747	1.10032e-08	4.11149e-07
SGMS2	2.03101	1.11074e-08	4.13601e-07
STK17B	1.47443	1.11208e-08	4.13601e-07
SYT13	-1.14135	1.15702e-08	4.29312e-07
CBARP	1.6654	1.1774e-08	4.35856e-07
KLF2	5.63213	1.19979e-08	4.43115e-07
TP53	1.37991	1.21411e-08	4.47367e-07
POU4F3	7.55046	1.2488e-08	4.59086e-07
ABCA3	-1.19857	1.2554e-08	4.60449e-07
PHYKPL	1.35849	1.28516e-08	4.70281e-07
LPCAT2	2.3787	1.31736e-08	4.80956e-07
ANXA6	-0.962481	1.34406e-08	4.89581e-07
SULF1	-2.06536	1.39297e-08	5.06241e-07
PCDH19	3.65878	1.40206e-08	5.08382e-07
NETO2	1.44833	1.42407e-08	5.15189e-07
MAGED2	-0.811667	1.4617e-08	5.27604e-07
GEM	2.00462	1.56385e-08	5.63198e-07
MCC	0.792652	1.6132e-08	5.79658e-07
MYH8	-3.83777	1.69053e-08	6.06079e-07
UBTF	0.971956	1.71313e-08	6.12801e-07
LRP1	-1.0929	1.72767e-08	6.16617e-07
SLC2A4	3.18126	1.88837e-08	6.72463e-07
ARHGAP35	-0.722321	1.95063e-08	6.91723e-07
ARPP21	-1.65588	1.95115e-08	6.91723e-07
H4C2	1.46285	1.96275e-08	6.9275e-07
MUC12	3.92491	1.96091e-08	6.9275e-07
LCK	7.47118	2.01365e-08	7.09143e-07
ACTC1	-5.45431	2.03716e-08	7.15838e-07
CNTNAP2	-1.11398	2.09348e-08	7.34009e-07
WSCD1	-1.51492	2.14368e-08	7.4996e-07
ANK2	-0.819843	2.16443e-08	7.54264e-07
IL31RA	-2.75979	2.16546e-08	7.54264e-07
BTG1	1.08684	2.19285e-08	7.62134e-07
RLF	1.14438	2.22951e-08	7.73188e-07
SDK2	-1.23138	2.23979e-08	7.75065e-07
OSGIN1	2.29981	2.25033e-08	7.77023e-07
ICAM1	2.50659	2.27019e-08	7.82184e-07
FIGN	1.12139	2.32851e-08	8.00545e-07
FCGR1A	2.74319	2.46236e-08	8.44739e-07
KLHL20	1.04263	2.54793e-08	8.72215e-07
DHX8	0.877778	2.57864e-08	8.80832e-07
TSPAN11	-1.97712	2.60631e-08	8.88377e-07
FBXO22	1.05019	2.64645e-08	9.00133e-07
PYGM	2.79385	2.68797e-08	9.12304e-07
MYL6B	-1.0641	2.70793e-08	9.17123e-07
GPR137B	1.63611	2.77175e-08	9.34759e-07
SUMO3	-1.1202	2.7709e-08	9.34759e-07
CKS2	1.84276	2.83081e-08	9.52662e-07
PLD3	-1.15537	2.84809e-08	9.56454e-07
ZIC1	-3.56184	2.91193e-08	9.75833e-07
DNER	-1.76241	2.99617e-08	1.00126e-06
TAF1D	1.27935	3.00038e-08	1.00126e-06
ACY3	7.401	3.05287e-08	1.01664e-06
FAXDC2	1.03491	3.07499e-08	1.02187e-06
RASGEF1B	1.21867	3.26295e-08	1.08208e-06
ST6GAL2	-2.21399	3.38775e-08	1.12113e-06
NAP1L3	-1.31589	3.43486e-08	1.13436e-06
FHOD3	-1.50714	3.49238e-08	1.15097e-06
GSTM5	6.26754	3.53542e-08	1.16275e-06
RBM46	3.66591	3.58204e-08	1.17565e-06
SECISBP2	0.842305	3.61005e-08	1.1824e-06
TRIM49B	7.37943	3.65319e-08	1.19407e-06
MMACHC	1.69798	3.96829e-08	1.29441e-06
RPL3L	7.40548	4.00133e-08	1.30252e-06
GRIN1	2.41769	4.05324e-08	1.31673e-06
SNCG	-1.85273	4.13955e-08	1.34202e-06
LAMP5	-1.38658	4.5157e-08	1.461e-06
GTPBP4	1.04513	4.59637e-08	1.48408e-06
SFPQ	0.970169	4.80014e-08	1.54673e-06
VMP1	0.962629	5.1837e-08	1.66695e-06
FAM90A27P	7.31422	5.46964e-08	1.75536e-06
MBD3L2B	7.32565	5.51456e-08	1.76612e-06
SLC17A6	-1.34613	5.52535e-08	1.76612e-06
PPP1R1A	-1.0675	5.61734e-08	1.79192e-06
NKAIN3	-2.90393	5.87976e-08	1.87188e-06
CDKN1A	1.42977	6.0358e-08	1.91772e-06
FSCN1	1.15686	6.07818e-08	1.92351e-06
GNB1	-0.837525	6.07254e-08	1.92351e-06
ITM2C	-0.888248	6.18931e-08	1.95479e-06
SST	-1.44519	6.37975e-08	2.01095e-06
DLL4	1.2883	6.49754e-08	2.04403e-06
ZNF416	1.62871	6.5654e-08	2.0613e-06
GNG2	-1.01859	6.58973e-08	2.06487e-06
SPSB2	2.19898	6.95385e-08	2.17468e-06
ITGAM	4.69201	6.99902e-08	2.18452e-06
BOC	-1.4869	7.05107e-08	2.19646e-06
SCN3B	-1.09569	7.14669e-08	2.22189e-06
METTL23	1.63951	8.16233e-08	2.53271e-06
ADAMTS9	-1.42353	8.25822e-08	2.55748e-06
GPX3	-1.29115	8.62845e-08	2.66694e-06
HS6ST1	-1.07542	8.7121e-08	2.68758e-06
REEP1	-0.986565	9.25012e-08	2.84803e-06
RRAS	1.90432	9.69156e-08	2.97819e-06
RND3	1.11143	1.01687e-07	3.1188e-06
HLA-B	1.72397	1.04327e-07	3.1936e-06
SP6	2.66704	1.05322e-07	3.21789e-06
NABP1	2.78695	1.06521e-07	3.24829e-06
VAT1L	-1.32191	1.18637e-07	3.61084e-06
ATP1B2	0.951378	1.18887e-07	3.61153e-06
CHD2	0.735638	1.19996e-07	3.63829e-06
MUC2	5.32998	1.20232e-07	3.63849e-06
CLCN4	-1.0199	1.22756e-07	3.70783e-06
MAP1A	-0.98852	1.23751e-07	3.73081e-06
MYOG	-4.62603	1.26949e-07	3.81998e-06
NR2F1	-2.50128	1.31049e-07	3.93591e-06
DALRD3	1.21024	1.34681e-07	4.02979e-06
MUC17	2.93336	1.34492e-07	4.02979e-06
DHH	2.97436	1.36604e-07	4.07968e-06
BCOR	0.747932	1.39616e-07	4.1618e-06
BRINP2	-1.42203	1.41636e-07	4.20629e-06
NUFIP1	1.5471	1.41507e-07	4.20629e-06
NTM	-1.1067	1.49497e-07	4.43145e-06
CTH	2.33089	1.50437e-07	4.44278e-06
NGRN	-0.807485	1.50425e-07	4.44278e-06
RBFOX1	-1.74536	1.56386e-07	4.6099e-06
FAM133B	1.2793	1.60241e-07	4.71482e-06
CACTIN	1.3382	1.60998e-07	4.72835e-06
SAFB2	0.900351	1.62918e-07	4.77594e-06
CCNG2	1.00514	1.64416e-07	4.81099e-06
YY1	0.899633	1.69878e-07	4.96167e-06
CPM	1.16381	1.70373e-07	4.96703e-06
TRIM64	7.12068	1.8646e-07	5.42609e-06
PPP1R35	1.71185	1.87749e-07	5.45364e-06
ADCY2	-0.884697	1.8989e-07	5.4871e-06
ALDH3B2	7.13081	1.89935e-07	5.4871e-06
NEU1	1.70158	1.89526e-07	5.4871e-06
SPTBN1	-0.666678	1.93229e-07	5.57214e-06
SNIP1	1.22014	2.12508e-07	6.11702e-06
CPHXL	6.82302	2.1506e-07	6.17482e-06
PAM	-0.907916	2.15292e-07	6.17482e-06
MBD3L2	7.0978	2.29895e-07	6.58177e-06
EFR3B	-1.06245	2.38791e-07	6.82419e-06
TARDBP	0.753649	2.39577e-07	6.83439e-06
LBHD1	1.69933	2.48316e-07	7.071e-06
NOP16	1.52188	2.5348e-07	7.2041e-06
THY1	-1.92527	2.53895e-07	7.2041e-06
PTMA	0.889151	2.58998e-07	7.33583e-06
PEBP1	-0.945402	2.60871e-07	7.37573e-06
CALCRL	-1.0945	2.62245e-07	7.40146e-06
EIF5	0.948249	2.73113e-07	7.69453e-06
ABCC5	0.823833	2.74157e-07	7.7103e-06
PLK3	1.63489	2.76606e-07	7.76546e-06
ITGA8	-1.27065	2.773e-07	7.77123e-06
TRERF1	1.09447	2.80469e-07	7.84623e-06
MBD3L3	7.14044	2.83021e-07	7.90374e-06
C11orf96	3.62968	2.83629e-07	7.90685e-06
HBA2	7.05314	2.8515e-07	7.93536e-06
BEST1	1.72519	2.97359e-07	8.26065e-06
ZNF654	1.03404	2.99809e-07	8.31423e-06
SPOCK3	-1.13845	3.01699e-07	8.35208e-06
SORCS1	-0.898751	3.11953e-07	8.62096e-06
MAP2	-0.76257	3.15366e-07	8.70016e-06
RCOR1	0.751325	3.26225e-07	8.96866e-06
TESK2	1.58458	3.25711e-07	8.96866e-06
EPB41L1	-1.06307	3.30446e-07	9.06903e-06
PBX1	-0.806801	3.41686e-07	9.36137e-06
NUDT8	2.89746	3.44824e-07	9.43112e-06
EPHA2	1.57545	3.62059e-07	9.88552e-06
IDI1	1.17114	3.87255e-07	1.05554e-05
OLFM1	-1.5388	3.88906e-07	1.05822e-05
PSMG4	1.21353	4.03748e-07	1.09673e-05
GRN	-1.03329	4.07153e-07	1.10256e-05
TPM2	-1.74693	4.07279e-07	1.10256e-05
NCAN	-2.7261	4.10164e-07	1.10849e-05
TSPAN7	-1.09099	4.10944e-07	1.10871e-05
CD70	7.00406	4.23219e-07	1.1399e-05
GCHFR	-1.97774	4.24741e-07	1.14014e-05
KMT2A	0.670042	4.24291e-07	1.14014e-05
ZBTB11	1.06234	4.311e-07	1.15526e-05
PTBP1	0.880369	4.39136e-07	1.17482e-05
OSBP	0.801704	4.40632e-07	1.17684e-05
LHX1	4.77574	4.43068e-07	1.18137e-05
PAPOLG	0.892405	4.52052e-07	1.20331e-05
IGF1	-2.06382	4.54264e-07	1.20717e-05
OLFM2	-1.16954	4.62553e-07	1.22715e-05
ZCCHC8	1.00851	4.6572e-07	1.2335e-05
TNFRSF10B	1.30183	4.73908e-07	1.2531e-05
CNTN1	-1.06137	4.79877e-07	1.26678e-05
SAMD4A	0.877306	4.80694e-07	1.26683e-05
DNAJC12	-1.0391	4.82207e-07	1.26872e-05
PLK5	3.64701	4.88077e-07	1.28205e-05
KRTAP19-5	6.97249	4.91854e-07	1.28984e-05
CD93	-4.91289	4.97001e-07	1.30119e-05
RIMS4	-1.16935	4.98043e-07	1.30178e-05
CDKN1C	0.97897	4.99062e-07	1.30231e-05
TIMP2	-1.07384	5.02024e-07	1.30789e-05
UBL4B	5.85931	5.36317e-07	1.39495e-05
CYP26A1	3.53953	5.40885e-07	1.40454e-05
DCAF12L1	2.7275	5.56122e-07	1.43897e-05
HES2	3.73319	5.56857e-07	1.43897e-05
MYL6	-0.806119	5.55494e-07	1.43897e-05
STC2	0.996168	5.63893e-07	1.45479e-05
H3-3A	-0.77599	5.81496e-07	1.49778e-05
VAT1	-0.819097	5.82495e-07	1.49793e-05
FAM53C	0.817764	6.24173e-07	1.60251e-05
H3-4	4.65931	6.53257e-07	1.67448e-05
SLC9A1	1.23282	6.58518e-07	1.68526e-05
GRAP	6.63229	6.64157e-07	1.69696e-05
RAB3C	-0.878503	6.93117e-07	1.76811e-05
DBN1	-0.783387	7.04065e-07	1.79317e-05
RPS15	-0.95472	7.05639e-07	1.79431e-05
SH3PXD2B	-0.783853	7.13837e-07	1.81226e-05
MAPK4	-0.954227	7.16366e-07	1.81578e-05
NT5DC2	-0.996472	7.25322e-07	1.83556e-05
CBLN2	-1.87609	7.45321e-07	1.88318e-05
SERPINB9	1.07927	7.78319e-07	1.96344e-05
GDF9	2.66558	7.89372e-07	1.98817e-05
UBE2QL1	-1.05247	8.02139e-07	2.01713e-05
GPC4	-1.87587	8.08688e-07	2.03039e-05
SUMO2	-0.981099	8.16586e-07	2.04699e-05
TBC1D16	-0.969999	8.25474e-07	2.06602e-05
TGFBI	-0.80786	8.27448e-07	2.06771e-05
DCAF4L1	3.17001	8.34846e-07	2.07967e-05
TAS1R1	3.48132	8.33824e-07	2.07967e-05
SYNM	2.16284	8.3842e-07	2.08531e-05
ZNF791	0.810077	8.69297e-07	2.15873e-05
TRO	-0.710526	8.72299e-07	2.16281e-05
CCN1	1.47108	8.94947e-07	2.21551e-05
ICAM4	5.80151	9.15934e-07	2.26044e-05
L3MBTL1	0.935319	9.15123e-07	2.26044e-05
CLU	-0.67301	9.5225e-07	2.34643e-05
HOXD11	5.78801	9.56094e-07	2.35226e-05
PRAMEF7	6.90346	9.6092e-07	2.36048e-05
PFKM	-0.726068	9.8914e-07	2.42606e-05
HMX3	6.88951	9.99984e-07	2.44512e-05
ZNF423	-1.24209	9.99872e-07	2.44512e-05
TENT5A	0.92021	1.05072e-06	2.56523e-05
DUSP16	-0.705993	1.0556e-06	2.5732e-05
RGS4	1.24002	1.06275e-06	2.58667e-05
FAM234B	-0.995812	1.0709e-06	2.60253e-05
LGALS1	-2.41483	1.08986e-06	2.64456e-05
CCNE2	2.07299	1.11315e-06	2.69696e-05
IGFBP4	-2.19838	1.13674e-06	2.74995e-05
NASP	1.03153	1.13939e-06	2.75218e-05
ZNF134	0.854391	1.15015e-06	2.77395e-05
PPP2R2B	-1.1013	1.15343e-06	2.77766e-05
CNIH2	-1.02275	1.15666e-06	2.78122e-05
POLH	0.892438	1.16247e-06	2.79097e-05
MILR1	3.79965	1.17907e-06	2.82658e-05
SHH	2.26932	1.19333e-06	2.85646e-05
GADL1	6.84756	1.20232e-06	2.87365e-05
SELPLG	5.06835	1.21789e-06	2.90651e-05
SFRP2	-4.1793	1.24719e-06	2.97198e-05
RTL1	-1.46147	1.2542e-06	2.98421e-05
MYH3	-3.67858	1.28629e-06	3.056e-05
USP44	1.83554	1.29402e-06	3.06979e-05
PCDH7	1.1379	1.33004e-06	3.15053e-05
PLD5	-0.974938	1.35461e-06	3.20397e-05
ERGIC1	-0.783605	1.35937e-06	3.21046e-05
GPC2	-1.53808	1.39458e-06	3.28873e-05
SUGT1	0.759904	1.40535e-06	3.30923e-05
PLCL2	0.898106	1.41112e-06	3.31791e-05
RAB26	0.967598	1.41414e-06	3.3201e-05
FGFR1	-0.713148	1.44549e-06	3.38871e-05
GLUL	0.996667	1.46893e-06	3.4386e-05
APBB1	-0.879355	1.49273e-06	3.48918e-05
CD99L2	-1.15533	1.5227e-06	3.55401e-05
TTYH3	-1.14946	1.52885e-06	3.56313e-05
C12orf50	6.82261	1.5807e-06	3.6786e-05
GRIP2	-0.941812	1.58638e-06	3.68641e-05
TRIM2	-0.635323	1.61466e-06	3.74666e-05
ZNF823	1.27968	1.62417e-06	3.76326e-05
STC1	-0.754683	1.64494e-06	3.80584e-05
KCNK3	-1.00811	1.65641e-06	3.82681e-05
GCA	1.10416	1.69555e-06	3.91157e-05
LAP3	1.28891	1.70561e-06	3.92908e-05
LINGO3	1.73054	1.71127e-06	3.93642e-05
CHST1	-1.7436	1.74179e-06	3.99508e-05
PLXND1	-1.03069	1.74041e-06	3.99508e-05
TRPM5	2.13585	1.74551e-06	3.99785e-05
PNPLA2	1.40947	1.75085e-06	4.0043e-05
SLC5A10	5.79109	1.75589e-06	4.00433e-05
VIM	-1.04889	1.75352e-06	4.00433e-05
NSG1	-1.23185	1.78619e-06	4.06761e-05
RAB11FIP1	0.736347	1.82092e-06	4.14077e-05
PDE12	0.807668	1.95265e-06	4.43399e-05
IRF2BP1	0.92384	2.01088e-06	4.55972e-05
SIRT4	2.04351	2.04977e-06	4.64129e-05
H3C1	1.88828	2.0626e-06	4.6637e-05
OPRL1	2.30576	2.0955e-06	4.73138e-05
QPRT	-0.806744	2.11071e-06	4.75895e-05
SCARA3	-0.896836	2.1165e-06	4.76528e-05
ETV3	0.958064	2.22532e-06	5.0032e-05
SLC22A17	-1.03294	2.27396e-06	5.10534e-05
NNAT	-1.10328	2.43802e-06	5.46597e-05
SACS	-0.770903	2.45088e-06	5.48707e-05
FSCN2	2.35361	2.51281e-06	5.60995e-05
KCNS3	-1.02495	2.50984e-06	5.60995e-05
TTR	-0.810322	2.51639e-06	5.61008e-05
TFAM	1.14646	2.52305e-06	5.61705e-05
INSM1	0.760796	2.56192e-06	5.69563e-05
GNAZ	-0.953611	2.57572e-06	5.7183e-05
TENM3	-0.735957	2.62177e-06	5.81244e-05
PACRGL	0.945704	2.66571e-06	5.90163e-05
RNASE9	6.73836	2.68946e-06	5.93771e-05
TRIM28	0.658485	2.68796e-06	5.93771e-05
IRF3	0.934518	2.69488e-06	5.94143e-05
ARL2	-1.06089	2.84176e-06	6.2566e-05
HSPA1A	1.18098	2.85573e-06	6.27867e-05
PRAMEF8	6.71447	2.86214e-06	6.28407e-05
CCDC168	2.59017	2.88646e-06	6.32873e-05
PYCARD	1.87557	2.90947e-06	6.37042e-05
GCNT1	0.831786	2.92496e-06	6.38797e-05
SYT16	-1.06682	2.92551e-06	6.38797e-05
PEAK3	2.01365	2.9477e-06	6.42759e-05
CD24	-0.703123	2.98058e-06	6.49041e-05
ZNF3	0.746073	3.00827e-06	6.54176e-05
TMSB10	-0.742646	3.02417e-06	6.56735e-05
TAF11L8	6.72546	3.05669e-06	6.62894e-05
GAREM2	-1.5338	3.10703e-06	6.72894e-05
ZNF544	0.682237	3.30306e-06	7.14377e-05
DNAJC22	1.43093	3.35339e-06	7.23296e-05
FADS6	4.4607	3.35203e-06	7.23296e-05
ATF4	0.883254	3.38532e-06	7.28209e-05
SKA3	1.70503	3.38141e-06	7.28209e-05
ARIH1	0.698021	3.43923e-06	7.38808e-05
ZNF776	0.863299	3.56672e-06	7.65162e-05
ELOC	1.27344	3.61992e-06	7.75529e-05
METTL9	-0.898538	3.64137e-06	7.79076e-05
MINAR1	-1.02659	3.6783e-06	7.85921e-05
FZD5	1.02894	3.69707e-06	7.88873e-05
EHF	1.09186	3.78574e-06	8.06711e-05
ADD2	-3.39233	3.91532e-06	8.33209e-05
IL17RD	-1.18225	3.93391e-06	8.36048e-05
TMCC1	0.658249	3.94015e-06	8.36258e-05
TNFRSF21	-0.898005	3.94899e-06	8.37018e-05
PABPN1	0.952639	4.02151e-06	8.5065e-05
ZNF79	1.13641	4.02399e-06	8.5065e-05
CXCL8	2.86027	4.10844e-06	8.66201e-05
SLC4A8	-0.650599	4.10561e-06	8.66201e-05
ERRFI1	1.01655	4.11629e-06	8.66708e-05
HS3ST2	2.55503	4.16134e-06	8.75037e-05
TUBB	-0.945732	4.20951e-06	8.83998e-05
GOLGA6C	3.26817	4.21653e-06	8.84305e-05
FHL1	-0.790738	4.25443e-06	8.90275e-05
PDLIM3	-2.17678	4.25618e-06	8.90275e-05
CDO1	1.24861	4.29198e-06	8.96585e-05
ODC1	0.990084	4.36048e-06	9.097e-05
PJA1	-0.89472	4.39205e-06	9.15088e-05
CNR1	-0.979817	4.40004e-06	9.15554e-05
DLK1	-0.845752	4.43457e-06	9.21535e-05
CACNG4	-1.19123	4.46163e-06	9.25947e-05
CDKN2AIP	1.10517	4.55476e-06	9.44046e-05
TAFA5	-1.1618	4.62747e-06	9.57868e-05
PRDM12	2.67892	4.6621e-06	9.63784e-05
SLC18A3	2.6873	4.78606e-06	9.88126e-05
CETP	6.63107	4.82229e-06	9.94316e-05
JPH4	-1.38915	4.83185e-06	9.94999e-05
WFIKKN2	6.60608	4.86327e-06	0.000100017
KIAA1549	-0.684708	4.87993e-06	0.000100231
BAIAP2	0.949735	4.94315e-06	0.000101398
BAZ1A	1.27419	4.97618e-06	0.000101683
BSCL2	-0.852834	4.97154e-06	0.000101683
PLVAP	-6.51377	4.97244e-06	0.000101683
FAM131C	-1.34185	5.02576e-06	0.000102564
PGAM1	-0.743225	5.0388e-06	0.000102699
THBS1	1.05886	5.06372e-06	0.000103075
MTFR2	4.96142	5.08865e-06	0.00010345
GOLGA6A	3.17546	5.1249e-06	0.000103921
TMEM87A	0.959965	5.12485e-06	0.000103921
STX10	1.18194	5.16563e-06	0.000104614
FAM117A	1.17451	5.19424e-06	0.00010506
C21orf91	0.953788	5.26362e-06	0.000106293
WDFY2	0.658181	5.26856e-06	0.000106293
MBD3L4	6.57985	5.28114e-06	0.000106412
SPARC	-1.30935	5.53507e-06	0.000111387
NCAM1	-0.737238	5.55068e-06	0.00011156
COQ10B	1.22015	5.56627e-06	0.000111733
CCNI	-0.628629	5.68004e-06	0.000113873
OGA	0.661523	5.88662e-06	0.000117866
G3BP1	0.708848	5.89764e-06	0.000117938
SLC29A4	-0.817938	5.91296e-06	0.000118096
F10	-0.957392	6.04566e-06	0.000120595
SLIT1	-0.908329	6.1072e-06	0.00012167
TMEM164	-0.745204	6.21991e-06	0.000123761
SPTB	-1.16482	6.25365e-06	0.000124277
CADM3	-1.04662	6.29982e-06	0.000125038
DDIT3	1.3551	6.44183e-06	0.000127697
PPIB	-0.788206	6.52591e-06	0.000129203
GPRIN3	-0.686877	6.55181e-06	0.000129555
CLDN19	1.73585	6.5775e-06	0.000129901
PSME4	0.65692	6.61066e-06	0.000130395
RNF19B	0.97307	6.77742e-06	0.000133519
ROBO2	-0.824822	6.82887e-06	0.000134366
EBF3	-1.3502	6.85543e-06	0.000134722
EPHA3	-1.28222	7.02568e-06	0.000137897
MGP	-2.66768	7.08074e-06	0.000138807
ATP1A3	-1.61514	7.22085e-06	0.00014138
EPHB2	-0.896855	7.22988e-06	0.000141382
MAP6	-0.85055	7.38285e-06	0.000144044
ORAI2	-0.812843	7.38409e-06	0.000144044
RAB6B	-0.753769	7.40258e-06	0.000144228
CENPF	-1.65619	7.42311e-06	0.000144451
CACNG8	2.05495	7.44267e-06	0.000144655
TFCP2L1	2.87777	7.59248e-06	0.000147387
H2AZ1	1.09387	7.6487e-06	0.000148297
ARFRP1	1.14172	7.6708e-06	0.000148545
SAP25	2.02196	7.68205e-06	0.000148582
SQSTM1	0.674387	7.69983e-06	0.000148745
SOGA1	-0.837274	7.72377e-06	0.000149027
CPEB2	0.897617	7.74777e-06	0.000149309
S100A6	-0.967675	7.76054e-06	0.000149374
IVNS1ABP	0.826097	7.8432e-06	0.000150783
APC2	-1.07856	7.86463e-06	0.000151012
FAM149B1	0.857143	7.96765e-06	0.000152806
ZNF705G	6.5896	7.9892e-06	0.000153035
ACOT13	0.926305	8.05683e-06	0.000154145
APBA2	-1.36745	8.07494e-06	0.000154306
CEP83	1.03058	8.13765e-06	0.000155318
FOXA3	1.08003	8.15587e-06	0.000155479
MASP2	1.17764	8.17827e-06	0.00015572
SERPINE3	2.37335	8.28001e-06	0.000157469
POLR1B	0.843541	8.29821e-06	0.000157626
RSBN1	0.82687	8.3636e-06	0.000158679
BEND4	1.27429	8.40941e-06	0.000159328
BTG2	0.800229	8.41784e-06	0.000159328
SMARCD3	-1.13582	8.5554e-06	0.00016174
FDXR	2.15672	8.63042e-06	0.000162964
ZNF121	0.758531	8.65686e-06	0.00016327
KHDC4	0.778582	8.6935e-06	0.000163767
REEP2	-0.902589	8.72601e-06	0.000163991
SLC5A5	6.57373	8.71878e-06	0.000163991
LEUTX	6.604	8.95145e-06	0.00016803
ANKRD13B	-1.23039	9.11653e-06	0.000170927
CASQ2	-6.24176	9.20543e-06	0.000172391
SOCS1	3.85629	9.35244e-06	0.000174938
MYL4	-6.21337	9.40315e-06	0.00017568
PRAMEF13	6.57846	9.49354e-06	0.000177161
KCNQ2	-1.03504	9.56016e-06	0.000178195
MDGA1	-0.986634	9.572e-06	0.000178207
GPR3	2.04028	9.59086e-06	0.00017835
BMPR2	-0.642832	9.73667e-06	0.00018085
ADGRF3	-1.04115	9.78364e-06	0.00018151
ELL2	0.697943	9.80244e-06	0.000181647
CST3	-0.937654	9.92691e-06	0.00018374
GNL3	0.943073	1.00256e-05	0.000185352
EEF1A2	-0.869118	1.00859e-05	0.00018625
H2AC7	-1.58487	1.02498e-05	0.000189057
TEC	1.80009	1.04407e-05	0.000192355
NT5E	1.27159	1.04958e-05	0.000193147
USP38	0.913636	1.0512e-05	0.000193221
CRACR2B	1.16539	1.06493e-05	0.00019552
TRIB1	0.788974	1.10243e-05	0.000202171
H3C6	1.23577	1.10498e-05	0.000202407
FGF13	-1.15136	1.12882e-05	0.000206477
PAWR	0.799389	1.1298e-05	0.000206477
GDNF	2.65745	1.13943e-05	0.000207998
SARAF	-0.833222	1.1434e-05	0.000208484
EIF4A2	0.903047	1.15111e-05	0.000209649
KIAA0930	-0.777591	1.15719e-05	0.000210515
ADAMTS20	1.42532	1.16723e-05	0.000212049
GRIA1	-1.78131	1.16828e-05	0.000212049
KIAA1210	6.50799	1.17297e-05	0.000212533
NDUFA13	-0.973204	1.17362e-05	0.000212533
HBA1	4.7407	1.18175e-05	0.000213762
ANTXR1	-1.62816	1.21656e-05	0.00021981
PSPC1	0.739688	1.21924e-05	0.000220044
SLC6A15	-1.31747	1.2216e-05	0.000220219
KIAA0513	-0.842669	1.26515e-05	0.000227812
C17orf49	-2.27805	1.27735e-05	0.00022975
ZNF594	0.778568	1.28284e-05	0.000230477
TGFB3	-1.50622	1.2956e-05	0.000232507
PNRC1	0.69237	1.30429e-05	0.000233803
GPRIN1	-0.948715	1.31194e-05	0.000234383
HOXD12	4.78	1.31091e-05	0.000234383
NDN	-1.0697	1.30994e-05	0.000234383
HDAC1	0.654894	1.32072e-05	0.000235686
RCBTB1	-0.811379	1.32904e-05	0.000236905
CLMP	-1.16824	1.33463e-05	0.00023737
ZNF268	0.739869	1.33411e-05	0.00023737
ZNF426	0.927308	1.35418e-05	0.000240578
SAP18	0.957289	1.36823e-05	0.000242501
SETD6	0.810613	1.36957e-05	0.000242501
SH3KBP1	-0.918754	1.36884e-05	0.000242501
PRAMEF14	6.44365	1.37283e-05	0.000242807
RASL11B	1.8931	1.39932e-05	0.000247219
COL6A1	-0.876632	1.40877e-05	0.000248611
RAB3B	-0.770169	1.41467e-05	0.000249377
SLC25A4	0.971036	1.42798e-05	0.000251445
ZNF280C	0.908762	1.43322e-05	0.000252087
LDLR	-0.75947	1.43833e-05	0.000252708
COX6B2	2.26275	1.4735e-05	0.000258601
ADAMTSL3	-0.989841	1.47614e-05	0.00025878
STMN1	-0.702525	1.50782e-05	0.000264042
DAPP1	2.0235	1.51318e-05	0.000264689
IER3	2.09429	1.52021e-05	0.000265628
TM4SF4	-0.872615	1.52604e-05	0.000266354
CWC25	1.02028	1.53107e-05	0.000266939
IGFBP2	-0.675299	1.54345e-05	0.000268803
CHGB	-0.942161	1.57275e-05	0.000273607
KDR	-4.04024	1.59165e-05	0.000276291
SYT11	-0.598981	1.59162e-05	0.000276291
ADIPOQ	6.47529	1.61367e-05	0.000279808
LRAT	1.29905	1.63613e-05	0.000283086
MAP3K1	0.989745	1.6355e-05	0.000283086
ATF7IP2	1.14554	1.67995e-05	0.000289739
SP9	4.09886	1.67666e-05	0.000289739
ZNF274	0.836349	1.68004e-05	0.000289739
PRR23D2	5.96252	1.70197e-05	0.000293202
FAAP100	1.04139	1.71412e-05	0.000294977
SLC5A7	-1.94183	1.71895e-05	0.000295489
SPINT2	-0.74193	1.72868e-05	0.000296841
C6orf62	0.839295	1.73318e-05	0.000297293
AMER2	-1.1718	1.7541e-05	0.000300234
CRMP1	-0.731745	1.75236e-05	0.000300234
KPNB1	0.769987	1.76024e-05	0.000300962
TMEM210	5.94326	1.76587e-05	0.000301601
KCNAB3	2.29863	1.76875e-05	0.000301769
ZCCHC12	1.42908	1.78679e-05	0.000304519
LHX2	6.39738	1.82873e-05	0.000311333
ADGRG6	1.17567	1.85783e-05	0.00031595
HLA-E	1.72442	1.87289e-05	0.000318171
CLSTN1	-0.820513	1.87606e-05	0.000318371
ERGIC3	-0.685129	1.87981e-05	0.000318667
RNASE11	6.35454	1.88507e-05	0.000319218
WDR74	0.732848	1.90002e-05	0.000321408
C1orf100	3.78595	1.93494e-05	0.000326968
MACROH2A1	-0.626557	1.96005e-05	0.00033086
SERTAD3	1.0049	1.96314e-05	0.00033103
MAP1LC3A	-1.262	2.02604e-05	0.000341275
DDX23	0.74821	2.05394e-05	0.000345609
NUP35	1.11148	2.07862e-05	0.000349393
INSYN1	-1.39219	2.09016e-05	0.000350962
FGD6	0.69193	2.09492e-05	0.00035102
MIF	-1.07094	2.09368e-05	0.00035102
TNNC2	-6.28146	2.10904e-05	0.000353014
MAPRE1	0.633492	2.11552e-05	0.000353728
UTP14C	-1.77213	2.11845e-05	0.000353845
LRRN1	-1.11278	2.15565e-05	0.000359681
SLC6A17	-0.854479	2.21271e-05	0.000368431
TRIM58	0.997089	2.21041e-05	0.000368431
NR4A1	1.05243	2.22469e-05	0.000370037
PRR23D1	5.89537	2.23164e-05	0.000370807
SLC35A2	1.47152	2.27878e-05	0.000377849
ZNF547	1.42548	2.27876e-05	0.000377849
CACNA1G	-1.13891	2.28348e-05	0.000378235
SS18L1	0.762672	2.2921e-05	0.000379268
TRIM11	1.07295	2.32745e-05	0.000384719
NPM1	1.01987	2.33676e-05	0.000385856
YOD1	1.11196	2.40688e-05	0.000397022
COL15A1	-3.71163	2.41063e-05	0.000397182
ZNF789	1.02131	2.41284e-05	0.000397182
HTRA1	-1.24604	2.4438e-05	0.00040106
IL16	2.2064	2.44333e-05	0.00040106
YWHAB	-0.693838	2.44395e-05	0.00040106
PTK6	2.29751	2.46964e-05	0.000404858
CXCL12	-1.02569	2.51866e-05	0.000412365
CYP3A5	1.13336	2.52061e-05	0.000412365
INHBE	6.29992	2.54307e-05	0.000415612
PPP1R10	1.03064	2.55475e-05	0.000417093
MTF1	0.785325	2.57506e-05	0.000419978
TCEAL7	-1.23375	2.58186e-05	0.000420655
HOXD10	3.85978	2.59989e-05	0.000423161
ZNF627	0.799043	2.60471e-05	0.000423512
ZYG11A	3.2022	2.61016e-05	0.000423964
YIPF3	-0.811606	2.62375e-05	0.000425737
ANKRD12	0.750454	2.63775e-05	0.000427573
PDE2A	-1.16023	2.6432e-05	0.000428021
H3C3	6.3235	2.71911e-05	0.000439865
ACP3	-1.764	2.73347e-05	0.000441739
PCDHGB4	-0.69333	2.74958e-05	0.000443892
DCTN2	-0.66907	2.79278e-05	0.000450295
SHISA7	1.06391	2.7949e-05	0.000450295
DPYSL4	-1.11896	2.80374e-05	0.000451263
TNR	-0.780448	2.82006e-05	0.000453431
ADSS2	1.03591	2.85722e-05	0.000458571
PITHD1	1.04536	2.85779e-05	0.000458571
FIBIN	-2.11194	2.86105e-05	0.000458633
ATP8A2	-0.904052	2.87274e-05	0.000460042
OTUD6B	1.19971	2.90248e-05	0.000464339
FGD5	-1.02017	2.91039e-05	0.000465137
MAPK8IP1	-0.745231	2.92051e-05	0.000466286
NENF	-1.24775	2.9518e-05	0.000470809
PTPRN	-0.967679	2.95683e-05	0.000471139
NELL2	-2.33996	2.98435e-05	0.000475049
NLGN3	-1.10451	3.00766e-05	0.000478281
LRRC17	-1.82879	3.01664e-05	0.00047923
ELAVL4	0.712686	3.031e-05	0.000480552
HDLBP	-0.500206	3.02835e-05	0.000480552
VWA5B1	-1.06449	3.04344e-05	0.000482045
ARID3C	6.25538	3.06939e-05	0.000485671
B4GALT2	-0.982819	3.07624e-05	0.000486272
USP53	0.923071	3.10832e-05	0.000490856
AMPD1	6.4291	3.13834e-05	0.000495105
SEZ6L2	-1.11647	3.16778e-05	0.000499254
ADGRB2	-1.08909	3.17847e-05	0.000500445
BEX1	-0.818793	3.20896e-05	0.000504745
FRRS1L	-0.838308	3.24995e-05	0.000510687
BUB1B	-1.74458	3.26152e-05	0.000510993
HSPA1B	1.04244	3.25907e-05	0.000510993
RFX4	-2.95203	3.25777e-05	0.000510993
OTX2	-6.20945	3.26503e-05	0.000511039
ENO1	-0.660354	3.29736e-05	0.000515593
ELP4	0.744098	3.30761e-05	0.000516688
KCNA1	2.41392	3.34813e-05	0.000522505
ATP6V1F	-1.07668	3.38918e-05	0.000528393
PKN1	-0.761825	3.44382e-05	0.000536387
PAFAH1B3	-1.0645	3.50925e-05	0.000546044
ZNF625	1.14078	3.53386e-05	0.000549336
SMNDC1	0.851255	3.56569e-05	0.000553743
ST8SIA2	-2.07312	3.61169e-05	0.00056034
DAND5	6.2872	3.61728e-05	0.00056066
ZNF223	1.23954	3.62517e-05	0.000561337
ARPP19	-0.729381	3.64783e-05	0.000563881
MYBPH	-7.71023	3.64869e-05	0.000563881
PNPLA6	-0.769092	3.7018e-05	0.000571535
STMP1	-0.92525	3.74251e-05	0.000577261
BTAF1	0.573573	3.78976e-05	0.00058361
MAP2K6	-0.761303	3.79101e-05	0.00058361
RNF6	1.06452	3.81289e-05	0.000585845
RPL13	-0.609378	3.81242e-05	0.000585845
MYLK3	6.21572	3.86953e-05	0.000593975
PROM1	-0.770217	3.90555e-05	0.000598927
KRR1	0.815764	3.96225e-05	0.000606453
TMEM132A	-1.01063	3.96062e-05	0.000606453
ZBTB10	0.740882	3.97976e-05	0.000608548
ELF1	0.789517	4.01364e-05	0.000612695
HOXD1	3.62066	4.01458e-05	0.000612695
ACSL3	0.73642	4.03029e-05	0.000614503
TMEM151B	-0.97745	4.06476e-05	0.000619167
GOLM2	-0.681167	4.07048e-05	0.000619445
FSD1	-1.38097	4.11009e-05	0.000624278
MAP3K20	-0.847714	4.10896e-05	0.000624278
UQCC3	1.45905	4.19042e-05	0.000635874
CLCN7	-1.05006	4.22272e-05	0.000640164
GPR61	1.8764	4.2504e-05	0.000643747
GC	-0.763134	4.27555e-05	0.000646941
TRIM54	3.41593	4.33217e-05	0.000654886
DHRS2	-1.08475	4.43264e-05	0.000669438
CRTAC1	1.24416	4.46723e-05	0.000673416
SOX1	0.821329	4.46744e-05	0.000673416
GOLGA6B	2.90177	4.48118e-05	0.000674848
TMTC4	-0.79534	4.48887e-05	0.000675367
CBLN1	-0.968041	4.54131e-05	0.000682611
ZNF92	0.922325	4.5596e-05	0.000684715
POMGNT2	-1.0168	4.57631e-05	0.000686575
DIPK1B	0.739634	4.60662e-05	0.000690473
YTHDC1	0.714376	4.63771e-05	0.000694479
NUDT3	-0.589729	4.67346e-05	0.000699174
AMIGO3	1.38352	4.73237e-05	0.000707323
NMNAT2	-0.865135	4.79659e-05	0.000716248
AMACR	1.02615	4.88622e-05	0.000728949
DYNLL2	0.621239	4.92464e-05	0.000733992
CADM4	-0.864628	4.96759e-05	0.000739701
SNX31	5.7448	5.00337e-05	0.000744334
TKT	-0.885252	5.06987e-05	0.000753522
ADRB1	3.30213	5.10121e-05	0.000757445
DNAH10	-1.32444	5.10578e-05	0.000757445
AP2M1	-0.688366	5.13318e-05	0.000759386
NPBWR2	2.94264	5.12398e-05	0.000759386
SLC30A7	0.667683	5.13096e-05	0.000759386
TUBB2A	0.973712	5.18611e-05	0.000766504
SQLE	-0.730535	5.20132e-05	0.00076804
ACTR1B	-0.68257	5.22044e-05	0.000770149
EIF2S1	0.895982	5.28674e-05	0.000779207
SREBF2	-0.773338	5.3651e-05	0.000790025
BCL6	1.17825	5.38093e-05	0.000791623
ONECUT1	0.771023	5.40171e-05	0.000793946
TCF7L2	0.894638	5.41958e-05	0.000795838
DIRAS1	-1.19961	5.49098e-05	0.000805581
HGF	-5.85366	5.51407e-05	0.000808223
ZBTB20	0.524177	5.61905e-05	0.000822853
MIER3	0.833453	5.74189e-05	0.000840069
SCD	-0.706926	5.79599e-05	0.000847205
ARG2	-0.892762	5.81257e-05	0.000848849
POMGNT1	-0.686445	5.84728e-05	0.000852366
XPR1	-0.62122	5.84737e-05	0.000852366
TBC1D9	-0.638952	5.86345e-05	0.000853928
KLHL11	0.775119	5.89945e-05	0.000858386
HOXA6	6.13357	5.94999e-05	0.00086495
MDFI	-1.47309	6.0485e-05	0.000878467
COL26A1	-1.31688	6.08178e-05	0.000882496
DYNLRB1	-0.672068	6.21718e-05	0.000901321
SERINC5	0.625312	6.2381e-05	0.000903531
ZNF225	1.21394	6.26983e-05	0.000907302
SRMS	3.6941	6.28684e-05	0.000908936
MAZ	-0.691118	6.32205e-05	0.000913198
COL6A2	-1.04387	6.34024e-05	0.000914391
PITRM1	0.595846	6.3418e-05	0.000914391
TNNT1	-2.0172	6.4392e-05	0.000927595
TNNC1	-4.90127	6.44607e-05	0.000927744
DRAP1	-1.07899	6.46034e-05	0.000928958
TMEM106A	1.70268	6.48132e-05	0.000931135
LYN	2.06711	6.53485e-05	0.000937132
SPTBN2	-0.746903	6.52991e-05	0.000937132
GNG14	6.13186	6.69834e-05	0.000959713
GRIA4	-0.865237	6.77276e-05	0.000969246
PARP1	-0.601543	6.77705e-05	0.000969246
KIF5C	-0.692153	6.81004e-05	0.000973089
RASSF10	1.06609	6.83269e-05	0.000975451
CTNNA2	-0.643735	6.96239e-05	0.000993076
KANSL2	0.756017	7.06041e-05	0.00100616
CERT1	0.644543	7.09415e-05	0.00101006
MYO9B	-0.918835	7.29449e-05	0.00103766
PCBP4	-0.777577	7.45448e-05	0.00105947
SLC6A13	5.66091	7.56596e-05	0.00107435
CDH5	-3.89285	7.59338e-05	0.00107729
CRYBA1	3.23254	7.64155e-05	0.00108219
KIF1B	-0.53865	7.63933e-05	0.00108219
STARD10	-0.686661	7.71219e-05	0.00109122
SRCIN1	-0.980812	7.74735e-05	0.00109425
TUBA1B	-0.571874	7.74162e-05	0.00109425
GAD1	1.50897	7.75516e-05	0.00109439
TNFRSF10C	2.44191	7.77553e-05	0.00109629
KCNA2	-1.30824	7.84527e-05	0.00110514
FBXO24	2.4751	7.92664e-05	0.00111519
TLE5	-0.608859	7.9306e-05	0.00111519
PGM2L1	-0.747085	7.94389e-05	0.00111607
SRRT	0.672803	8.02853e-05	0.00112697
SHISA5	-0.710711	8.08352e-05	0.00113369
GLB1L	1.24236	8.12089e-05	0.00113733
RAP2B	1.19815	8.12381e-05	0.00113733
LPCAT4	-0.755199	8.14809e-05	0.00113973
SOX8	1.82647	8.20383e-05	0.00114652
EDRF1	0.711222	8.2639e-05	0.00115289
MKI67	-1.41521	8.26278e-05	0.00115289
MAP4	-0.575638	8.29183e-05	0.00115577
AFAP1	-0.673419	8.3485e-05	0.00116265
PSPN	2.73226	8.52096e-05	0.00118563
NFATC1	1.93492	8.56692e-05	0.00118995
SLC30A1	0.896913	8.56082e-05	0.00118995
DNAJC5	-0.617716	8.57782e-05	0.00119042
RLIM	0.717041	8.64521e-05	0.00119873
ATF6	0.606011	8.66881e-05	0.00120096
DAB2IP	-0.739702	8.70329e-05	0.00120469
ZNF564	0.870066	8.71882e-05	0.00120579
NDRG3	-0.771328	8.74328e-05	0.00120812
MACC1	0.771361	8.75849e-05	0.00120917
H2BC21	0.684641	8.7996e-05	0.0012138
ACSF2	-0.913431	8.83748e-05	0.00121796
SMIM13	-0.889383	8.8793e-05	0.00122267
HSDL1	-0.798042	8.94217e-05	0.00123026
SOX3	3.00538	9.06013e-05	0.00124542
PHF13	0.82553	9.16448e-05	0.00125759
RRBP1	-0.743218	9.16211e-05	0.00125759
TMEM37	-0.786471	9.19729e-05	0.001261
PKN2	0.577902	9.23489e-05	0.00126507
MMP14	-1.05285	9.25768e-05	0.0012671
LHX6	-2.66378	9.31692e-05	0.00127341
ZNF578	1.1599	9.31977e-05	0.00127341
BCAS1	1.45675	9.34956e-05	0.00127529
FUBP1	0.509418	9.34813e-05	0.00127529
CLVS2	-1.06431	9.36546e-05	0.00127637
USF3	0.527353	9.37659e-05	0.00127679
PNMA8A	-0.737658	9.41345e-05	0.00128071
NYAP2	-1.41689	9.46679e-05	0.00128687
PITPNM1	-0.896866	9.52403e-05	0.00129355
AP1B1	-0.786689	9.60899e-05	0.00130397
FZD3	-0.594507	9.62596e-05	0.00130516
FMNL3	-0.804293	9.6406e-05	0.00130603
ABAT	-0.725608	9.67005e-05	0.00130891
ARRB1	-0.554599	9.91797e-05	0.00134133
TNFSF14	6.04359	0.000100817	0.00136231
SSR2	-0.708842	0.000102221	0.00138011
ADCY1	-0.62085	0.000102841	0.00138613
GPX4	-0.680533	0.000102841	0.00138613
MIDN	0.815322	0.000103435	0.00139297
EIF4EBP1	-1.2956	0.000104282	0.00140318
IDH1	-0.658219	0.000104455	0.00140432
WFS1	-0.713699	0.000104575	0.00140474
ZNF563	1.54491	0.000105485	0.00141578
NKAIN1	-1.93564	0.000105952	0.00142
RIOK2	1.04559	0.000105978	0.00142
ACVR2B	-0.579662	0.000106288	0.00142295
TPM3	0.672511	0.000106432	0.00142369
FAM163A	-1.47274	0.00010755	0.00143744
MEGF8	-0.840053	0.000109716	0.00146515
LSAMP	-0.65072	0.000110073	0.00146868
RIPK4	0.813168	0.000111111	0.00148129
ALOX15	0.898624	0.000112653	0.00149934
SSR4	-1.058	0.000112559	0.00149934
SWT1	0.990437	0.000113071	0.00150364
ARNT2	-0.66507	0.000113235	0.00150457
INS	-1.00517	0.000113733	0.00150992
ALDH8A1	2.44382	0.000114198	0.00151484
ADM	1.02418	0.000114522	0.00151675
PYDC1	6.07191	0.000114533	0.00151675
ZNF829	1.29845	0.00011631	0.001539
GLG1	-0.556705	0.000117556	0.0015542
PIP4K2B	-0.617662	0.000118808	0.00156945
BIRC3	1.55667	0.000119944	0.00158272
PENK	-3.91002	0.000120012	0.00158272
KCTD11	0.977501	0.000121324	0.00159721
LUZP2	-1.33196	0.000121318	0.00159721
PTPRO	-1.77459	0.000121411	0.00159721
ZNF521	-1.53469	0.00012159	0.00159825
ZNF211	0.787595	0.000123552	0.00162269
SLC38A1	-0.631872	0.000123692	0.00162319
HSBP1	-0.858899	0.000124178	0.00162822
MAP3K5	1.67207	0.000126122	0.00165228
TFAP2C	2.4159	0.00012622	0.00165228
CYFIP2	-0.620658	0.00012735	0.0016657
COX6B1	-0.827964	0.000128121	0.00167441
ESM1	-5.7357	0.00012857	0.0016789
CCDC190	6.09711	0.000129013	0.00168331
ATP13A2	-0.940731	0.000129876	0.00169317
GPR101	2.22348	0.000130198	0.00169599
RBM27	0.689127	0.00013203	0.00171844
KPNA2	0.71176	0.000132453	0.00172114
RPS11	-0.60823	0.000132439	0.00172114
HMCN2	-1.87362	0.000132757	0.00172367
H3C12	1.58445	0.000135174	0.00175362
BTNL9	4.06575	0.000136777	0.00177298
TAF11L2	6.18093	0.000137912	0.00178623
H2AC20	1.14489	0.000138351	0.00179046
ATP6V0E2	-0.842952	0.000138708	0.00179363
LLGL1	-0.674639	0.000138962	0.00179545
DDX43	6.03252	0.000139283	0.00179814
ZNF112	0.910563	0.000140146	0.00180781
PLEKHO1	-1.24292	0.000140514	0.00181109
RIPPLY1	5.99113	0.000142013	0.00182893
AKAP6	-0.657071	0.000142712	0.00183496
EMILIN1	-1.75735	0.000142678	0.00183496
CD34	-5.66637	0.000143436	0.00184279
ZNF699	0.955982	0.000144658	0.00185699
DDX50	0.716501	0.00014577	0.00186975
LRRC7	1.22767	0.000146328	0.00187541
EGR2	1.80189	0.000146552	0.00187677
FKBP1B	-0.865931	0.00014715	0.0018829
SEPHS1	-0.745884	0.000148362	0.00189689
SERF1A	-0.941735	0.000149093	0.00190471
AREG	2.04497	0.000149528	0.00190873
ZNF549	0.705414	0.000149775	0.00191036
FGF19	3.48447	0.000150132	0.00191337
INCENP	-1.37155	0.000151188	0.00192528
CDH6	0.772721	0.000151663	0.00192979
ZNF367	2.04305	0.000151791	0.00192988
GPHN	0.706369	0.000153012	0.00194385
PTPRS	-0.737396	0.00015358	0.00194951
ATP6AP1	-0.72903	0.000154355	0.00195622
MOSMO	1.01789	0.000154234	0.00195622
GPATCH2	0.716316	0.000154643	0.00195832
F11R	0.634686	0.000154973	0.00196094
ABCA7	-0.723004	0.000155743	0.00196912
THSD7A	-1.06302	0.000157721	0.00199254
TLCD3B	-0.980199	0.000158205	0.00199707
DPYD	0.866583	0.000159303	0.00200934
TCTA	0.777688	0.000160892	0.00202778
TFDP1	-0.743533	0.000161113	0.00202895
MGAT5	-0.545942	0.00016137	0.00202898
TMSB15A	-2.75519	0.000161361	0.00202898
HTR1E	3.14472	0.000161695	0.00203146
NAA35	0.607565	0.000163018	0.00204647
STRN3	0.656179	0.000163561	0.00205166
NT5DC3	0.595431	0.000164447	0.00206116
FAM171A2	-1.07371	0.000164964	0.00206601
CSNK2A1	0.532856	0.000165233	0.00206775
RBP4	-3.27465	0.000166325	0.00207814
VASH1	-0.764316	0.00016627	0.00207814
SYT2	-1.02487	0.000167162	0.00208626
ZNF222	1.21339	0.000167236	0.00208626
MAGED4B	-0.795715	0.0001719	0.00214276
UTP14A	1.03011	0.000172112	0.00214373
CANX	-0.546856	0.00017401	0.00216567
MMP15	-0.896483	0.00017504	0.00217679
RBM12B	0.594114	0.000178057	0.00221258
CYP1A1	1.3582	0.000178843	0.00222061
SELENOW	-0.741723	0.000179138	0.00222236
VAMP1	1.38568	0.000179263	0.00222236
SEMA6B	-1.42761	0.000179528	0.00222391
ZNF154	0.530032	0.000180596	0.00223541
BIN1	-0.746641	0.000181547	0.00224543
FRK	0.87133	0.000182285	0.0022528
SNU13	-0.738042	0.000182536	0.00225416
IGSF1	-0.82055	0.000183281	0.0022616
PPY	-2.85576	0.00018411	0.00227007
FBXO28	0.688226	0.00018444	0.00227063
NUP210L	1.51924	0.000184374	0.00227063
MLF2	-0.61565	0.000186186	0.00229035
DCTN1	-0.637294	0.000187296	0.00230045
GATC	0.607982	0.000187188	0.00230045
ZNF207	0.495274	0.000188472	0.00231311
ASIC2	-0.906277	0.000189612	0.0023253
GRIN2B	-2.22597	0.00019082	0.00233832
MFAP4	-1.06234	0.000191145	0.0023405
ZNF529	0.630833	0.000192208	0.00235171
SLC15A2	1.2479	0.000192675	0.00235561
ACTN1	-0.662431	0.000193696	0.00236627
ZNF613	0.923907	0.000193989	0.00236804
CHST2	-1.21682	0.000194253	0.00236944
IGF2R	-0.456498	0.000194733	0.00237348
DIAPH1	0.584852	0.000196248	0.00239011
NAA15	0.677961	0.000197078	0.00239839
DGKE	0.925494	0.000197914	0.00240671
MAP3K10	-1.05928	0.000198426	0.00241111
MEX3C	0.802875	0.000199534	0.00242261
SRP14	-0.758917	0.000199677	0.00242261
CCNYL1	0.979594	0.000200072	0.00242455
FRYL	0.50186	0.000200142	0.00242455
ERN1	0.719594	0.000200695	0.0024294
ROS1	-0.819401	0.00020095	0.00243064
GRK3	-0.580871	0.000203986	0.00246549
ID1	0.595878	0.00020438	0.00246837
ENPP1	0.958847	0.000204616	0.00246935
GUK1	-0.766416	0.000205027	0.00247244
ZSCAN5B	4.82262	0.000205705	0.00247874
PTGIS	-1.15806	0.000207401	0.00249728
CCDC184	-1.2039	0.000210436	0.00253192
SV2A	-0.709787	0.000212464	0.00255438
BTK	5.89253	0.000213001	0.00255891
CDC14A	0.898115	0.000214205	0.00256756
CNTNAP4	-1.56917	0.00021406	0.00256756
NEUROD1	0.800471	0.000213897	0.00256756
KIRREL3	-2.22583	0.000215056	0.00257582
PTPRU	-0.824097	0.000216349	0.00258936
RPL28	0.606368	0.000219988	0.00263094
LMNA	0.684717	0.000221482	0.00264681
GPI	-0.530643	0.000222632	0.00265856
DGCR2	-0.690822	0.000223189	0.00266322
FABP3	-1.2473	0.000224935	0.00268204
ADGRG1	-0.972065	0.000225229	0.00268353
SPRTN	0.832539	0.000225576	0.00268566
PDZD4	-0.927813	0.000226623	0.00269611
DYNC1I1	-0.820702	0.000227245	0.00270148
PFKFB2	0.835927	0.000227964	0.00270735
ZNF571	0.931371	0.000228079	0.00270735
SLC27A4	-0.894052	0.000229281	0.00271959
CDK2AP1	-0.764382	0.000230459	0.00273153
SLC5A3	-0.898974	0.000231126	0.0027374
HNRNPH3	0.613091	0.000233596	0.00276459
CYLD	0.685027	0.000234378	0.00277179
KIF1A	-0.716662	0.000235915	0.00278789
LRIF1	0.935033	0.00023751	0.00280466
INO80	0.629096	0.000238743	0.00281714
ARID4A	0.67383	0.000239453	0.00282342
TXLNG	0.813065	0.000240614	0.00283501
AHR	0.80001	0.000240989	0.00283523
ITGB4	1.7405	0.000240984	0.00283523
TMEM9	-0.762144	0.000241585	0.00284014
PYGB	-0.673372	0.000242399	0.00284678
SLC36A1	-0.843911	0.000242507	0.00284678
RNF103-CHMP3	2.3354	0.000245921	0.00288473
CCDC69	-0.835222	0.000247035	0.00289566
MAP7D1	-0.836799	0.000248729	0.00291337
SEPTIN6	-0.67162	0.000249049	0.00291497
ZNF705A	5.83968	0.000250539	0.00293026
SLC25A30	1.23063	0.000253895	0.00296515
ZNF44	0.775736	0.000253887	0.00296515
TRIB2	-0.929552	0.000254345	0.00296823
SERF2	-0.625043	0.000254832	0.00297173
CRACD	-0.645248	0.00025854	0.00301276
EXPH5	0.852107	0.000258781	0.00301337
H2BC17	1.39311	0.000259378	0.00301811
EOGT	0.970134	0.000260783	0.00303224
FUT4	1.00336	0.000263101	0.00305696
IQCF3	5.92721	0.000265082	0.00307774
ZNF615	0.880114	0.000266428	0.00309111
NEFL	1.82727	0.000266635	0.00309125
GRHL1	0.951196	0.000266891	0.00309198
CADM1	0.583204	0.000267123	0.00309241
CTSD	-0.755	0.000267704	0.00309688
CFL1	-0.529596	0.000270581	0.00312605
GPM6B	-0.99749	0.000270618	0.00312605
CAMSAP1	-0.516098	0.000272209	0.00314127
TMEM95	4.27117	0.00027233	0.00314127
PIAS2	0.566146	0.000273623	0.0031539
FDPS	-0.725378	0.000274637	0.00316329
SLC26A3	5.86088	0.000276013	0.00317685
FAM171B	-0.626685	0.000278051	0.00319799
GPM6A	-2.32525	0.000278349	0.0031991
TUBB3	-0.721071	0.000278911	0.00320325
CCNT2	0.513279	0.000280868	0.0032234
PAPPA2	-0.860693	0.000281332	0.0032264
ENTPD4	-0.561583	0.000281791	0.00322934
PEPD	-1.09797	0.000282758	0.00323809
KDM7A	0.642672	0.000283134	0.00324007
ZNF749	0.739012	0.000283911	0.00324662
DBI	-0.954392	0.000288087	0.00329201
LDLRAD3	-0.996033	0.000288771	0.00329745
VPS26B	-0.641393	0.000289363	0.00330185
TMEM35A	-2.35286	0.000290214	0.00330919
FAM178B	5.86098	0.000291719	0.00332397
CDCP1	-0.673174	0.000292453	0.00332995
HLA-DPB1	3.32359	0.000296468	0.00337325
DLX4	4.74881	0.000296948	0.0033763
BGN	-2.59905	0.000298699	0.00339379
PRRC2B	-0.704673	0.000299237	0.00339747
FAM53A	3.03339	0.000300971	0.00341256
FAM90A1	1.26654	0.000300995	0.00341256
ZNF540	0.896757	0.000301575	0.0034167
KCNC3	0.914637	0.000302619	0.00342609
CDYL2	-0.68659	0.000304022	0.00343953
COL4A1	-0.882562	0.00030553	0.00345414
MEIS3	-0.803925	0.000309748	0.00349685
UTP18	0.899043	0.000309742	0.00349685
TPM4	-0.626309	0.000310816	0.00350642
TMBIM1	0.66984	0.00031581	0.00355772
TMEM184B	-0.693039	0.000315652	0.00355772
CD69	2.2115	0.000317881	0.00357599
RIPPLY2	1.41196	0.000317867	0.00357599
MCU	0.909417	0.000318462	0.00358
H2AC17	1.01353	0.000319745	0.00359189
RBM7	0.76672	0.000320642	0.00359942
TXK	2.53672	0.000322686	0.00361982
PTPN11	-0.583056	0.000323436	0.00362567
IGSF3	-0.84897	0.000324099	0.00362799
SYT3	-1.59835	0.000324076	0.00362799
TMEM229B	-1.00685	0.000326676	0.00365427
CUX2	-1.24374	0.000327319	0.00365889
PKM	-0.477875	0.000327755	0.00366119
PTPRA	-0.576484	0.000330043	0.00368417
HOXD9	5.80994	0.000331111	0.0036935
BSG	-0.645792	0.000333392	0.00371634
SNPH	-0.788281	0.000335121	0.003733
ADAMTS2	-0.855071	0.000337596	0.00375794
MSN	-0.772503	0.000338558	0.00376601
SCIN	3.7495	0.000340252	0.00378221
FAM174C	1.32845	0.000341468	0.00379309
ATP6V1G1	-0.655389	0.000344946	0.00382703
RPS6KA5	0.842278	0.000345005	0.00382703
PIK3R2	-0.767706	0.000352103	0.00390305
DGKH	0.62597	0.000353828	0.00391944
IGFBPL1	-0.811273	0.000354161	0.0039204
ILK	-0.63824	0.000354816	0.00392492
NXPE1	4.0982	0.000357491	0.00394892
TMEM127	-0.623492	0.00035773	0.00394892
WSB1	0.469121	0.00035728	0.00394892
RTN3	-0.522481	0.000358893	0.00395902
CUEDC2	-0.889862	0.000361603	0.00398615
JTB	-0.79019	0.000362762	0.00399615
PINK1	-0.939408	0.00036483	0.00401616
SEC13	-0.665384	0.000365726	0.00402324
TULP2	2.63353	0.00036611	0.00402468
COMMD9	-0.838117	0.000368236	0.00403968
GRAPL	4.10104	0.000368017	0.00403968
ICMT	-0.685978	0.000367944	0.00403968
ART4	1.9888	0.000368961	0.00404206
KPNA4	0.593222	0.000368801	0.00404206
TANC2	-0.509212	0.000371138	0.00406312
RNGTT	0.681432	0.000373914	0.00409069
ZNF132	0.710368	0.000375719	0.00410762
PKIB	-0.84098	0.000376922	0.00411794
DUSP10	0.918067	0.000381162	0.00416141
RPL19	-0.553131	0.000383251	0.00417848
SLC31A1	0.774372	0.000383144	0.00417848
PBXIP1	-0.674637	0.000384992	0.0041946
TBC1D9B	-0.660322	0.000386417	0.00420724
SCN2A	-0.663561	0.000388059	0.00422223
FADS2	-0.733022	0.00039026	0.00424327
KCNK13	-1.23643	0.000391439	0.00425319
NFAT5	0.43502	0.000392246	0.00425615
SFXN3	-0.723128	0.000392224	0.00425615
ROBO3	-3.80632	0.000395685	0.00429054
HSPH1	0.906537	0.000395957	0.00429057
ASB4	-1.23747	0.000396585	0.00429445
IRX4	3.75441	0.00039717	0.00429494
SEPTIN9	-0.593947	0.000397147	0.00429494
RPL29	-0.644446	0.000401202	0.00433559
ZNF75A	0.694663	0.000403747	0.00436014
CHAT	2.55409	0.000406806	0.0043902
SMS	-0.886998	0.000408025	0.00440037
RNF169	0.59548	0.000412124	0.00444156
RUNDC3A	-0.678254	0.000413359	0.00445186
GNAI2	-0.64349	0.000413785	0.00445343
CALM3	-0.678049	0.000416607	0.00448078
BARHL2	5.88225	0.000416951	0.00448145
SEZ6L	-0.597911	0.000421422	0.00452645
PEG10	-0.548544	0.000421762	0.00452704
TMCC3	0.708296	0.000423067	0.004538
SLC25A32	0.768172	0.000424132	0.00454635
TIMELESS	-0.863677	0.000426391	0.00456749
CAMTA1	-0.611503	0.000428722	0.00458937
NTRK2	-2.64867	0.00043248	0.00462649
NFIA	-1.29906	0.000433242	0.00463153
ATP5F1E	-0.798884	0.000436129	0.00465926
REEP6	1.6696	0.000438922	0.00468596
EPC1	0.572933	0.000439806	0.00469225
GLIPR1	1.09927	0.000440561	0.00469715
SCOC	-0.771807	0.000441003	0.00469872
PCSK5	1.16626	0.000442977	0.0047166
COX5B	-0.999366	0.000446113	0.00474681
AGTR1	1.67946	0.000447518	0.00475541
FAM20B	-0.584003	0.000447231	0.00475541
SSRP1	-0.601702	0.000448675	0.00476452
VTN	-0.807383	0.000450703	0.00478286
IGLON5	-1.12448	0.000452519	0.00479894
PLCG1	-0.59912	0.000459993	0.00487495
MAGED1	-0.709618	0.000461251	0.00488502
PLEKHO2	0.982454	0.000461785	0.00488743
IRAK1	-0.853899	0.000462289	0.00488951
BTBD19	1.32466	0.000463557	0.00489642
DPP6	-0.623034	0.00046343	0.00489642
NDST1	-0.574503	0.000466168	0.00492074
C1QL1	-1.06964	0.000467078	0.00492707
ABR	-0.611221	0.000472774	0.00498385
COL16A1	-0.966014	0.000473791	0.00498797
SLC39A6	-0.656615	0.000473502	0.00498797
FAM241A	1.75655	0.000475431	0.00500193
ARL14EP	0.732934	0.000477274	0.00501468
SLC18A2	-0.761004	0.000477005	0.00501468
TBC1D14	-0.531566	0.000477665	0.00501548
ZNF284	0.870304	0.000478436	0.00502027
ELF3	0.571202	0.000480592	0.00503625
FKBP2	-0.980895	0.000480495	0.00503625
ULK4	0.853914	0.000483257	0.00506084
BMERB1	-0.824372	0.000483823	0.00506344
YWHAH	-0.652557	0.000485683	0.00507957
CCDC92	-0.814727	0.00048648	0.00508457
SORCS2	-1.04662	0.000488357	0.00510083
CXCL2	3.08067	0.000493623	0.00515245
PTPRN2	-0.710187	0.000497168	0.00518605
CAPN6	-1.46906	0.000499049	0.00520227
ZNF586	0.727644	0.000504154	0.00525204
APOE	-0.987362	0.000505515	0.0052559
PNMA2	-0.662389	0.000504986	0.0052559
UTP20	0.701934	0.000505483	0.0052559
ZHX3	-0.595515	0.000508534	0.00528384
DDN	1.3744	0.000509807	0.00528672
FDFT1	-0.635427	0.00050975	0.00528672
WWC2	0.683755	0.000509172	0.00528672
PAMR1	-2.55296	0.000510565	0.00529113
RANGAP1	-0.679802	0.000511958	0.00530211
NIPSNAP1	-0.588562	0.000518642	0.00536785
NONO	-0.442661	0.000520683	0.00538547
ZNF621	0.592222	0.000523219	0.00540818
PAF1	0.57688	0.000527338	0.00544722
CYCS	0.84407	0.000527895	0.00544944
PRND	-3.85558	0.000529876	0.00546635
CD83	1.34802	0.000535599	0.00551823
PLEKHF2	0.913516	0.000535536	0.00551823
ELOB	-0.720427	0.000539633	0.0055562
ADAMTS7	-1.48931	0.00054163	0.0055711
SORCS3	-0.804404	0.000541781	0.0055711
ZNF618	-0.655022	0.000543745	0.00558769
CRABP1	-4.27845	0.0005467	0.00561443
PKIA	-0.64692	0.000553513	0.00568073
EBF1	-1.42538	0.000559974	0.00574334
DDHD1	0.587684	0.000564452	0.00578554
FLNB	0.472807	0.00056502	0.00578764
GOLGA6D	3.13302	0.000566112	0.0057951
HOOK3	0.46793	0.000567822	0.00580887
JAM2	-1.7103	0.000571816	0.00584307
VIL1	-0.507294	0.0005719	0.00584307
MAFF	1.05573	0.000575716	0.00587829
GCG	-0.598467	0.000577316	0.00589084
ZNF461	0.910965	0.000578833	0.00590254
USP8	0.63788	0.000579579	0.00590637
ZRANB2	0.557313	0.000580064	0.00590752
DNAJA1	0.761155	0.00058209	0.00592437
H2AJ	0.932397	0.000582962	0.00592945
LGMN	0.615219	0.000583723	0.0059334
COX8A	-0.628387	0.000589708	0.00598277
MAOB	-5.36186	0.000589573	0.00598277
ZNF721	0.630422	0.000589637	0.00598277
CYB561	-0.675748	0.000591121	0.00598489
ISLR	-1.48615	0.000591042	0.00598489
NUCB1	-0.725159	0.000591208	0.00598489
TRIM46	0.736092	0.000591421	0.00598489
GNPTAB	-0.623332	0.000597054	0.00603806
PHF23	0.601277	0.000600308	0.00606711
CDK5R1	-0.743538	0.00060316	0.00609207
KCTD16	-0.61478	0.000605656	0.0061134
NRG1	-0.821715	0.000607933	0.0061325
DMBT1	-5.47485	0.000609427	0.00614367
CTNNA1	-0.445878	0.0006115	0.00616067
NEPRO	0.593099	0.000613039	0.00617227
RIOK3	0.665454	0.000614564	0.00618371
ZNF555	0.725671	0.000614972	0.00618391
ZNF525	0.747122	0.000619887	0.0062294
EIF3K	-0.765359	0.000621108	0.00623773
DDI2	0.564083	0.000623867	0.00625786
PYCR1	-0.958197	0.000623899	0.00625786
CHDH	-0.609818	0.000625921	0.00627419
AZIN2	1.16504	0.00062709	0.00628195
ZNF433	0.932274	0.000630806	0.0063152
C10orf53	5.64728	0.000631981	0.00632299
GRIK1	0.933548	0.000642382	0.00642301
C11orf98	-1.10275	0.000645763	0.00645277
ARSL	-0.930203	0.000649175	0.00647061
DCUN1D4	0.642687	0.000649045	0.00647061
NCR3LG1	1.08708	0.000648094	0.00647061
SPATA20	-0.569204	0.000648407	0.00647061
ANK3	-0.57536	0.000653834	0.00651297
AEN	0.849578	0.000658149	0.00654776
PNO1	0.914081	0.000657998	0.00654776
NRK	-1.33035	0.000661058	0.0065726
DISC1	-1.87566	0.00066196	0.00657745
CTBP1	-0.618131	0.000663176	0.00658542
BACE1	-0.540933	0.000664115	0.00659064
CAB39L	1.01044	0.000666043	0.00660565
ADIPOR1	-0.689092	0.00066996	0.00664036
ZNF667	0.743938	0.00067213	0.00665772
RTL5	0.541247	0.000672598	0.00665822
PLCD3	1.21202	0.000674067	0.00666857
PURB	0.597329	0.000674482	0.00666857
ADAR	-0.447917	0.00068174	0.00673615
VANGL2	-0.784132	0.000690148	0.006815
HAGH	-0.804138	0.000692011	0.00682791
WDR47	0.700184	0.000692314	0.00682791
CD28	5.66524	0.00069322	0.00682878
DTX1	-0.891103	0.00069326	0.00682878
OR5AU1	5.65061	0.000700353	0.00689439
TNIK	0.58562	0.000701673	0.00690311
NID2	-1.27276	0.00070405	0.00692221
GDI1	-0.615492	0.000704953	0.00692681
IRS1	-0.625073	0.000706764	0.00693605
TMEM63B	-0.586112	0.000706451	0.00693605
RNF103	0.713223	0.000710603	0.00696943
RHOJ	-2.62046	0.00071597	0.00701775
SHISA2	1.02017	0.000719582	0.0070488
GPR137C	-0.723008	0.000722307	0.00707114
ARHGAP9	3.26018	0.00072488	0.00708762
HMGB1	-0.511699	0.000724786	0.00708762
PARP6	-0.48975	0.000725544	0.00708976
TAF1	0.477166	0.000728466	0.00711394
EGFL6	-2.3116	0.000729823	0.00712282
KDSR	0.747312	0.000730688	0.0071269
GLS	0.515151	0.000732	0.00713532
ZNF655	0.538836	0.000733153	0.00714219
FBXO30	0.618371	0.00073478	0.00715366
B4GALNT4	-0.725069	0.000741932	0.00721887
CAPN1	-0.707241	0.000745986	0.00725388
CRCP	0.692775	0.000746627	0.00725568
AMFR	-0.584708	0.000751758	0.00730109
BCAM	-0.79491	0.000760235	0.00737891
RBAK	0.56784	0.000762099	0.0073925
SERP1	0.789372	0.000763289	0.00739954
IDS	-0.516445	0.000775129	0.00750812
LAMTOR2	-1.16565	0.000775434	0.00750812
C6orf89	-0.536373	0.000778332	0.0075316
METAP2	0.819523	0.000779365	0.00753244
RPL35	-0.620985	0.000779103	0.00753244
PLOD1	-0.650167	0.000782219	0.00755544
ANOS1	-0.91359	0.000787794	0.00759546
MBD3L5	5.6388	0.000787336	0.00759546
ZNF20	1.52277	0.000787598	0.00759546
RPN1	-0.533951	0.00078831	0.00759583
GRPEL2	0.845145	0.000791747	0.00761973
NCKAP5	-0.601355	0.00079156	0.00761973
TULP4	-0.47296	0.00079537	0.00764997
VOPP1	-0.706006	0.000796541	0.0076566
ZNF358	-0.954582	0.000798277	0.00766866
ATP5MF	-0.989116	0.000799598	0.00767672
USP45	0.628236	0.000800612	0.00768182
KLHDC8B	-0.606107	0.00080591	0.00772799
ZNF417	0.596776	0.000808184	0.00774514
ZNF8	0.579774	0.000812083	0.00777782
PRKAR1B	-0.78251	0.000815682	0.0078076
ISM2	5.57988	0.000816896	0.00781452
ZDHHC4	-0.862429	0.000820795	0.0078471
RGPD2	0.545173	0.000829889	0.00792928
EXOC8	0.768165	0.000831089	0.00793598
BASP1	-0.650812	0.000842585	0.00804093
GABRB3	-0.548712	0.00084603	0.00806897
SCG3	-0.645322	0.000847143	0.00807474
KCNB1	-0.711935	0.000852056	0.00811465
RAB7A	-0.499874	0.000852349	0.00811465
PPAT	0.783103	0.000855157	0.00813652
SBK1	-0.847832	0.000859642	0.0081743
KIAA2026	0.530066	0.000862012	0.00819195
MAPK3	-0.678769	0.000866785	0.00823239
CXCL3	5.58299	0.000871032	0.00826779
L2HGDH	0.787778	0.000878413	0.00833288
C2orf42	0.857262	0.000882718	0.00836874
NRCAM	-0.496828	0.000884937	0.00838478
CUTA	-0.779306	0.000890347	0.00842567
FGF18	1.87988	0.00089137	0.00842567
NDUFB8	-0.696383	0.000890895	0.00842567
ZNF700	0.717142	0.000891033	0.00842567
RAB27B	1.06808	0.000892032	0.00842693
LGALS3BP	-0.777642	0.000901229	0.00850876
SCAF1	0.885981	0.000903349	0.00852371
ZNFX1	0.577962	0.000905665	0.00854051
TRIM59	1.1768	0.00091115	0.00858714
SYT7	-0.681056	0.000912053	0.00859056
SPG21	-0.65031	0.000913922	0.00860308
SNN	-0.721496	0.000920234	0.00865738
NOMO3	-0.58426	0.000920913	0.00865865
CELF5	-0.808498	0.000925235	0.00869415
BBLN	-0.91612	0.000927493	0.00871022
GRAMD4	-0.654386	0.00092811	0.00871088
COPG1	-0.510356	0.000936462	0.00878409
ADD1	-0.435089	0.000938322	0.00878972
CHRNA2	-0.957682	0.000938293	0.00878972
PPP1R36	2.55453	0.000938719	0.00878972
RABAC1	-1.47067	0.000941667	0.00881214
AMPD2	-0.603967	0.000946816	0.00883954
CNPPD1	0.789524	0.000946772	0.00883954
PRKACB	-0.574144	0.000945812	0.00883954
SRL	-2.3448	0.000945346	0.00883954
PARP14	0.539902	0.000951231	0.00887556
IQCE	-0.647553	0.000953304	0.00888448
TLR9	2.15555	0.000953263	0.00888448
ZNF853	-0.792	0.000957395	0.00891738
FOXO1	0.556168	0.000960908	0.00894362
KCNK10	-2.44153	0.000961336	0.00894362
TXNL4B	0.997234	0.000962247	0.00894688
PRPH	1.57404	0.000965577	0.00897259
ALDH7A1	-0.676776	0.000987401	0.00916469
MBD3	-0.688252	0.000987342	0.00916469
DHCR24	-0.522929	0.000992464	0.00920632
SP1	0.466618	0.000997355	0.00924092
ZNF773	0.927603	0.000996879	0.00924092
ADORA1	-3.85304	0.000999946	0.00925415
TBC1D1	-0.601071	0.000999554	0.00925415
TECR	-0.749235	0.00100578	0.00930273
MAB21L2	-1.22618	0.00100737	0.00931207
PKIG	-0.884911	0.00100862	0.00931817
COPE	-0.805121	0.00101361	0.00935344
ZNF567	0.783951	0.00101361	0.00935344
POLR1C	0.789201	0.00101887	0.00939654
PER2	0.610764	0.00102079	0.00940876
KIDINS220	-0.496406	0.00102153	0.00941015
SESN1	0.675133	0.00102412	0.00942856
FAM131B	-0.590437	0.00102514	0.00943174
UHMK1	0.651599	0.00102565	0.00943174
SMOC1	-0.709018	0.00102891	0.00945623
MAN2A2	-0.559418	0.00103151	0.0094692
RNASEK	-0.739356	0.00103114	0.0094692
DEAF1	-0.667345	0.00103314	0.00947866
CAMK2A	-2.46471	0.0010411	0.00954626
FZD1	-0.574917	0.00104601	0.00958572
SAT1	0.843168	0.00104787	0.00959728
SLC6A3	3.05087	0.00105713	0.00967645
RBBP8NL	1.92623	0.00106054	0.00970214
FNDC5	-1.05518	0.00106195	0.00970942
CD2AP	0.572701	0.00106363	0.00971919
DDX3X	0.629154	0.00106519	0.00971985
SLC25A23	-0.699088	0.00106553	0.00971985
ZNF790	0.721484	0.00106452	0.00971985
FCGR3A	5.51146	0.00106715	0.009729
RNF157	-0.528879	0.00108512	0.00988716
PDPN	-2.83141	0.00109276	0.00995115
GNA11	-0.594538	0.00109499	0.00996575
LHX8	-5.19713	0.00110459	0.0100473
PRKAB2	0.633297	0.00111138	0.0101033
H1-5	-1.09989	0.00111847	0.010162
TP53I11	-0.825152	0.00111922	0.010163
ZNF506	0.630551	0.00111992	0.0101636
LMTK2	-0.471082	0.00112953	0.0102449
MAMDC4	0.800905	0.00113545	0.0102928
MX1	1.24621	0.00113641	0.0102956
ATP2B4	-0.481453	0.00113969	0.0103077
CHD1	0.653297	0.00113861	0.0103077
FEZ1	-2.02119	0.00113925	0.0103077
LRRN4CL	2.13524	0.00115273	0.0104198
P2RY8	5.02931	0.00115443	0.0104292
CRNKL1	0.727869	0.00117349	0.0105954
NDST3	-1.70561	0.00117761	0.0106266
ICOSLG	1.29413	0.00118069	0.0106462
RTL6	-0.556542	0.00118113	0.0106462
CBS	-1.06387	0.0011837	0.0106634
DLGAP3	-1.11728	0.00118601	0.0106763
PIK3C2B	-0.572527	0.00118648	0.0106763
MAP2K2	-0.644823	0.00119199	0.0107199
COX10	0.657601	0.00119287	0.0107217
TMX4	-0.60043	0.00119482	0.0107331
FKBP10	-0.754126	0.00119948	0.010769
NIP7	1.04759	0.00120611	0.0108223
ACOX1	0.520527	0.00121476	0.0108938
MEIOC	1.61213	0.00121641	0.0109025
ZNF587	0.451995	0.00121787	0.0109094
ZNF234	0.740454	0.00122077	0.0109293
PCGF6	1.12583	0.0012293	0.0109994
EPB41L5	0.486229	0.00123111	0.0110094
ZNF708	0.56386	0.0012327	0.0110175
CELSR2	-0.678549	0.00123887	0.0110664
FKBP1A	-0.539234	0.00124537	0.0111182
GIT1	-0.606131	0.00125336	0.0111833
IMPDH1	-0.833078	0.00126125	0.0112474
SCRN1	-0.467422	0.00126463	0.0112712
JPT1	0.597841	0.0012684	0.0112985
MAGI3	0.543126	0.0012766	0.0113588
SMAD7	0.64012	0.00127636	0.0113588
FOXJ3	0.447341	0.00128418	0.0114198
MYO3A	0.539262	0.00129621	0.0115204
GNAI3	0.584133	0.00130563	0.0115977
LRRC3B	-5.14705	0.00130748	0.0116076
NFASC	-0.60308	0.00131238	0.0116381
PPP6R1	-0.591634	0.0013123	0.0116381
MYB	2.88386	0.00131529	0.011651
ZNF649	0.64669	0.00131499	0.011651
IFIT5	0.697321	0.00132637	0.0117426
ERMN	5.47471	0.00132849	0.0117548
ZNF184	0.675017	0.00133564	0.0118116
MRPL49	0.731252	0.00134072	0.0118498
FBN1	-0.74065	0.00134758	0.0119038
ST8SIA5	1.6235	0.00135072	0.0119249
MN1	-1.087	0.00135367	0.0119444
TIMP1	-0.755137	0.00135643	0.0119622
C19orf53	-0.900455	0.00136175	0.0119944
NOP58	0.751836	0.00136173	0.0119944
OGT	0.41209	0.00136235	0.0119944
PLPP3	-0.54955	0.00136582	0.0120059
STX1B	-0.875237	0.00136592	0.0120059
TLX3	4.37833	0.00136576	0.0120059
SNX14	0.552662	0.0013678	0.012012
TOP1	0.560389	0.00136812	0.012012
MFSD9	-0.637422	0.00137834	0.0120884
RTL9	-1.61492	0.0013782	0.0120884
H2BC8	0.679955	0.00138166	0.0121108
OTUD4	0.500118	0.0013851	0.0121343
SLC12A7	-0.742839	0.00138742	0.012148
STUB1	-0.939351	0.00139747	0.0122292
PCYT1B	1.08741	0.00139868	0.012233
PHACTR2	0.640753	0.00140611	0.0122913
ELN	-1.75864	0.00142439	0.0124443
TUBA4B	3.25238	0.00142835	0.012472
REV3L	0.446889	0.00142976	0.0124775
SEC14L1	-0.526767	0.00143352	0.0125035
FKBP8	-0.67046	0.00143798	0.0125257
GMIP	-0.975085	0.00143922	0.0125257
RAB38	1.7239	0.00143853	0.0125257
ZC3H7B	-0.556334	0.00143733	0.0125257
RPL36	-0.567573	0.00144505	0.0125627
TRIM6	2.02126	0.00144501	0.0125627
BCL2L12	1.54302	0.00145083	0.0125658
GOT1	0.73915	0.00144924	0.0125658
H1-6	2.2187	0.00145093	0.0125658
IRF2	0.702754	0.00145089	0.0125658
SRP19	0.616451	0.00144999	0.0125658
TEAD2	-0.924098	0.00144778	0.0125658
UQCRC1	-0.533262	0.00144858	0.0125658
SLC25A25	0.686314	0.0014563	0.0126054
THAP1	1.1309	0.00146621	0.0126843
NAPB	-0.667828	0.00146772	0.0126884
NUDCD3	-0.523576	0.00146828	0.0126884
SCAP	-0.636202	0.00147925	0.0127763
NHLH1	-4.44682	0.00148114	0.0127857
KRT17	0.933601	0.00148292	0.0127941
GABARAP	-0.502269	0.00148378	0.0127946
ANKRD6	-0.798496	0.00148507	0.0127988
AP2A1	-0.70461	0.00149498	0.0128703
TRAPPC1	-1.0191	0.0014942	0.0128703
ISL2	5.48063	0.00149735	0.0128837
H2BC18	1.05286	0.00149822	0.0128842
HIPK2	-0.502009	0.00151456	0.0130177
GSC	3.90659	0.00151796	0.0130399
SRGAP2	-0.89614	0.00151881	0.0130402
LGI1	-5.09697	0.00152215	0.0130618
FARP1	-0.475005	0.001528	0.0131049
ZNF577	0.514541	0.00154613	0.0132533
WBP2NL	5.45311	0.00155164	0.0132933
CHMP1B	0.600676	0.00156369	0.0133893
MOBP	5.44396	0.00156527	0.0133956
NACAD	-0.801348	0.00156876	0.0134183
SRFBP1	0.946438	0.00157074	0.013428
FOXG1	4.38043	0.00157962	0.0134967
PPM1N	2.50744	0.00159104	0.013587
TBPL1	0.757534	0.00159464	0.0136104
CDK5	-1.07755	0.00161014	0.0137354
MAN2B1	-0.622102	0.00161233	0.0137438
NCEH1	1.60139	0.00161285	0.0137438
PDXP	-0.719563	0.00161688	0.0137708
STIM1	-0.64019	0.00162381	0.0138224
OLIG2	4.90518	0.00162524	0.0138272
MRPL30	0.635782	0.00162632	0.0138289
CD63	-0.653063	0.00163028	0.0138552
CAMK1D	-0.565567	0.00163148	0.013858
NEK8	0.936885	0.0016337	0.0138695
OR4D1	5.40837	0.00163473	0.0138708
RCBTB2	-0.916709	0.00163785	0.0138899
CDC42EP3	0.473318	0.00164153	0.0139132
TUBA1C	0.717219	0.00164235	0.0139132
PNMA1	-0.632886	0.00164466	0.0139254
ARHGEF26	0.60946	0.00165801	0.0140309
EI24	-0.644001	0.00166414	0.0140753
COL11A1	-1.50826	0.00167073	0.0141236
TRIM38	1.06336	0.0016734	0.0141387
FN1	-0.493901	0.00168448	0.0142247
HMX2	5.40715	0.00168601	0.0142301
PCDHGC3	-0.960075	0.00168992	0.0142555
NFE2L1	-0.550242	0.00169243	0.0142691
ANKRD13D	-0.703363	0.00169553	0.0142833
CHCHD2	-0.807348	0.00169591	0.0142833
MAPK10	-0.491636	0.00169923	0.0143037
C2CD2L	-0.762773	0.0017019	0.0143186
ARHGAP44	-0.722898	0.00170291	0.0143195
ACADSB	0.639319	0.0017079	0.0143425
EFCAB8	2.15177	0.00170834	0.0143425
SLC1A2	-1.43414	0.00170668	0.0143425
RGS16	1.57553	0.00171649	0.0144033
TPX2	-1.24861	0.00172485	0.0144659
MRFAP1	-0.508987	0.00174103	0.0145938
BRPF3	-0.512623	0.00174439	0.0146143
SLC1A4	-0.678952	0.00175446	0.0146909
CDKN2B	1.12609	0.00175544	0.0146915
COQ8A	-0.668495	0.00175979	0.0147066
DUSP7	0.869362	0.00176002	0.0147066
EIF4G1	-0.451232	0.00175891	0.0147066
TAF6	-0.708279	0.00176779	0.0147637
UBXN7	0.45795	0.00177532	0.0148188
SLC22A12	4.90986	0.0017814	0.0148618
FRZB	-1.59263	0.00178831	0.0149117
PTPRD	-0.473042	0.00179304	0.0149433
MOSPD2	0.596349	0.00179405	0.0149438
CTDSP1	0.567183	0.00179679	0.0149588
CKAP5	-0.46165	0.00180565	0.0150207
SCN9A	-0.511115	0.0018061	0.0150207
FURIN	-0.535484	0.0018094	0.0150402
PEAK1	0.482524	0.00181077	0.0150438
CNN3	-0.73618	0.00182686	0.0151695
ACER1	5.37508	0.00183851	0.0152583
IPO9	-0.450049	0.00184104	0.0152713
BOLA1	1.54363	0.00184712	0.0153058
DCAF4	0.896847	0.00184686	0.0153058
CDC42BPB	-0.488193	0.00185451	0.015359
MROH5	2.6509	0.00185926	0.0153904
GZF1	0.583456	0.00186066	0.015394
STPG3	2.41936	0.00186346	0.0154091
GRHPR	-0.648532	0.00186855	0.0154432
PARVB	-0.641797	0.0018729	0.0154711
BABAM1	-0.660402	0.00187599	0.0154886
IGSF21	-1.0793	0.00188212	0.0155231
PALS1	0.663165	0.00188159	0.0155231
ABHD14A	-1.10519	0.00188557	0.0155435
NANP	0.857505	0.00189046	0.0155757
RBM25	0.459785	0.00189687	0.0156204
PLXDC2	-0.535222	0.00189825	0.0156238
CYBB	5.48781	0.00190132	0.0156329
PATL2	5.48781	0.00190132	0.0156329
SERPINH1	-0.735096	0.0019024	0.0156337
TCOF1	-0.646808	0.00190847	0.0156673
WNT1	2.98502	0.00190817	0.0156673
SRGAP3	-0.663086	0.00191211	0.0156892
CSRP1	-0.565097	0.00191992	0.0157127
DUSP8	-0.623788	0.00191965	0.0157127
MXD4	-0.729016	0.00191832	0.0157127
ZNF131	0.635446	0.00191861	0.0157127
ZNF180	0.694489	0.00191879	0.0157127
FADS1	-0.469262	0.00193167	0.0158008
CSNK1G1	0.494174	0.00193401	0.0158118
DRAXIN	-3.72571	0.0019381	0.0158371
SFRP1	-0.890947	0.00194149	0.0158566
UNC5B	-0.811973	0.00194917	0.0159112
TRAFD1	0.533119	0.00195228	0.0159285
LRP8	-0.746508	0.00195476	0.0159405
TNNI1	-1.13985	0.00195632	0.015945
PTPRT	-0.57758	0.00195859	0.0159554
CNR2	4.29324	0.00196693	0.0160069
TAF11L10	5.40492	0.00196622	0.0160069
GXYLT2	-0.973354	0.00196991	0.016023
DCP1A	0.578907	0.00197267	0.0160372
TGS1	0.819648	0.00197643	0.0160596
FAM227A	0.631268	0.00197901	0.0160724
LRTOMT	2.393	0.00198488	0.0161036
PPP1R3B	0.628454	0.00198407	0.0161036
ATP6AP2	-0.660486	0.00199235	0.0161507
PLEKHG2	0.594391	0.00199271	0.0161507
ASCC3	0.481964	0.0019946	0.0161578
CTSB	-0.438343	0.00199795	0.0161767
FGF4	5.36776	0.00200008	0.0161857
PDLIM5	0.512936	0.00200197	0.0161927
ABCA2	-0.729086	0.00200325	0.0161946
DOK5	-2.18199	0.00200423	0.0161946
MGAT3	-0.623894	0.00200543	0.016196
ZNF473	0.661339	0.00201221	0.0162426
ATXN7	0.473552	0.00201761	0.0162766
CA13	1.07653	0.00201848	0.0162766
NTRK1	-5.03885	0.00201991	0.0162799
TOE1	0.987276	0.00202765	0.0163341
PTPRF	-0.518258	0.00203064	0.0163499
PSMD2	-0.48417	0.00203566	0.016382
CPLX2	-0.701931	0.00204168	0.0164222
PHGDH	-0.862629	0.00204744	0.0164601
ABLIM3	-1.37702	0.00205577	0.0165105
USF2	-0.606262	0.00205526	0.0165105
CDC20	-1.95015	0.0020695	0.0166085
RASEF	1.09755	0.00207006	0.0166085
PRAG1	-0.654707	0.00207111	0.0166085
LARP4	0.511004	0.0020722	0.0166089
AIP	-0.782735	0.00207396	0.0166147
PPP2R1A	-0.503971	0.00207656	0.0166271
NOLC1	0.536305	0.00207824	0.0166322
FKBP5	0.740243	0.00208143	0.0166493
SLC35D1	0.572877	0.00209726	0.0167675
KCNA4	-0.660494	0.00209848	0.0167688
ZNF550	0.609483	0.00210369	0.0168021
GNA12	-0.620564	0.00211387	0.0168665
H4C7	5.40087	0.00211327	0.0168665
PRDX5	-0.589166	0.00212543	0.0169502
ZFC3H1	0.427822	0.00213359	0.0170068
TMEM26	-2.33291	0.00213789	0.0170325
ADM5	2.46584	0.00214149	0.0170526
[truncated: 13,920 more rows]
