# Supplementary material for: Herpes Simplex Virus 1 Infection of Human Brain Organoids and Pancreatic Stem Cell-Islets Drives Organoid-Specific Transcripts Associated with Alzheimer’s Disease and Autoimmune Diseases
Source: Cells. 2024 Nov 29;13(23):1978. doi: 10.3390/cells13231978 (PMC11640215; doi:10.3390/cells13231978)
Supplement: Supplementary file 1 [file cells-13-01978-s001.zip › Table_S3.xlsx]

## Sheet: Islet_Inf-vs-Ctrl
Category	ID	Term	Genes	adj_pval
GO:CC	GO:0098794	postsynapse	GPR158,EPHA4,CBLN1,ARC,NEFM,CNIH2,APP,GPHN,GRIA4,NETO2,CLSTN3,SEZ6,CLSTN1,RTN1,ACTN2,DLG5,SYNPO,KCNN2,SRCIN1,KCND3,NEURL1,CACNG8,KCNA4,USP8,GIT1,ADGRA1,TPPP,PDLIM5,PRNP,CACNG4,GRIN2A,PTK2,KCNMA1,CALY,DLG2,MPP2,GRIN2C,DAGLA,DOCK10,ARFGEF2,RAB11A,DLGAP3,KCTD16,LZTS3,DYNLL2,RHOA,ABL1,NEFL,GLRA1,KCTD12,GRIA2,MAPT,MAPK8IP2,NLGN3,P2RY1,DLGAP1,GAP43,GRIN2B,PIN1,FXR1,SLC8A3,NSF,ZC4H2,USP50,LZTS1,DLGAP4,R…	0.00168268
GO:CC	GO:0031983	vesicle lumen	CRISPLD2,PNP,BACE1,TUBB4B,PCSK1,KPNB1,APP,ADA2,GCG,MAGED2,ACTN2,PYCARD,CLU,ACTR1B,THBS1,VAT1,PGAM1,PADI2,PSMD12,ILF2,CYB5R3,ITIH3,ARHGAP9,LGALS3BP,IMPDH1,HRNR,FERMT3,IMPDH2,SCG3,ARSA,ALDOA,QPCT,CTSD,TIMP1,GM2A,PDXK,MIF,TIMP2,SERPINF2,FRK,TOR4A,NIT2,A2M,IGF1,TTR,MPO,SRP14,CRACR2A,CFP,SRGN,GRN,PYGB,CXCL1,PKM,CTSZ,CDC37L1,COMMD9,CCT2,AMPD3,DPP7,DBNL,TXNDC5,HMGB1,VEGFB,ARPC5,SPARC,GNS,SERPINI1,PRDX4,…	0.00198403
GO:BP	GO:0045936	negative regulation of phosphate metabolic process	CDKN1A,CEBPA,TP53,HEXIM1,SLIT2,HEXIM2,GADD45A,DMTN,ADIPOQ,ENPP1,ARPP19,ZC3H12A,CALM3,LYN,PYCARD,CACTIN,PPP1R15A,SRCIN1,NCKAP1L,MAPK8IP1,FKBP1A,PPEF2,PPP2R1A,PYDC1,RGS2,IGFBP3,CHP1,GIT1,PARP1,YWHAB,PRKAR1A,TARDBP,CALM2,PTK6,PRNP,DUSP16,ABCA2,PLEK,AKT1,LRP5,SMPD1,FKBP1B,PTPN22,ADAR,PLPP3,PTPRT,CADM4,PKIA,ABL1,CDKN2B,PTPN13,DAB2IP,MFHAS1,PRDX3,PARD3,DUSP3,MAPT,ALDOB,MACROH2A1,INHA,TERF2IP,NLRP12,NCK…	0.00233623
GO:CC	GO:0060205	cytoplasmic vesicle lumen	CRISPLD2,PNP,BACE1,TUBB4B,PCSK1,KPNB1,APP,ADA2,GCG,MAGED2,ACTN2,PYCARD,CLU,ACTR1B,THBS1,VAT1,PGAM1,PADI2,PSMD12,ILF2,CYB5R3,ITIH3,ARHGAP9,LGALS3BP,IMPDH1,HRNR,FERMT3,IMPDH2,SCG3,ARSA,ALDOA,QPCT,CTSD,TIMP1,GM2A,PDXK,MIF,TIMP2,SERPINF2,FRK,TOR4A,NIT2,A2M,IGF1,TTR,MPO,SRP14,CRACR2A,CFP,SRGN,GRN,PYGB,CXCL1,PKM,CTSZ,CDC37L1,COMMD9,CCT2,AMPD3,DPP7,DBNL,TXNDC5,HMGB1,VEGFB,ARPC5,SPARC,GNS,SERPINI1,PRDX4,…	0.00270742
GO:BP	GO:0010563	negative regulation of phosphorus metabolic process	CDKN1A,CEBPA,TP53,HEXIM1,SLIT2,HEXIM2,GADD45A,DMTN,ADIPOQ,ENPP1,ARPP19,ZC3H12A,CALM3,LYN,PYCARD,CACTIN,PPP1R15A,SRCIN1,NCKAP1L,MAPK8IP1,FKBP1A,PPEF2,PPP2R1A,PYDC1,RGS2,IGFBP3,CHP1,GIT1,PARP1,YWHAB,PRKAR1A,TARDBP,CALM2,PTK6,PRNP,DUSP16,ABCA2,PLEK,AKT1,LRP5,SMPD1,FKBP1B,PTPN22,ADAR,PLPP3,PTPRT,CADM4,PKIA,ABL1,CDKN2B,PTPN13,DAB2IP,MFHAS1,PRDX3,PARD3,DUSP3,MAPT,ALDOB,MACROH2A1,INHA,TERF2IP,NLRP12,NCK…	0.00296098
GO:BP	GO:0003018	vascular process in circulatory system	TFRC,SLC16A1,SLC1A5,ABCC5,SLC7A1,ADRB2,SLIT2,SLC4A8,SLC12A2,SOD2,DOCK4,AVPR1A,SLC6A17,SLC16A2,LRP1,SLC29A4,SRC,EDNRA,SLC2A4,SLC6A13,SLC44A1,ABCA2,KCNMA1,SLC5A5,ATP1A4,SLC4A3,SLC29A1,CTNNBIP1,MYLK3,SLC2A1,TJP1,ABCB1,SLC13A3,SLC22A3,SERPINF2,SLC6A6,ADRB1,CHRM3,ADRA1A,ATP2B1,SLC15A2,TRPV4,ATP2A3,PDE2A,ITGB1,KLF2,ABCC2,SLC7A8,SLC7A2,SLC16A12,ABCC1,ITGA9,AGT,FERMT2,TEK,GPR4,F2RL1,SLC5A3,BMPR2,C2CD4A,D…	0.00328921
GO:CC	GO:0034774	secretory granule lumen	CRISPLD2,PNP,TUBB4B,PCSK1,KPNB1,APP,ADA2,GCG,MAGED2,ACTN2,PYCARD,CLU,ACTR1B,THBS1,VAT1,PGAM1,PADI2,PSMD12,ILF2,CYB5R3,ITIH3,ARHGAP9,LGALS3BP,IMPDH1,HRNR,FERMT3,IMPDH2,SCG3,ARSA,ALDOA,QPCT,CTSD,TIMP1,GM2A,PDXK,MIF,TIMP2,SERPINF2,FRK,TOR4A,NIT2,A2M,IGF1,TTR,MPO,SRP14,CRACR2A,CFP,SRGN,GRN,PYGB,CXCL1,PKM,CTSZ,CDC37L1,COMMD9,CCT2,AMPD3,DPP7,DBNL,TXNDC5,HMGB1,VEGFB,ARPC5,SPARC,GNS,PRDX4,HRG,ECM1,PSMD1,…	0.00498791
GO:BP	GO:0038066	p38MAPK cascade	GADD45B,GADD45A,GADD45G,MAP2K6,ZFP36,ZC3H12A,EZR,CYLD,PTPN22,MAP3K20,DAB2IP,MFHAS1,SASH1,PJA2,ULK4,MAP2K3,PHLPP1,LEP,MINK1,LGALS9,DUSP10,DUSP1,SPI1,IL1B,DLG1,NCF1,SPHK1,TREM2,MAPK14,VEGFA,BMP2	0.00532695
GO:MF	GO:0061629	RNA polymerase II-specific DNA-binding transcription factor binding	DLL1,TAF4B,HIPK2,CEBPA,TP53,DDX5,GTF2B,BEX1,NFKBIA,ARNT2,HCLS1,TBX20,VDR,ID2,NR4A3,PADI2,DNMT3A,MED1,TCF21,RNF6,KLF4,PARP1,RXRA,GTF2H1,DUSP26,ATF4,PRMT2,RBBP8,PKN1,BRMS1,NCOA3,CCDC62,ANKRD42,PTPRT,LCOR,NFATC1,CRX,HIF1A,CRY1,EGR2,ISL1,TACC1,FOS,SP100,TCF23,MTA1,AHR,STAT1,ZNF366,HES6,ANKRD1,TAL1,STAT5B,DHX9,TACC2,YWHAH,KEAP1,MED17,SMARCB1,MED16,EOMES,BCAS3,TRERF1,OASL,PDCD11,ARID1A,HMGB1,TADA3,WBP2…	0.00663335
GO:CC	GO:0036477	somatodendritic compartment	PLK2,EPHA4,ARC,SEZ6L2,BAG2,HAP1,ADCY2,BSN,CNIH2,GNA12,APP,GPHN,SEZ6L,GRIA4,SEPTIN4,PTPRN,SLC4A8,SLC12A2,SEZ6,WFS1,ACTN2,NRSN2,CLU,SYNPO,SLC6A3,KCNN2,CHRM5,KIF3B,SRCIN1,KCND3,NEURL1,MAP1A,PPP2R1A,KIF5C,BIN1,KCNA4,USP8,ATCAY,CD200,ADCYAP1,PRNP,PTK2,MPP2,KLHL14,TRAK1,DAGLA,DOCK10,NRXN1,ARFGEF2,KIF1A,CDKL5,KNDC1,LZTS3,PSEN1,KPNA1,RHOA,PAFAH1B1,ABL1,SLC6A6,HPN,DAB2IP,AZIN2,CHRM3,GLRA1,RPL28,PGRMC1,CAC…	0.00856575
GO:MF	GO:0140297	DNA-binding transcription factor binding	DLL1,TAF4B,HIPK2,CEBPA,TP53,DDX5,GTF2B,BEX1,NFKBIA,GRHL1,METTL23,ARNT2,HCLS1,TBX20,VDR,ID2,NR4A3,PBX1,PADI2,DNMT3A,MED1,TCF21,RNF6,BCL6,KLF4,PARP1,RXRA,GTF2H1,DUSP26,ATF4,PRMT2,PBXIP1,CXXC5,PRDM16,RBBP8,CBX5,FHL2,HOXC13,PKN1,BRMS1,NCOA3,RUNX1,CCDC62,ANKRD42,PTPRT,LCOR,CCNT1,NFATC1,CRX,HIF1A,TXLNG,CRY1,EGR2,CTBP1,ISL1,TACC1,FOS,SP100,YY1,TCF23,MTA1,AHR,ZMYND8,FLNA,STAT1,YWHAZ,ZNF366,HES6,ANKRD1,EB…	0.00915495
GO:BP	GO:0019318	hexose metabolic process	PMAIP1,ADIPOQ,ARPP19,FUT6,ENO1,ENO2,PGAM1,SOGA1,GCK,GALM,PFKM,PDK4,ATF4,FOXK1,MLYCD,HKDC1,RORC,AKT1,LRP5,CHST1,KCNJ11,FOXK2,SLC35A2,ALDOA,H6PD,PDK1,CRY1,IRS1,IGF1,PGM1,G6PC1,ALDOB,ADIPOR1,G6PC3,PFKFB2,TPI1,FUT4,EPM2AIP1,MDH2,SLC39A14,PDK3,SLC25A1,PPP1R3E,CLK2,PDK2,SORBS1,PFKL,BCKDK,FUT5,ZNF692,INSR,DGKQ,INS,KAT2A,AKT2,CHST15,MDH1,OMA1,OAS1,DYRK2,KHK,ACTN3,GLYCTK,SIK1,GALT,NNMT,PMM2,GPI,HK3,BAD,FU…	0.0178678
GO:BP	GO:0050804	modulation of chemical synaptic transmission	PLK2,GPR158,EPHA4,CBLN1,ARC,ADCY1,HAP1,APP,ADIPOQ,GRIA4,CPLX2,SYP,SLC4A8,RIMS4,SLC12A2,CLSTN3,CLSTN1,RIMS1,ABR,NEURL1,CACNG8,MAP1A,SYT7,CHRNB2,CAMK2B,SCTR,LGMN,ATF4,CACNG4,GRIN2A,MPP2,GRIN2C,NRXN1,LRRC4C,CDKL5,SYNGR1,BTBD9,ABL1,PPFIA3,ADRA1A,IQSEC2,CACNA1A,GRIA2,MAPT,MAPK8IP2,NLGN3,UNC13A,ITGB1,SCGN,GRIN2B,YWHAH,JPH4,TMEM25,FXR1,PPP3CB,SLC8A3,SLC18A3,NSG1,SYN1,STX1B,VAMP2,LZTS1,EIF4EBP2,RGS14,DLG…	0.0193924
GO:CC	GO:0099572	postsynaptic specialization	CNIH2,GPHN,GRIA4,NETO2,RTN1,DLG5,SRCIN1,NEURL1,CACNG8,USP8,ADGRA1,PDLIM5,PRNP,CACNG4,GRIN2A,DLG2,MPP2,GRIN2C,DAGLA,DLGAP3,LZTS3,GRIA2,MAPK8IP2,P2RY1,DLGAP1,GAP43,GRIN2B,FXR1,SLC8A3,NSF,USP50,DLGAP4,RGS14,DLG4,GRIN1,CDK5,RPS19,CACNA1C,GRIN2D,IQSEC3,RPL12,INSYN1,RHEB,ADD1,INPP4A,CABP1,ARHGAP44,ABI3,HOMER1,SLC8A2,PPP1R9A,GRIK5,PLPPR4,ARHGEF9,RTN3,SIGMAR1,GRM5,DLG1,TSC2,NLGN1,PPP1R9B,DNM3,PTPRS,SRGAP…	0.0197341
GO:BP	GO:0050806	positive regulation of synaptic transmission	PLK2,GPR158,EPHA4,ARC,ADCY1,HAP1,APP,SLC4A8,RIMS4,CLSTN3,CLSTN1,RIMS1,CACNG8,LGMN,CACNG4,GRIN2A,MPP2,GRIN2C,NRXN1,ABL1,ADRA1A,NLGN3,SCGN,GRIN2B,FXR1,SLC8A3,SLC18A3,NSG1,STX1B,VAMP2,RGS14,DLG4,GRIN1,CALB2,PTN,LILRB2,GRIN2D,NFATC4,ZDHHC3,INS,SLC8A2,CHRNA7,NPTN,SQSTM1,CCL2,NLGN1,FLOT1,CALB1,CLSTN2,TSHZ3,RIMS3,TNF,ADCY8,RAPSN	0.0210297
GO:MF	GO:0015081	sodium ion transmembrane transporter activity	SLC10A1,CNNM4,SCN3B,SLC6A11,SLC20A1,SLC18A1,SCN9A,SLC9C2,SLC4A8,SLC12A2,ASIC2,SLC9A1,SLC6A3,SLC34A2,SCN4A,SLC5A10,SLC6A13,SLC5A5,ATP1A4,SLC29A1,SLC13A1,SLC34A3,SCN3A,SLC9A7,SLC13A3,SLC20A2,SCN2A,SLC5A9,SLC6A6,SLC10A6,SLC17A7,HCN4,SHROOM2,ASIC1,SLC17A3,TRPM5,ATP1B1,SLC23A2,SCN2B,SLC8A3,SLC4A11,SLC5A7,SCN10A,SLC5A3,SLC17A2,MFSD2A,SLC9B1,SLC38A4,SLC4A7,SLC17A4,SLC24A3,SLC10A4,SLC8A2,SLC6A15,SLC6A20,…	0.0212408
GO:MF	GO:0022804	active transmembrane transporter activity	SLC10A1,SLC16A1,SLC1A5,ABCC5,SLC6A11,ABCA3,SLC16A10,SLC20A1,SLC18A1,SLC9C2,SLC4A8,ATP6V0E2,SLC12A2,ABCA7,SLC16A2,SLC9A1,COX8A,SLC6A3,ABCG8,CLCN4,SLC29A4,ABCA5,SLC34A2,MCU,SLC25A23,SLC26A3,SLC5A10,SLC2A4,SLC6A13,SLC35E2B,ABCC12,SLC25A30,SLC25A25,ABCA2,SLC46A1,SLC5A5,ATP6V1F,ATP1A4,SLC4A3,NDUFS8,SLC29A1,KCNJ11,SLC13A1,UQCRC1,ABCB1,SLC34A3,SLC9A7,SLC13A3,ATP6V0B,SLC20A2,SLC5A9,SLC22A3,SLC39A12,SLC26…	0.0220397
GO:CC	GO:0016607	nuclear speck	SGK1,SRSF7,RBBP6,ZNF217,DDX5,H2AX,PRPF40A,NXF1,SRSF3,SRSF8,HEXIM2,GADD45A,SRSF2,FEV,SYF2,SRSF1,BRD2,IL16,JADE1,CACTIN,NFKBIZ,NCAPG2,CWC25,SRSF5,GPATCH2,CDYL,AIPL1,SMU1,ELL3,SRSF6,SPRTN,PPP4R3A,HBP1,YTHDC1,TRIM69,RBM25,ZNF395,HIF1A,SFMBT2,CDC5L,PRPF4,CDK12,MAML3,METTL3,CWC15,DDX39A,LMNA,HSPA1A,PRKACA,BNIP3L,INPPL1,ALYREF,SART1,PLRG1,PIP5K1A,MAPT,PARN,HSPA1B,RBM39,ADAMTS4,SMC4,MBD4,CBLL1,FAM76B,NAM…	0.0242123
GO:BP	GO:0099177	regulation of trans-synaptic signaling	PLK2,GPR158,EPHA4,CBLN1,ARC,ADCY1,HAP1,APP,ADIPOQ,GRIA4,CPLX2,SYP,SLC4A8,RIMS4,SLC12A2,CLSTN3,CLSTN1,RIMS1,ABR,NEURL1,CACNG8,MAP1A,SYT7,CHRNB2,CAMK2B,SCTR,LGMN,ATF4,CACNG4,GRIN2A,MPP2,GRIN2C,NRXN1,LRRC4C,CDKL5,SYNGR1,BTBD9,ABL1,PPFIA3,ADRA1A,IQSEC2,CACNA1A,GRIA2,MAPT,MAPK8IP2,NLGN3,UNC13A,ITGB1,SCGN,GRIN2B,YWHAH,JPH4,TMEM25,FXR1,PPP3CB,SLC8A3,SLC18A3,NSG1,SYN1,STX1B,VAMP2,LZTS1,EIF4EBP2,RGS14,DLG…	0.0243701
GO:BP	GO:0048167	regulation of synaptic plasticity	PLK2,EPHA4,CBLN1,ARC,ADCY1,APP,CPLX2,SYP,RIMS4,RIMS1,NEURL1,MAP1A,SYT7,CAMK2B,SCTR,LGMN,ATF4,GRIN2A,MPP2,GRIN2C,SYNGR1,ABL1,PPFIA3,MAPT,SCGN,GRIN2B,YWHAH,JPH4,FXR1,PPP3CB,SLC8A3,SLC18A3,NSG1,VAMP2,LZTS1,EIF4EBP2,RGS14,DLG4,GRIN1,CALB2,PTN,CDK5,LILRB2,GRIN2D,NFATC4,JPH3,YWHAG,INS,NEUROD2,KAT2A,KCNB1,SLC8A2,RAB3A,ARF1,CHRNA7,NPTN,SLC4A10,MCTP1,NPAS4,SQSTM1,CALB1,CX3CR1,SHISA6,NSMF,TSHZ3,RIMS3,ADCY8	0.0261113
GO:CC	GO:0044309	neuron spine	EPHA4,ARC,CNIH2,APP,GRIA4,SEZ6,ACTN2,SYNPO,KCNN2,KCND3,NEURL1,KCNA4,USP8,PTK2,MPP2,DAGLA,DOCK10,ARFGEF2,LZTS3,RHOA,GRIA2,MAPT,FXR1,USP50,LZTS1,RGS14,DLG4,GRIN1,DIP2A,NEDD4,APBA1,ZNF804A,ARHGAP44,ABI3,HOMER1,ARF4,PTPRO,NLGN1,CALB1,DNM3,SRGAP2,SYT11,FXR2,GRIA3,SHISA6,SLC9A5,RAB8A,SHANK1,FCGR2B	0.0309553
GO:BP	GO:0007613	memory	SGK1,PLK2,ARC,ABCA7,MAP1A,CHRNB2,CAMK2N1,SLC2A4,LGMN,LRRN4,PRNP,PSEN1,SCN2A,VLDLR,MAPT,PJA2,PPP3CB,SLC8A3,EIF4EBP2,RGS14,PLCB1,PTN,NFATC4,CAMK4,INSR,KAT2A,LRRC66,SLC8A2,TAFA2,CHRNA7,NPAS4,CALB1,SYT11,TREM2,SHANK1,ADCY8	0.0331761
GO:BP	GO:0005996	monosaccharide metabolic process	PMAIP1,ADIPOQ,ARPP19,CLSTN3,FUT6,ENO1,ENO2,PGAM1,SOGA1,GCK,GALM,PFKM,PDK4,ATF4,FOXK1,MLYCD,HKDC1,RORC,AKT1,LRP5,CHST1,KCNJ11,FOXK2,SLC35A2,GSTO2,SLC2A1,ALDOA,H6PD,PDK1,CRY1,IRS1,IGF1,PGM1,G6PC1,ALDOB,ADIPOR1,G6PC3,SLC23A2,PFKFB2,TPI1,FUT4,EPM2AIP1,MDH2,SLC39A14,PDK3,SLC25A1,PPP1R3E,CLK2,PDK2,SORBS1,PFKL,BCKDK,FUT5,ZNF692,INSR,FGGY,DGKQ,INS,KAT2A,AKT2,CHST15,MDH1,OMA1,OAS1,DYRK2,KHK,ACTN3,GLYCTK,S…	0.0356765
GO:MF	GO:0043236	laminin binding	SLIT2,THBS1,BCAM,DAG1,ITGB1,CTSS,SHH,LGALS1,LRRC15,ADGRG6,ADAM9,NID1,GPC1,LGALS3,SSC5D	0.0358778
GO:CC	GO:0032279	asymmetric synapse	CNIH2,GPHN,GRIA4,NETO2,SLC4A8,RTN1,DLG5,SRCIN1,NEURL1,CACNG8,USP8,ADGRA1,PDLIM5,PRNP,CACNG4,GRIN2A,DLG2,MPP2,GRIN2C,DAGLA,ARFGEF2,LZTS3,GRIA2,MAPK8IP2,NLGN3,P2RY1,GAP43,GRIN2B,FXR1,SLC8A3,NSF,USP50,RGS14,DLG4,GRIN1,CDK5,RPS19,CACNA1C,GRIN2D,IQSEC3,RPL12,INSYN1,RHEB,ADD1,INPP4A,CABP1,ARHGAP44,ABI3,HOMER1,SLC8A2,PPP1R9A,GRIK5,PLPPR4,ARHGEF9,RTN3,SIGMAR1,GRM5,DLG1,TSC2,NLGN1,PPP1R9B,DNM3,PTPRS,SRGAP…	0.0378118
GO:BP	GO:1900744	regulation of p38MAPK cascade	GADD45B,GADD45A,GADD45G,ZC3H12A,EZR,CYLD,PTPN22,DAB2IP,MFHAS1,SASH1,PJA2,ULK4,PHLPP1,LEP,MINK1,DUSP10,DUSP1,SPI1,IL1B,DLG1,NCF1,SPHK1,TREM2,VEGFA,BMP2	0.0397889
GO:CC	GO:0014069	postsynaptic density	CNIH2,GPHN,GRIA4,NETO2,RTN1,DLG5,SRCIN1,NEURL1,CACNG8,USP8,ADGRA1,PDLIM5,PRNP,CACNG4,GRIN2A,DLG2,MPP2,GRIN2C,DAGLA,LZTS3,GRIA2,MAPK8IP2,P2RY1,GAP43,GRIN2B,FXR1,SLC8A3,NSF,USP50,RGS14,DLG4,GRIN1,CDK5,RPS19,CACNA1C,GRIN2D,IQSEC3,RPL12,INSYN1,RHEB,ADD1,INPP4A,CABP1,ARHGAP44,ABI3,HOMER1,SLC8A2,PPP1R9A,GRIK5,PLPPR4,ARHGEF9,RTN3,SIGMAR1,GRM5,DLG1,TSC2,NLGN1,PPP1R9B,DNM3,PTPRS,SRGAP2,SYT11,FXR2,GRIA3,SH…	0.0402732
GO:BP	GO:0008277	regulation of G protein-coupled receptor signaling pathway	GPR158,APLP1,ADRB2,SLIT2,SYP,CHGA,PRKCA,MGLL,GNG4,PADI2,RIC8B,GPRASP1,RGS2,GIT1,ADCYAP1,YWHAB,UBQLN2,PLEK,CXCL8,GRK2,MRAP2,KCTD16,HIF1A,RGS16,CRY1,GUCY2D,KCTD12,INPP5A,SLC39A14,RGS14,PLCB1,MGRN1,NECAB2,GNG7,SLIT3,DYNLT1,ZDHHC3,GNAT1,C3,CAMKMT,GRK5,DGKQ,STMN1,PHB1,ATP2B4,RGS5,RGS20,ACP3,BICD1,PPP1R9B,ROCK1,RGS12,DRD3,TULP3,GRK1,ARRB1,TREM2,NMT1,GRK7,EDN1,ADM,RGS11	0.0436772
GO:MF	GO:0035639	purine ribonucleoside triphosphate binding	SCG5,EIF4A3,MX1,TUBB4B,ABCC5,ANXA6,GEM,DARS2,GTPBP4,RASEF,ENPP1,SEPTIN4,RND1,MKNK2,TOP1,ACTC1,ERN1,HACL1,STK17B,ABCG8,ACVR1B,RAB33B,GCK,PFKM,GNL3,PDK4,PIP4K2B,PINK1,ABCE1,ARL2,CDC42BPB,BTK,NUAK2,SIK2,ACVR1,RRAD,CILK1,TUBB2A,RAB1B,MAP3K5,ABCA2,PRPS2,AKT1,HBS1L,N4BP2,RABL6,STK38L,PRKACB,RHOU,OAS2,KCNJ11,MAP3K20,NVL,ABCB1,RAP2B,CDKL5,RAB11A,YARS2,NDUFA13,MYO18A,PDXK,TUBA1C,RPS6KA5,RHOA,RAB37,ABL1,MF…	0.0469295

## Sheet: Islet_Inf-vs-ACV
Category	ID	Term	Genes	adj_pval
GO:CC	GO:0034702	monoatomic ion channel complex	RYR3,GRIN2B,KCNJ3,SCN9A,CACNA2D2,SCN4A,CACNA2D3,KCND3,KCNS3,PKD1L3,KCNJ6,KCNC3,UNC80,DLG2,GRIN2A,CALM2,KCNS1,CNIH2,CACNA2D1,CNGA3,ABCC8,KCNJ11,KCNA6,FKBP1A,KCNMA1,KCNJ14,CACNA1H,KCNA4,CACNG8,CACNA1A,SCN1A,CHRNB2,OLFM2,KCNIP4,CALM3,CATSPERB,GRIA4,GRIN2C,CHRNA1,KCNH2,CHRNB4,SCN2B,LRRC8C,CACNA2D4,GRIA3,SCN3B,CACNA1D,RYR1,MCU,HCN3,KCNJ16,CACNA1I,VAMP2,SHISA7,SCN3A,SCN10A,KCNA7,CACNG5,TRPC3,MICU1,SCN7…	5.68461e-05
GO:CC	GO:0043235	receptor complex	ITGAM,EPHA2,ITGAX,GRIN2B,RET,PLXNC1,NTRK3,VLDLR,ACVR2A,ACVR1,ABCG8,VDR,PKD1L3,ITGAD,GABRR1,KCTD12,ACVR1B,FGFR3,IL12RB2,GRIN2A,NRP1,CNIH2,CD44,ITGA7,LRP2,GABRR3,GPR156,CD8B,GABRR2,PIGR,PLXNA3,FLNA,ITGB1,RXRA,ARNT2,MTTP,IL31RA,KLRD1,PTPRB,GPR119,GFRA1,IMPG2,CACNG8,ITGA9,CHRNB2,OLFM2,NOTCH1,KDR,PLXNB1,CHUK,GRIA4,HFE,PLXNA2,ACVR1C,GRIN2C,ITGB4,CHRNA1,LRP5,CD200R1,CHRNB4,TF,FLT1,GRIA3,ROS1,NOTCH2,DDR2…	9.2671e-05
GO:CC	GO:0044309	neuron spine	ACTN2,SEZ6,EPHA4,KCND3,PTK2,NEURL1,PTPRO,SRGAP2,SYNPO,CNIH2,KCNN2,USP8,DOCK10,KCNA4,DAGLA,RHOA,GRIA4,ARFGEF2,GRIA3,APP,SHISA7,DNM3,DIP2A,USP50,GRIA2,HOMER1,ARC,ABI3,PRKAR2B,MPP2,SLC9A5,LZTS3,FXR1,SHISA6,NTRK2,ZNF804A	0.000231512
GO:CC	GO:0098794	postsynapse	ACTN2,SEZ6,GRIN2B,RAB11A,CBLN1,EPHA4,KCND3,PTK2,PRNP,NEURL1,KCTD12,PTPRO,GPHN,CLSTN3,KCNC3,SRGAP2,CNTN2,SYNPO,ADD2,DLG5,DLG2,GRIN2A,CNIH2,KCNN2,USP8,DLGAP1,DOCK10,KCNMA1,KCNA4,CACNG8,DAGLA,RHOA,GRIA4,ARFGEF2,GRIN2C,CHRNA1,SLC8A3,PLPPR4,GLRA1,ADGRA1,GRIA3,RPL12,APP,CLSTN1,DNM2,GIT1,CALY,KCTD16,GPR158,SHISA7,NETO2,SRCIN1,DNM3,CACNG5,DIP2A,USP50,TPPP,RTN1,NEFM,PDLIM5,ABL1,GRIA2,CTNND2,HOMER1,ARC,ADC…	0.000490979
GO:CC	GO:0097060	synaptic membrane	GRIN2B,RIMS1,CBLN1,KCND3,KCTD12,GPHN,SLC1A2,CLSTN3,KCNC3,SRGAP2,CNTN2,ADGRL1,DLG2,GRIN2A,CNIH2,SLC4A8,ATP2B1,KCNMA1,CACNG8,SYDE2,DAGLA,IGSF21,NRXN1,GRIA4,GRIN2C,CHRNA1,PLPPR4,GLRA1,RIMS4,GRIA3,CLSTN1,DNM2,SLC6A3,KCTD16,GPR158,SHISA7,CACNG5,GRIA2,ITSN1,DLG1,UNC13A,GRID1,STX11,SHISA6,SCRIB,GRIN2D,SNCAIP,CHRND,CACNG4	0.000860764
GO:MF	GO:0046873	metal ion transmembrane transporter activity	KCNK16,RYR3,SLC18A1,GRIN2B,KCNJ3,SCN9A,CACNA2D2,SCN4A,CACNA2D3,SLC10A1,SLC9C2,KCND3,SLC6A11,KCNK10,KCNS3,PKD1L3,SLC1A2,KCNK5,KCNJ6,KCNC3,CNNM4,ANXA6,SLC30A8,ATP1A4,GRIN2A,KCNS1,CACNA2D1,SLC34A3,SLC9A1,KCNN2,ABCC8,KCNJ11,KCNK3,SLC4A8,ASIC2,KCNK17,SLC38A4,SLC1A3,ATP2B1,KCNA6,SLC17A2,SLC17A8,SLC29A1,SLC13A3,KCNMA1,ATP1B1,KCNJ14,CACNA1H,KCNA4,CACNG8,CACNA1A,SCN1A,SLC20A2,TRPM3,NIPA1,GRIN2C,SLC6A13,SL…	0.000919516
GO:MF	GO:0022832	voltage-gated channel activity	KCNK16,GRIN2B,KCNJ3,SCN9A,CACNA2D2,SCN4A,CACNA2D3,KCND3,KCNK10,KCNS3,KCNK5,KCNJ6,KCNC3,GRIN2A,KCNS1,CACNA2D1,KCNN2,ABCC8,KCNJ11,KCNK3,HVCN1,KCNK17,KCNA6,KCNMA1,KCNJ14,CACNA1H,KCNA4,CACNG8,CACNA1A,SCN1A,GRIN2C,KCNH2,CACNA2D4,CACNA1D,RYR1,KCNH5,KCNH8,HCN3,KCNJ16,CACNA1I,SCN3A,SCN10A,KCNA7,CACNG5,SLC17A3,SCN7A,SCN11A,KCNJ10,KCNQ4,ANO6,CLCN2,CALHM1,GRIN2D,CLCN4,CACNG4	0.00100522
GO:MF	GO:0005244	voltage-gated monoatomic ion channel activity	KCNK16,GRIN2B,KCNJ3,SCN9A,CACNA2D2,SCN4A,CACNA2D3,KCND3,KCNK10,KCNS3,KCNK5,KCNJ6,KCNC3,GRIN2A,KCNS1,CACNA2D1,KCNN2,ABCC8,KCNJ11,KCNK3,HVCN1,KCNK17,KCNA6,KCNMA1,KCNJ14,CACNA1H,KCNA4,CACNG8,CACNA1A,SCN1A,GRIN2C,KCNH2,CACNA2D4,CACNA1D,RYR1,KCNH5,KCNH8,HCN3,KCNJ16,CACNA1I,SCN3A,SCN10A,KCNA7,CACNG5,SLC17A3,SCN7A,SCN11A,KCNJ10,KCNQ4,ANO6,CLCN2,CALHM1,GRIN2D,CLCN4,CACNG4	0.00100522
GO:CC	GO:0043197	dendritic spine	ACTN2,SEZ6,EPHA4,KCND3,PTK2,NEURL1,PTPRO,SRGAP2,SYNPO,CNIH2,KCNN2,USP8,DOCK10,KCNA4,DAGLA,RHOA,GRIA4,ARFGEF2,GRIA3,APP,SHISA7,DNM3,DIP2A,USP50,GRIA2,ARC,ABI3,PRKAR2B,MPP2,LZTS3,FXR1,SHISA6,NTRK2,ZNF804A	0.00117875
GO:CC	GO:1902495	transmembrane transporter complex	RYR3,GRIN2B,KCNJ3,SCN9A,CACNA2D2,SCN4A,CACNA2D3,KCND3,KCNS3,ABCG8,PKD1L3,KCNJ6,KCNC3,UNC80,ATP1A4,DLG2,GRIN2A,CALM2,KCNS1,CNIH2,CACNA2D1,CNGA3,SLC9A1,ABCC8,KCNJ11,UQCRFS1,KCNA6,FKBP1A,KCNMA1,ATP1B1,KCNJ14,CACNA1H,KCNA4,CACNG8,CACNA1A,SCN1A,CHRNB2,OLFM2,KCNIP4,CALM3,CATSPERB,GRIA4,GRIN2C,CHRNA1,KCNH2,CHRNB4,SCN2B,LRRC8C,CACNA2D4,GRIA3,SCN3B,CACNA1D,RYR1,MCU,ATP1A3,HCN3,KCNJ16,CACNA1I,VAMP2,SHISA7,…	0.00120515
GO:MF	GO:0015081	sodium ion transmembrane transporter activity	SLC18A1,SCN9A,SCN4A,SLC10A1,SLC9C2,SLC6A11,SLC1A2,CNNM4,ATP1A4,SLC34A3,SLC9A1,SLC4A8,ASIC2,SLC38A4,SLC1A3,SLC17A2,SLC17A8,SLC29A1,SLC13A3,ATP1B1,SCN1A,SLC20A2,SLC6A13,SLC8A3,SLC5A6,SLC9A7,MFSD2A,SCN2B,SLC5A11,SLC10A4,SCN3B,ATP1A3,SLC6A3,HCN3,SCN3A,SCN10A,SLC23A2,SLC17A7,SLC17A3,SHROOM2,SCN7A,SCN11A,ATP4A,SLC5A10,SLC17A4,SLC9A5,SLC12A2,SLC5A4,SLC10A2,SLC4A7,SLC5A2	0.00162675
GO:CC	GO:0045211	postsynaptic membrane	GRIN2B,CBLN1,KCND3,KCTD12,GPHN,CLSTN3,KCNC3,SRGAP2,CNTN2,DLG2,GRIN2A,CNIH2,KCNMA1,CACNG8,DAGLA,GRIA4,GRIN2C,CHRNA1,PLPPR4,GLRA1,GRIA3,CLSTN1,DNM2,KCTD16,GPR158,SHISA7,CACNG5,GRIA2,DLG1,GRID1,SHISA6,SCRIB,GRIN2D,CHRND,CACNG4	0.00221504
GO:BP	GO:0098739	import across plasma membrane	KCNJ3,SCN9A,SLC16A2,SCN4A,SLC9C2,SLC7A2,PRNP,SLC1A2,KCNJ6,SLC7A1,SLC30A8,ARL6IP5,ATP1A4,CACNA2D1,SLC9A1,LRP2,ABCC8,KCNJ11,SLC38A4,SLC1A3,ITGB1,SLC17A8,SLC2A1,SLC2A5,ATP1B1,KCNJ14,AKT2,CACNA1H,CACNA1A,SCN1A,SLC6A13,SLC8A3,SLC5A6,SLC9A7,KCNH2,LRRC8C,CACNA1D,SLC46A1,ATP1A3,KCNJ16,CACNA1I,AKT1,SCN3A,SLC39A14,THBS1,SLC39A12,SCN10A,SCN7A,LRRC8A,PPP3R2,SCN11A,ATP4A,KCNJ10,DLG1,SLC9A5,SLC12A2,PPP3CB,SLC5…	0.00432141
GO:CC	GO:0030017	sarcomere	ACTN2,RYR3,OBSL1,TMOD2,PDLIM3,MYH3,SYNPO,CALM2,KCNN2,FHL2,NEB,FLNA,DNAJB6,CASQ1,FKBP1A,SCN1A,CALM3,LRRC10,PYROXD1,MYOZ1,ALDOA,CAV3,MYOM3,SCN3B,CACNA1D,RYR1,ADPRHL1,PSEN1,TPM2,SYNPO2,TRIM32,CSRP1,BIN1,DES,MYH7,MYPN,MYL1,PPP1R12B,ACTA1,TMOD1,ACTN3,SYNE2,PDLIM5,CSRP2,ABRA,MYH6,RYR2	0.00583845
GO:CC	GO:0034704	calcium channel complex	RYR3,SCN9A,CACNA2D2,SCN4A,CACNA2D3,CALM2,CACNA2D1,FKBP1A,CACNA1H,CACNG8,CACNA1A,SCN1A,CALM3,CATSPERB,CACNA2D4,CACNA1D,RYR1,MCU,CACNA1I,SCN3A,SCN10A,MICU1,SCN7A,C2CD6,PKD1L1,SCN11A,ASPH,RYR2,AKAP6,CACNG4	0.00657228
GO:CC	GO:0030016	myofibril	ACTN2,RYR3,OBSL1,TMOD2,PDLIM3,MYH3,SYNPO,SYNM,FLNC,CALM2,KCNN2,FHL2,NEB,FLNA,DNAJB6,CASQ1,FKBP1A,SCN1A,CALM3,LRRC10,PYROXD1,MYOZ1,ALDOA,CAV3,MYOM3,SCN3B,CACNA1D,RYR1,AHNAK,ADPRHL1,PSEN1,TPM2,SYNPO2,TRIM32,CSRP1,BIN1,DES,MYH7,MYPN,MYL1,PPP1R12B,ACTA1,AHNAK2,TMOD1,ACTN3,SYNE2,PDLIM5,CSRP2,ABRA,MYH6,RYR2	0.00893664
GO:MF	GO:0022843	voltage-gated monoatomic cation channel activity	KCNK16,KCNJ3,SCN9A,CACNA2D2,SCN4A,CACNA2D3,KCND3,KCNK10,KCNS3,KCNK5,KCNJ6,KCNC3,KCNS1,CACNA2D1,KCNN2,ABCC8,KCNJ11,KCNK3,HVCN1,KCNK17,KCNA6,KCNMA1,KCNJ14,CACNA1H,KCNA4,CACNG8,CACNA1A,SCN1A,KCNH2,CACNA2D4,CACNA1D,RYR1,KCNH5,KCNH8,HCN3,KCNJ16,CACNA1I,SCN3A,SCN10A,KCNA7,CACNG5,SCN7A,SCN11A,KCNJ10,KCNQ4,CACNG4	0.00927259
GO:CC	GO:1990351	transporter complex	RYR3,GRIN2B,KCNJ3,SCN9A,CACNA2D2,SCN4A,CACNA2D3,KCND3,KCNS3,ABCG8,PKD1L3,KCNJ6,KCNC3,UNC80,ATP1A4,DLG2,GRIN2A,CALM2,KCNS1,CNIH2,CACNA2D1,CNGA3,SLC9A1,ABCC8,KCNJ11,UQCRFS1,KCNA6,SLC2A1,FKBP1A,KCNMA1,ATP1B1,KCNJ14,CACNA1H,KCNA4,CACNG8,CACNA1A,SCN1A,CHRNB2,OLFM2,KCNIP4,CALM3,CATSPERB,GRIA4,GRIN2C,CHRNA1,KCNH2,CHRNB4,SCN2B,LRRC8C,CACNA2D4,GRIA3,SCN3B,CACNA1D,RYR1,MCU,ATP1A3,HCN3,KCNJ16,CACNA1I,VAMP2,…	0.00987703
GO:CC	GO:0034703	cation channel complex	RYR3,KCNJ3,SCN9A,CACNA2D2,SCN4A,CACNA2D3,KCND3,KCNS3,PKD1L3,KCNJ6,KCNC3,UNC80,DLG2,CALM2,KCNS1,CACNA2D1,CNGA3,ABCC8,KCNJ11,KCNA6,FKBP1A,KCNMA1,KCNJ14,CACNA1H,KCNA4,CACNG8,CACNA1A,SCN1A,KCNIP4,CALM3,CATSPERB,KCNH2,SCN2B,CACNA2D4,SCN3B,CACNA1D,RYR1,MCU,HCN3,KCNJ16,CACNA1I,VAMP2,SCN3A,SCN10A,KCNA7,TRPC3,MICU1,SCN7A,C2CD6,PKD1L1,SCN11A,AMIGO1,HTR3B,TRPC7,ASPH,KCNQ4,RYR2,AKAP6,CACNG4	0.0100355
GO:BP	GO:0120039	plasma membrane bounded cell projection morphogenesis	BTBD3,EFNB2,OBSL1,RET,ISL1,RIMS1,PLXNC1,ATP9A,TNR,NCKAP1L,EPHA4,PTK2,CAMK2B,MAP3K13,LGR6,PTPRO,NFASC,CELSR3,TRIM46,SRGAP2,CNTN2,APBB1,NRP1,APLP2,SYT2,CD44,LRP2,HECW1,PARD3,PLXNA3,TUNAR,WASL,CDKL5,CPNE5,DOCK10,SLIT1,SRC,ARPIN,CHRNB2,PAX2,TNN,APLP1,OTX2,NOTCH1,PLXNB1,NRXN1,PLXNA2,SLITRK1,ANKRD27,SEMA7A,FEZ1,PLPPR4,ROBO1,WNT7B,WNT7A,MFSD2A,MNX1,SEMA4B,DRAXIN,PLEKHG4B,NOTCH2,CORO1C,APP,CHN1,DNM2,PAFA…	0.0115703
GO:CC	GO:0036477	somatodendritic compartment	ACTN2,SEZ6,CD200,SEZ6L,SEPTIN4,EPHA4,ADCY2,BSN,KCND3,PTK2,PRNP,NEURL1,ADCYAP1,NRSN2,PTPRN,PTPRO,GPHN,KPNA1,SEZ6L2,CLU,KCNC3,SRGAP2,SYNPO,GNA12,CNIH2,LRP2,KCNN2,ARHGEF15,WFS1,SLC4A8,USP8,CHRM5,SLC1A3,KIF3B,CDKL5,HAP1,TRIM9,DOCK10,KCNA4,CACNA1A,NSG2,DAGLA,RHOA,NRXN1,GRIA4,ARFGEF2,CHRM3,SLC8A3,GLRA1,KLHL14,ZPR1,PPP2R1A,BAG2,GRIA3,SCGN,HTR5A,RIC3,APP,PSEN1,HTR4,SGCE,PAFAH1B1,HTR1A,ATP1A3,RELN,SLC6A3,…	0.013129
GO:CC	GO:0098984	neuron to neuron synapse	GRIN2B,PRNP,NEURL1,GPHN,SRGAP2,ADD2,DLG5,DLG2,GRIN2A,CNIH2,SLC4A8,USP8,CACNG8,DAGLA,NRXN1,GRIA4,ARFGEF2,GRIN2C,SLC8A3,PLPPR4,ADGRA1,GRIA3,RPL12,ATP1A3,SHISA7,NETO2,SRCIN1,DNM3,CACNG5,USP50,RTN1,PDLIM5,GRIA2,CTNND2,HOMER1,ADCY8,ABI3,MPP2,DLG1,INPP4A,LZTS3,FXR1,GRID1,SHISA6,NTRK2,MAPK8IP2,SCRIB,GRIN2D,CACNG4	0.0139087
GO:CC	GO:0000139	Golgi membrane	HLA-DPB1,SCARB2,ST8SIA3,ST6GALNAC1,SCAMP5,ST8SIA5,NDST1,RAB11A,B3GNT4,SORL1,ATF6,PGAP4,SLC30A8,PLD3,MBTPS1,TPTE2,ATP6AP2,FTCD,STX5,RAB36,MGAT4A,MBTPS2,B3GAT1,GCNT4,GALNT10,B4GALNT2,TPST2,SLC2A1,SLC35B2,GBF1,SCFD1,ST6GALNAC5,ST6GALNAC2,CRACR2A,RAB1B,HLA-B,NOTCH1,CHP1,ARFGEF2,RGP1,WLS,COG5,SLC9A7,ZDHHC3,TMED10,CHST11,SGMS1,GALNT14,MAN2A2,NOTCH2,APH1B,GALNT2,GOLGB1,PYCARD,NOSIP,TLR7,C1GALT1,DNM2,HID…	0.0177149
GO:BP	GO:0048858	cell projection morphogenesis	BTBD3,EFNB2,OBSL1,RET,ISL1,RIMS1,PLXNC1,ATP9A,TNR,NCKAP1L,EPHA4,PTK2,CAMK2B,MAP3K13,LGR6,PTPRO,NFASC,CELSR3,TRIM46,SRGAP2,CNTN2,APBB1,NRP1,APLP2,SYT2,CD44,LRP2,HECW1,PARD3,PLXNA3,TUNAR,WASL,CDKL5,CPNE5,DOCK10,SLIT1,SRC,ARPIN,CHRNB2,PAX2,TNN,APLP1,OTX2,NOTCH1,PLXNB1,NRXN1,PLXNA2,SLITRK1,ANKRD27,SEMA7A,FEZ1,PLPPR4,ROBO1,WNT7B,WNT7A,MFSD2A,MNX1,SEMA4B,DRAXIN,PLEKHG4B,NOTCH2,CORO1C,APP,CHN1,DNM2,PAFA…	0.0180362
GO:CC	GO:0032279	asymmetric synapse	GRIN2B,PRNP,NEURL1,GPHN,SRGAP2,ADD2,DLG5,DLG2,GRIN2A,CNIH2,SLC4A8,USP8,CACNG8,DAGLA,GRIA4,ARFGEF2,GRIN2C,SLC8A3,PLPPR4,ADGRA1,GRIA3,RPL12,SHISA7,NETO2,SRCIN1,DNM3,CACNG5,USP50,RTN1,PDLIM5,GRIA2,CTNND2,HOMER1,ADCY8,ABI3,MPP2,DLG1,INPP4A,LZTS3,FXR1,GRID1,SHISA6,NTRK2,MAPK8IP2,SCRIB,GRIN2D,CACNG4	0.0181065
GO:CC	GO:0043292	contractile fiber	ACTN2,RYR3,OBSL1,TMOD2,PDLIM3,MYH3,SYNPO,SYNM,FLNC,CALM2,KCNN2,FHL2,NEB,FLNA,DNAJB6,CASQ1,FKBP1A,SCN1A,CALM3,LRRC10,PYROXD1,MYOZ1,ALDOA,CAV3,MYOM3,SCN3B,CACNA1D,RYR1,AHNAK,ADPRHL1,PSEN1,TPM2,SYNPO2,TRIM32,CSRP1,BIN1,DES,MYH7,MYPN,MYH11,MYL1,PPP1R12B,ACTA1,AHNAK2,TMOD1,ACTN3,SYNE2,PDLIM5,CSRP2,ABRA,MYH6,RYR2	0.0201825
GO:MF	GO:0015370	solute:sodium symporter activity	SLC18A1,SLC10A1,SLC6A11,SLC1A2,SLC34A3,SLC4A8,SLC38A4,SLC1A3,SLC17A2,SLC17A8,SLC29A1,SLC13A3,SLC20A2,SLC6A13,SLC5A6,MFSD2A,SLC5A11,SLC10A4,SLC6A3,SLC23A2,SLC17A7,SLC17A3,SLC5A10,SLC17A4,SLC12A2,SLC5A4,SLC10A2,SLC4A7,SLC5A2	0.0218945
GO:BP	GO:0050806	positive regulation of synaptic transmission	ADCY1,GRIN2B,RIMS1,EPHA4,CLSTN3,ADRA1A,GRIN2A,SLC4A8,LGMN,HAP1,CACNG8,RAPSN,NRXN1,GRIN2C,SLC8A3,ZDHHC3,RIMS4,SCGN,APP,CLSTN1,RELN,NFATC4,VAMP2,GPR158,SHISA7,CACNG5,ABL1,FAM107A,ARC,ADCY8,MPP2,PLK2,FXR1,GRIN2D,CACNG4	0.0230034
GO:CC	GO:0014069	postsynaptic density	GRIN2B,PRNP,NEURL1,GPHN,SRGAP2,ADD2,DLG5,DLG2,GRIN2A,CNIH2,USP8,CACNG8,DAGLA,GRIA4,GRIN2C,SLC8A3,PLPPR4,ADGRA1,GRIA3,RPL12,SHISA7,NETO2,SRCIN1,DNM3,CACNG5,USP50,RTN1,PDLIM5,GRIA2,CTNND2,HOMER1,ADCY8,ABI3,MPP2,DLG1,INPP4A,LZTS3,FXR1,GRID1,SHISA6,NTRK2,MAPK8IP2,SCRIB,GRIN2D,CACNG4	0.0235625
GO:BP	GO:0048812	neuron projection morphogenesis	BTBD3,EFNB2,OBSL1,RET,ISL1,RIMS1,PLXNC1,ATP9A,TNR,NCKAP1L,EPHA4,PTK2,CAMK2B,MAP3K13,LGR6,PTPRO,NFASC,CELSR3,TRIM46,SRGAP2,CNTN2,APBB1,NRP1,APLP2,SYT2,LRP2,HECW1,PARD3,PLXNA3,TUNAR,WASL,CDKL5,CPNE5,DOCK10,SLIT1,CHRNB2,PAX2,TNN,APLP1,OTX2,NOTCH1,PLXNB1,NRXN1,PLXNA2,SLITRK1,ANKRD27,SEMA7A,FEZ1,PLPPR4,ROBO1,WNT7B,WNT7A,MFSD2A,MNX1,SEMA4B,DRAXIN,PLEKHG4B,NOTCH2,APP,CHN1,DNM2,PAFAH1B1,DSCAML1,NELL2,REL…	0.0284689
GO:CC	GO:0030018	Z disc	ACTN2,RYR3,OBSL1,PDLIM3,SYNPO,KCNN2,FHL2,NEB,FLNA,DNAJB6,CASQ1,FKBP1A,SCN1A,MYOZ1,CAV3,SCN3B,CACNA1D,RYR1,PSEN1,SYNPO2,CSRP1,BIN1,DES,MYPN,PPP1R12B,ACTN3,SYNE2,PDLIM5,CSRP2,RYR2	0.0316111
GO:BP	GO:0001678	intracellular glucose homeostasis	GCG,GCK,TRA2B,PDK3,PTPRN,RFX6,ERN1,HIF1A,NKX6-1,TUNAR,ADCY5,PIK3R2,PAX2,LIN28A,HKDC1,LRP5,CARTPT,FOXK1,XBP1,MLXIPL,SLC39A14,CDK16,LRRC8A,FOXK2,FOXA2,ADCY8,CYP7A1,PPP3CB,PDX1,FOXA3,RAB11B,HK3	0.0332348
GO:CC	GO:0099572	postsynaptic specialization	GRIN2B,PRNP,NEURL1,GPHN,SRGAP2,ADD2,DLG5,DLG2,GRIN2A,CNIH2,USP8,DLGAP1,CACNG8,DAGLA,GRIA4,GRIN2C,SLC8A3,PLPPR4,ADGRA1,GRIA3,RPL12,SHISA7,NETO2,SRCIN1,DNM3,CACNG5,USP50,RTN1,PDLIM5,GRIA2,CTNND2,HOMER1,ADCY8,ABI3,MPP2,DLG1,INPP4A,LZTS3,FXR1,GRID1,SHISA6,NTRK2,MAPK8IP2,SCRIB,GRIN2D,CACNG4	0.0381995
GO:BP	GO:0021543	pallium development	BTBD3,NEUROD1,SRGAP2,PLXNA3,PROX1,NOTCH2NLC,NOTCH2NLA,TACC1,ROBO1,PALS1,MFSD2A,ADGRG1,TRAPPC9,PAFAH1B1,CDK6,RELN,PLCB1,SRGAP2C,WDR62,NOTCH2NLB,ZMIZ1,BBS4,LAMB1,SLIT2,MGARP,FXR1,NTRK2	0.03831
GO:MF	GO:0005216	monoatomic ion channel activity	KCNK16,RYR3,GRIN2B,KCNJ3,SCN9A,CACNA2D2,SCN4A,CACNA2D3,KCND3,KCNK10,KCNS3,PKD1L3,GABRR1,KCNK5,KCNJ6,KCNC3,ANXA6,UNC80,GRIN2A,KCNS1,CACNA2D1,CNGA3,KCNN2,GABRR3,GABRR2,ABCC8,KCNJ11,KCNK3,HVCN1,ASIC2,KCNK17,KCNA6,CLIC4,SLC17A8,KCNMA1,KCNJ14,CACNA1H,KCNA4,CACNG8,CACNA1A,SCN1A,CHRNB2,TMEM63B,TRPM3,GRIA4,GRIN2C,CHRNA1,GLRA1,KCNH2,CHRNB4,CLCA1,SCN2B,LRRC8C,CACNA2D4,GRIA3,SCN3B,CACNA1D,RYR1,CALHM5,MCU,PS…	0.0432183
GO:BP	GO:0031032	actomyosin structure organization	ACTN2,OBSL1,TMOD2,MYH3,EVL,FRMD3,SYNPO,FRMD5,FLNC,NRP1,SLC9A1,EPB41L4B,ARHGEF15,NEB,PROX1,CASQ1,SRC,EPB41L5,RHOA,TJP1,MYOZ1,CAV3,CCN2,ADPRHL1,PHLDB2,ARHGEF10L,CDC42BPB,LIMCH1,SERPINF2,EPB41,CSRP1,MYH7,MYPN,MYH11,PFN2,ACTA1,FERMT2,EPB41L1,TMOD1,EPB41L4A,APOA1,EPB41L3,ABL1,IQGAP1,CGNL1,CSRP2,MYH6,FHDC1,NF2,RTKN,ANLN,EPB41L2,MYO18B	0.0487114
GO:MF	GO:0005261	monoatomic cation channel activity	KCNK16,RYR3,GRIN2B,KCNJ3,SCN9A,CACNA2D2,SCN4A,CACNA2D3,KCND3,KCNK10,KCNS3,PKD1L3,KCNK5,KCNJ6,KCNC3,ANXA6,UNC80,GRIN2A,KCNS1,CACNA2D1,CNGA3,KCNN2,ABCC8,KCNJ11,KCNK3,HVCN1,ASIC2,KCNK17,KCNA6,KCNMA1,KCNJ14,CACNA1H,KCNA4,CACNG8,CACNA1A,SCN1A,CHRNB2,TMEM63B,TRPM3,GRIN2C,CHRNA1,KCNH2,CHRNB4,SCN2B,CACNA2D4,SCN3B,CACNA1D,RYR1,CALHM5,MCU,PSEN1,KCNH5,KCNH8,HCN3,KCNJ16,CACNA1I,SCN3A,TMEM63C,PIEZO1,CHRNA10,S…	0.0498837

## Sheet: Islet_ACV-vs-Ctrl
Category	ID	Term	Genes	adj_pval
GO:CC	GO:0030424	axon	NEFH,NEFM,STMN2,BAG2,DPYSL3,EPHA4,MAP1B,APP,RET,MYO5A,NTRK3,MAPT,L1CAM,FKBP15,ATCAY,GRIK3,CBARP,CNTNAP2,GRIN1,SNCG,LAMP5,FSCN1,BOC,MAP1A,SPTBN1,THY1,MAP2,OLFM1,CNTN1,DBN1,APBB1,VIM,SACS,SLC4A8,SLC18A3,ROBO2,ATP1A3,EPHB2,MAP6,KCNQ2,FGF13,SYT11,SLC5A7,PTPRN,ELAVL4,OTX2,KCNA1,RNF6,KIF5C,CTNNA2,KIF1B,SRCIN1,KCNA2,MAP4,DAB2IP,PENK,PTPRO,HMCN2,LLGL1,PTPRS,SYT2,BIN1,DCTN1,KIRREL3,KIF1A,NEFL,GPM6A,TUBB3,…	6.3846e-13
GO:BP	GO:0048858	cell projection morphogenesis	SGK1,NEFH,ARC,NPTX1,GAP43,PTN,DCLK1,SLIT2,DPYSL5,LRRC4C,ADAM17,EPHA4,MAP1B,APP,RET,MAPT,APLP1,L1CAM,KIF5A,ARHGAP35,CNTNAP2,BOC,MAP1A,THY1,MAP2,OLFM1,LHX1,CNTN1,DBN1,SHH,APBB1,PLXND1,BAIAP2,NCAM1,SLIT1,ROBO2,EPHA3,EPHB2,MAP6,S100A6,FGF13,GDNF,SS18L1,CXCL12,TNR,NELL2,NLGN3,OTX2,RNF6,KIF5C,CTNNA2,MYO9B,SRCIN1,DAB2IP,NYAP2,FZD3,MEGF8,PTPRO,CYFIP2,LLGL1,PTPRS,SYT2,SEMA6B,KIF1A,CFL1,GPM6A,TUBB3,SYT3,CU…	3.81068e-10
GO:BP	GO:0120039	plasma membrane bounded cell projection morphogenesis	SGK1,NEFH,ARC,NPTX1,GAP43,PTN,DCLK1,SLIT2,DPYSL5,LRRC4C,ADAM17,EPHA4,MAP1B,APP,RET,MAPT,APLP1,L1CAM,KIF5A,ARHGAP35,CNTNAP2,BOC,MAP1A,THY1,MAP2,OLFM1,LHX1,CNTN1,DBN1,SHH,APBB1,PLXND1,BAIAP2,NCAM1,SLIT1,ROBO2,EPHA3,EPHB2,MAP6,S100A6,FGF13,GDNF,SS18L1,CXCL12,TNR,NELL2,NLGN3,OTX2,RNF6,KIF5C,CTNNA2,MYO9B,SRCIN1,DAB2IP,NYAP2,FZD3,MEGF8,PTPRO,CYFIP2,LLGL1,PTPRS,SYT2,SEMA6B,KIF1A,CFL1,GPM6A,TUBB3,SYT3,CU…	4.38907e-10
GO:BP	GO:0048812	neuron projection morphogenesis	SGK1,NEFH,ARC,NPTX1,GAP43,PTN,DCLK1,SLIT2,DPYSL5,LRRC4C,ADAM17,EPHA4,MAP1B,APP,RET,MAPT,APLP1,L1CAM,KIF5A,ARHGAP35,CNTNAP2,BOC,MAP1A,THY1,MAP2,OLFM1,LHX1,CNTN1,DBN1,SHH,APBB1,PLXND1,BAIAP2,NCAM1,SLIT1,ROBO2,EPHA3,EPHB2,MAP6,S100A6,FGF13,GDNF,SS18L1,CXCL12,TNR,NELL2,NLGN3,OTX2,RNF6,KIF5C,CTNNA2,SRCIN1,DAB2IP,NYAP2,FZD3,MEGF8,PTPRO,CYFIP2,LLGL1,PTPRS,SYT2,SEMA6B,KIF1A,CFL1,GPM6A,TUBB3,SYT3,CUX2,RPS…	2.1162e-09
GO:BP	GO:0048667	cell morphogenesis involved in neuron differentiation	NEFH,ARC,NPTX1,GAP43,PTN,SLIT2,DPYSL5,LRRC4C,ADAM17,EPHA4,MAP1B,APP,RET,MAPT,APLP1,L1CAM,KIF5A,ARHGAP35,BOC,MAP1A,THY1,MAP2,OLFM1,LHX1,CNTN1,DBN1,SHH,APBB1,PLXND1,BAIAP2,NCAM1,SLIT1,ROBO2,EPHA3,EPHB2,MAP6,S100A6,FGF13,GDNF,SS18L1,CXCL12,TNR,NELL2,NLGN3,OTX2,RNF6,KIF5C,CTNNA2,SRCIN1,FZD3,MEGF8,PTPRO,CYFIP2,LLGL1,PTPRS,SEMA6B,KIF1A,CFL1,TUBB3,CUX2,RPS6KA5,TANC2,ROBO3,NTRK2,YWHAH,APOE,TRIM46,CDK5R1,…	1.44449e-08
GO:CC	GO:0036477	somatodendritic compartment	ARC,PLK2,STMN2,HAP1,BAG2,EPHA4,SLC12A2,MAP1B,APP,MAPT,SLC6A6,L1CAM,ATCAY,GRIK3,CNTNAP2,DNER,GRIN1,SNCG,LAMP5,MAP1A,BRINP2,ADCY2,THY1,MAP2,OLFM1,GCHFR,DBN1,CLU,CNIH2,NSG1,SACS,SLC4A8,EPHA3,ATP1A3,EPHB2,MAP6,APBA2,FGF13,GRIA1,SYT11,SLC5A7,SHISA7,PTPRN,ELAVL4,SEZ6L2,KCNA1,GRIA4,KIF5C,KIF1B,SRCIN1,KCNA2,DAB2IP,WFS1,PENK,PTPRO,SLC38A1,ATP13A2,HMCN2,GPHN,HTR1E,STRN3,BIN1,DCTN1,KIRREL3,RPL28,KIF1A,GPM6A…	2.74832e-08
GO:BP	GO:0061564	axon development	NEFH,NPTX1,GAP43,PTN,SLIT2,DPYSL5,LRRC4C,NREP,ADAM17,EPHA4,MAP1B,APP,RET,MAPT,APLP1,L1CAM,KIF5A,ARHGAP35,BOC,MAP1A,THY1,MAP2,OLFM1,GRN,LHX1,CNTN1,SHH,APBB1,PLXND1,BAIAP2,NCAM1,SLIT1,ROBO2,EPHA3,EPHB2,MAP6,S100A6,FGF13,GDNF,CXCL12,TNR,NELL2,NLGN3,OTX2,RNF6,CRTAC1,NMNAT2,KIF5C,CTNNA2,FZD3,MEGF8,PTPRO,CYFIP2,LLGL1,PTPRS,SEMA6B,NEUROD1,GPM6B,TUBB3,RPS6KA5,ROBO3,NTRK2,APOE,TRIM46,CDK5R1,ANK3,VANGL2,GD…	4.66093e-08
GO:BP	GO:0007409	axonogenesis	NEFH,NPTX1,GAP43,SLIT2,DPYSL5,LRRC4C,ADAM17,EPHA4,MAP1B,APP,RET,MAPT,APLP1,L1CAM,KIF5A,ARHGAP35,BOC,MAP1A,THY1,MAP2,OLFM1,LHX1,CNTN1,SHH,APBB1,PLXND1,BAIAP2,NCAM1,SLIT1,ROBO2,EPHA3,EPHB2,MAP6,S100A6,FGF13,GDNF,CXCL12,TNR,NELL2,NLGN3,OTX2,RNF6,KIF5C,CTNNA2,FZD3,MEGF8,PTPRO,CYFIP2,LLGL1,PTPRS,SEMA6B,TUBB3,RPS6KA5,ROBO3,NTRK2,APOE,TRIM46,CDK5R1,ANK3,VANGL2,GDI1,ANOS1,NRCAM,FEZ1,NFASC,ISL2,LGI1,CDK5,…	5.68946e-08
GO:CC	GO:0030425	dendrite	ARC,PLK2,HAP1,BAG2,EPHA4,MAP1B,APP,MAPT,SLC6A6,ATCAY,GRIK3,CNTNAP2,DNER,GRIN1,LAMP5,MAP1A,BRINP2,ADCY2,THY1,MAP2,GCHFR,DBN1,CLU,CNIH2,NSG1,SACS,SLC4A8,EPHA3,EPHB2,MAP6,APBA2,FGF13,GRIA1,SYT11,SLC5A7,SHISA7,ELAVL4,KCNA1,GRIA4,KIF1B,SRCIN1,KCNA2,WFS1,PENK,PTPRO,GPHN,HTR1E,STRN3,BIN1,KIRREL3,RPL28,KIF1A,TUBB3,KCNC3,TANC2,NTRK2,SLC18A2,APOE,USP8,CDK5R1,AZIN2,ANK3,KCNB1,ADORA1,UHMK1,CAMK2A,CD2AP,SRGAP…	2.72522e-07
GO:CC	GO:0097447	dendritic tree	ARC,PLK2,HAP1,BAG2,EPHA4,MAP1B,APP,MAPT,SLC6A6,ATCAY,GRIK3,CNTNAP2,DNER,GRIN1,LAMP5,MAP1A,BRINP2,ADCY2,THY1,MAP2,GCHFR,DBN1,CLU,CNIH2,NSG1,SACS,SLC4A8,EPHA3,EPHB2,MAP6,APBA2,FGF13,GRIA1,SYT11,SLC5A7,SHISA7,ELAVL4,KCNA1,GRIA4,KIF1B,SRCIN1,KCNA2,WFS1,PENK,PTPRO,GPHN,HTR1E,STRN3,BIN1,KIRREL3,RPL28,KIF1A,TUBB3,KCNC3,TANC2,NTRK2,SLC18A2,APOE,USP8,CDK5R1,AZIN2,ANK3,KCNB1,ADORA1,UHMK1,CAMK2A,CD2AP,SRGAP…	4.46275e-07
GO:BP	GO:0010975	regulation of neuron projection development	ARC,PTN,MYLIP,STMN2,ZNF296,SLIT2,DPYSL5,LRRC4C,NCS1,DPYSL3,EPHA4,RET,NDRG4,NTRK3,MAPT,L1CAM,ARHGAP35,ITM2C,ATP1B2,THY1,MAP2,GRN,PLK5,DBN1,GPC2,APBB1,PLXND1,TENM3,MINAR1,ROBO2,EPHA3,MAP6,FGF13,CRMP1,SS18L1,PTK6,TNR,RNF6,LYN,CTNNA2,SRCIN1,DAB2IP,MEGF8,INS,PTPRO,PTPRS,SEMA6B,KIF1A,CFL1,CUX2,TANC2,NTRK2,ULK4,YWHAH,APOE,TRIM46,CDK5R1,TNIK,GDI1,KIDINS220,FZD1,STX1B,CDK5,CAMK1D,ARHGAP44,PTPRD,LRP8,PDLIM…	6.40004e-06
GO:BP	GO:0031400	negative regulation of protein modification process	CEBPA,HEXIM1,RGS2,PPP1R15A,GADD45A,SLIT2,ZC3H12A,BAG2,HEXIM2,BEX3,TNFAIP3,NTRK3,DUSP1,MAPT,AKT1S1,GTPBP4,CDKN1A,CACTIN,TARDBP,THY1,CDKN1C,DUSP16,SFRP2,USP44,INSM1,HSPA1A,PYCARD,MINAR1,ERRFI1,EPHB2,SQSTM1,IVNS1ABP,SOCS1,TRIB1,ADIPOQ,MACROH2A1,NPM1,YWHAB,PTK6,MAPK8IP1,BEX1,HSPA1B,ARPP19,CADM4,LYN,SRCIN1,DAB2IP,ARRB1,PYDC1,FKBP1B,MGAT5,ENPP1,TRIB2,DBI,DUSP10,CALM3,APOE,PKIA,DNAJA1,ADAR,TAF1,PRKAR1B,…	6.90126e-06
GO:BP	GO:0050808	synapse organization	ARC,GPR158,SPOCK2,LRRC4C,EPHA4,APP,MAPT,L1CAM,CLSTN2,NRXN2,SDK2,DNER,SNCG,ITGAM,DBN1,CBLN2,GPC4,PLXND1,FZD5,SLC18A3,SLIT1,SPTB,ROBO2,EPHB2,MDGA1,FGF13,CLSTN1,SHISA7,NLGN3,SEZ6L2,CBLN1,CTNNA2,SRCIN1,DAB2IP,INS,HMCN2,GPHN,PTPRS,DCTN1,GRIN2B,KIRREL3,KIF1A,CFL1,GPM6A,CUX2,TANC2,SEZ6L,APOE,LGMN,CDK5R1,ANK3,GABRB3,NRCAM,FZD1,SRGAP2,FARP1,CDK5,ARHGAP44,EIF4G1,PTPRD,IGSF21,LRP8,PDLIM5,PTPRF,CDC20,ADGRL1,…	1.15194e-05
GO:BP	GO:0050803	regulation of synapse structure or activity	ARC,GPR158,EPHA4,APP,CLSTN2,SLC17A6,DBN1,GPC4,SLC18A3,SLIT1,ROBO2,EPHB2,MDGA1,CLSTN1,NLGN3,CBLN1,CTNNA2,SRCIN1,DAB2IP,INS,DCTN1,GRIN2B,KIF1A,CFL1,CUX2,TANC2,APOE,CDK5R1,STX1B,CDK5,ARHGAP44,EIF4G1,PTPRD,LRP8,PDLIM5,CDC20,ADGRL1,LZTS3,SLITRK1,DLG5,ABL1,FRMPD4,LRRC4B,CHRNB2,IL1RAP	3.12309e-05
GO:BP	GO:0007411	axon guidance	GAP43,SLIT2,DPYSL5,ADAM17,EPHA4,APP,RET,L1CAM,KIF5A,ARHGAP35,BOC,LHX1,CNTN1,SHH,PLXND1,NCAM1,SLIT1,ROBO2,EPHA3,EPHB2,GDNF,CXCL12,TNR,NELL2,OTX2,KIF5C,FZD3,MEGF8,PTPRO,CYFIP2,SEMA6B,TUBB3,RPS6KA5,ROBO3,CDK5R1,VANGL2,ANOS1,NRCAM,FEZ1,NFASC,LGI1,DRAXIN,UNC5B,SLIT3,SEMA7A,NOTCH3,KIAA1755,MYPN,PLXNA1,RAC3,ROBO1,WNT7B,EFNB3	4.44533e-05
GO:BP	GO:0097485	neuron projection guidance	GAP43,SLIT2,DPYSL5,ADAM17,EPHA4,APP,RET,L1CAM,KIF5A,ARHGAP35,BOC,LHX1,CNTN1,SHH,PLXND1,NCAM1,SLIT1,ROBO2,EPHA3,EPHB2,GDNF,CXCL12,TNR,NELL2,OTX2,KIF5C,FZD3,MEGF8,PTPRO,CYFIP2,SEMA6B,TUBB3,RPS6KA5,ROBO3,CDK5R1,VANGL2,ANOS1,NRCAM,FEZ1,NFASC,LGI1,DRAXIN,UNC5B,SLIT3,SEMA7A,NOTCH3,KIAA1755,MYPN,PLXNA1,RAC3,ROBO1,WNT7B,EFNB3	4.44533e-05
GO:CC	GO:0044304	main axon	MAPT,CNTNAP2,MAP1A,SPTBN1,THY1,MAP2,ROBO2,KCNQ2,KCNA1,KCNA2,BIN1,SCN2A,TRIM46,ANK3,NRCAM,NFASC,ERMN,EPB41L3,NAV1,SIRT2	4.88811e-05
GO:BP	GO:0120035	regulation of plasma membrane bounded cell projection organization	ARC,GAP43,PTN,MYLIP,STMN2,ZNF296,HAP1,SLIT2,DPYSL5,LRRC4C,NCS1,DPYSL3,EPHA4,RET,NDRG4,NTRK3,MAPT,L1CAM,ARHGAP35,FSCN1,ITM2C,ATP1B2,PPP1R35,THY1,MAP2,EPHA2,GRN,PLK5,DBN1,GPC2,APBB1,PLXND1,TENM3,MINAR1,ROBO2,EPHA3,MAP6,FGF13,TGFB3,CRMP1,SS18L1,PTK6,TNR,RNF6,LYN,CTNNA2,SRCIN1,MAP4,DAB2IP,MEGF8,INS,PTPRO,PTPRS,SEMA6B,GRIN2B,CYLD,KIF1A,CFL1,GPM6A,CUX2,TANC2,SEPTIN9,NTRK2,ULK4,YWHAH,APOE,VIL1,TRIM46,CD…	5.09859e-05
GO:BP	GO:0050807	regulation of synapse organization	ARC,GPR158,EPHA4,APP,CLSTN2,DBN1,GPC4,SLC18A3,SLIT1,ROBO2,EPHB2,MDGA1,CLSTN1,NLGN3,CBLN1,CTNNA2,SRCIN1,DAB2IP,INS,DCTN1,GRIN2B,KIF1A,CFL1,CUX2,TANC2,APOE,CDK5R1,CDK5,ARHGAP44,EIF4G1,PTPRD,LRP8,PDLIM5,CDC20,ADGRL1,LZTS3,SLITRK1,DLG5,ABL1,FRMPD4,LRRC4B,CHRNB2,IL1RAP	7.90555e-05
GO:MF	GO:0019904	protein domain specific binding	GTF2F1,HSPA2,SRSF7,FZD8,SKP1,SCNN1A,DDX5,EZR,ADAM17,DPYSL3,EPHA4,GATA2,APP,CRIM1,TRA2B,CABYR,MAPT,L1CAM,TP53,LCK,MUC17,OSBP,SH3PXD2B,L3MBTL1,PLXND1,VIM,TRIM28,IRF3,HSPA1A,PYCARD,ATF4,SQSTM1,PAWR,GRIA1,KPNB1,YWHAB,PDE2A,HSPA1B,KCNA1,ACSL3,ADRB1,TCF7L2,SHISA5,AFAP1,DAB2IP,FZD3,ZNF521,MAP3K5,F11R,TFDP1,STRN3,CADM1,DGKH,PINK1,YWHAH,DNAJA1,CTBP1,IRS1,BASP1,RAB27B,KIDINS220,FZD1,CD2AP,ATP2B4,MAP2K2,ACO…	0.000134439
GO:BP	GO:0031344	regulation of cell projection organization	ARC,GAP43,PTN,MYLIP,STMN2,ZNF296,HAP1,SLIT2,DPYSL5,LRRC4C,NCS1,DPYSL3,EPHA4,RET,NDRG4,NTRK3,MAPT,L1CAM,ARHGAP35,FSCN1,ITM2C,ATP1B2,PPP1R35,THY1,MAP2,EPHA2,GRN,PLK5,DBN1,GPC2,APBB1,PLXND1,TENM3,MINAR1,ROBO2,EPHA3,MAP6,FGF13,TGFB3,CRMP1,SS18L1,PTK6,TNR,RNF6,LYN,CTNNA2,SRCIN1,MAP4,DAB2IP,MEGF8,INS,PTPRO,PTPRS,SEMA6B,GRIN2B,CYLD,KIF1A,CFL1,GPM6A,CUX2,TANC2,SEPTIN9,NTRK2,ULK4,YWHAH,APOE,VIL1,TRIM46,CD…	0.000150257
GO:BP	GO:0045936	negative regulation of phosphate metabolic process	CEBPA,HEXIM1,RGS2,PPP1R15A,GADD45A,SLIT2,ZC3H12A,HEXIM2,PDGFA,NTRK3,DUSP1,MAPT,AKT1S1,TP53,CDKN1A,CACTIN,TARDBP,THY1,CDKN1C,DUSP16,SFRP2,INSM1,PYCARD,ERRFI1,EPHB2,SOCS1,TRIB1,ADIPOQ,MACROH2A1,NPM1,YWHAB,PTK6,MAPK8IP1,ARPP19,CADM4,LYN,PARP1,SRCIN1,DAB2IP,MIDN,PYDC1,FKBP1B,MGAT5,ENPP1,TRIB2,DUSP10,CALM3,APOE,PKIA,DNAJA1,ADAR,PRKAR1B,PARP14,FKBP1A,GIT1,SMAD7,PLPP3,FKBP8,CDKN2B,DUSP7,EIF4G1,SFRP1,PTP…	0.000218075
GO:BP	GO:0010563	negative regulation of phosphorus metabolic process	CEBPA,HEXIM1,RGS2,PPP1R15A,GADD45A,SLIT2,ZC3H12A,HEXIM2,PDGFA,NTRK3,DUSP1,MAPT,AKT1S1,TP53,CDKN1A,CACTIN,TARDBP,THY1,CDKN1C,DUSP16,SFRP2,INSM1,PYCARD,ERRFI1,EPHB2,SOCS1,TRIB1,ADIPOQ,MACROH2A1,NPM1,YWHAB,PTK6,MAPK8IP1,ARPP19,CADM4,LYN,PARP1,SRCIN1,DAB2IP,MIDN,PYDC1,FKBP1B,MGAT5,ENPP1,TRIB2,DUSP10,CALM3,APOE,PKIA,DNAJA1,ADAR,PRKAR1B,PARP14,FKBP1A,GIT1,SMAD7,PLPP3,FKBP8,CDKN2B,DUSP7,EIF4G1,SFRP1,PTP…	0.00025424
GO:CC	GO:0031252	cell leading edge	STMN2,EZR,ADAM17,DPYSL3,MYO5A,MAPT,KITLG,ACTC1,CNTNAP2,LAMP5,FSCN1,SPTBN1,THY1,EPHA2,SLC9A1,APBB1,PLXND1,ROBO2,S100A6,APC2,GRIA1,ANTXR1,FGD6,PTK6,SHISA7,FGD5,CADM4,MYO9B,KCNA2,PKN2,PTPRO,PLEKHO1,ABCA7,ACTN1,ITGB4,CFL1,TUBB3,KCNC3,PLCG1,SLC39A6,VIL1,KCNB1,CD2AP,DDX3X,PDPN,IFIT5,SRGAP2,PDXP,ARHGAP44,CDC42BPB,PARVB,ABLIM3,ATP2B2,ITGA5,PSD2,MPP2,PIP5K1A,ACTG2,LIMK1,GABRA3,ARHGEF2,CARMIL3,NME2,PLCG2,A…	0.000374423
GO:BP	GO:0090130	tissue migration	EGR3,SCG2,PTN,NANOS1,GADD45A,GREM1,SLIT2,KLF4,SRF,ZC3H12A,ADAM17,RHOB,GATA2,PTGS2,MCC,ACTC1,DLL4,ADAMTS9,RRAS,EPHA2,GRN,FGFR1,GLUL,STC1,PLXND1,THBS1,SPARC,BMPR2,KDR,NR4A1,PKN1,CDH5,DAB2IP,PKN2,VASH1,ID1,GPI,BSG,DUSP10,PLCG1,APOE,VIL1,LGMN,ADIPOR1,RHOJ,HMGB1,FGF18,SP1,ATP2B4,PLPP3,FGF4,MAP4K4,IQSEC1,ADGRB1,ACTG2,ABL1,GRHL2,NR2F2,PLCG2,GLIPR2,EVL,DCN,PLG,MAP3K3,DOCK5,ROBO1,ENPP2,PRKCA,PIK3R3,FSTL1,…	0.000379282
GO:BP	GO:0042326	negative regulation of phosphorylation	CEBPA,HEXIM1,RGS2,GADD45A,SLIT2,ZC3H12A,HEXIM2,NTRK3,DUSP1,MAPT,AKT1S1,CDKN1A,CACTIN,TARDBP,THY1,CDKN1C,DUSP16,SFRP2,INSM1,PYCARD,ERRFI1,EPHB2,SOCS1,TRIB1,ADIPOQ,MACROH2A1,NPM1,PTK6,MAPK8IP1,CADM4,LYN,SRCIN1,DAB2IP,MIDN,PYDC1,ENPP1,TRIB2,DUSP10,CALM3,APOE,PKIA,DNAJA1,ADAR,PRKAR1B,PARP14,SMAD7,PLPP3,FKBP8,CDKN2B,DUSP7,EIF4G1,SFRP1,PTPRT,PPP2R1A,PRKAR1A,NCK2,UCHL1,ABL1,PTPN22,PARK7,NR2F2,SLC8A1,SIR…	0.000760934
GO:CC	GO:0044297	cell body	ARC,STMN2,DPYSL3,SLC12A2,MAP1B,MAPT,SLC6A6,L1CAM,GRIK3,ACTC1,CNTNAP2,SNCG,ATP1B2,MAP1A,BRINP2,THY1,MAP2,OLFM1,SLC4A8,TUBB,ATP1A3,GRIA1,SLC5A7,PTPRN,SEZ6L2,KCNA1,GRIA4,KIF5C,KCNA2,DAB2IP,PITPNM1,PENK,SLC38A1,ATP13A2,HMCN2,STRN3,DCTN1,RPL28,GPM6A,KCNC3,PINK1,SEZ6L,APOE,CDK5R1,AZIN2,KCNB1,SLC6A3,RNF157,ERMN,CDK5,SLC1A2,PPP2R1A,GNA12,ACTG2,CADM2,ABL1,CACNA1E,SLC8A1,RAC3,SIRT2,BRINP3,KCNN2,KCNC2	0.00088381
GO:BP	GO:0031110	regulation of microtubule polymerization or depolymerization	STMN4,STMN2,MAP1B,MAPT,MAP1A,MAP2,ARL2,HSPA1A,SKA3,APC2,FGF13,STMN1,MAPRE1,HSPA1B,TRIM54,CDH5,DCTN1,CAMSAP1,BMERB1,CDK5R1,GIT1,TPX2,CKAP5,ATXN7,STMN3,SLAIN2,CLIP3,ABL1,ARHGEF2,SLAIN1,TUBB4A,CLASP2	0.000936334
GO:BP	GO:0090132	epithelium migration	EGR3,SCG2,PTN,NANOS1,GADD45A,GREM1,SLIT2,KLF4,SRF,ZC3H12A,ADAM17,RHOB,GATA2,PTGS2,MCC,DLL4,ADAMTS9,RRAS,EPHA2,GRN,FGFR1,GLUL,STC1,PLXND1,THBS1,SPARC,BMPR2,KDR,NR4A1,PKN1,CDH5,DAB2IP,PKN2,VASH1,ID1,GPI,BSG,DUSP10,PLCG1,APOE,VIL1,LGMN,ADIPOR1,RHOJ,HMGB1,FGF18,SP1,ATP2B4,PLPP3,FGF4,MAP4K4,IQSEC1,ADGRB1,ABL1,GRHL2,NR2F2,PLCG2,GLIPR2,EVL,DCN,PLG,MAP3K3,DOCK5,ROBO1,ENPP2,PRKCA,PIK3R3,FSTL1,SIRT1,SMOC2,…	0.000946509
GO:BP	GO:0010631	epithelial cell migration	EGR3,SCG2,PTN,NANOS1,GADD45A,GREM1,SLIT2,KLF4,SRF,ZC3H12A,ADAM17,RHOB,GATA2,PTGS2,MCC,DLL4,ADAMTS9,RRAS,EPHA2,GRN,FGFR1,GLUL,STC1,PLXND1,THBS1,SPARC,BMPR2,KDR,NR4A1,PKN1,CDH5,DAB2IP,PKN2,VASH1,ID1,GPI,BSG,DUSP10,PLCG1,APOE,VIL1,LGMN,ADIPOR1,RHOJ,HMGB1,FGF18,SP1,ATP2B4,PLPP3,FGF4,MAP4K4,IQSEC1,ADGRB1,ABL1,NR2F2,PLCG2,GLIPR2,EVL,DCN,PLG,MAP3K3,DOCK5,ROBO1,ENPP2,PRKCA,PIK3R3,FSTL1,SIRT1,SMOC2,CLASP2	0.00148615
GO:CC	GO:0098794	postsynapse	ARC,GPR158,GAP43,NEFM,EPHA4,RTN1,APP,MAPT,CLSTN2,GRIK3,NETO2,GRIN1,CNIH2,ADD2,CACNG4,EPHB2,CACNG8,APBA2,GRIA1,SYT11,CLSTN1,INSYN1,SHISA7,NLGN3,CBLN1,DYNLL2,GRIA4,SRCIN1,PTPRO,GPHN,PTPRS,GRIN2B,NEFL,KCNC3,RTN3,TANC2,NTRK2,USP8,CDK5R1,KCTD16,GRIK1,ANK3,DISC1,KCNB1,ADD1,CAMK2A,DLGAP3,GIT1,SRGAP2,CDK5,ARHGAP44,PDLIM5,KCNA4,LZTS3,ATP2B2,MPP2,DLG5,ADGRB1,TPPP,ABL1,GABRA3,PPP1R9B,F2R,FRMPD4,SLC8A1,DGKI,…	0.00158255
GO:BP	GO:0008038	neuron recognition	GAP43,EPHA4,APP,ARHGAP35,CNTNAP2,NTM,ROBO2,EPHA3,EPHB2,CRTAC1,MEGF8,ROBO3,CDK5R1,NRCAM,OPCML,MYPN,ROBO1	0.00200026
GO:CC	GO:0031256	leading edge membrane	ADAM17,MAPT,CNTNAP2,LAMP5,SPTBN1,THY1,EPHA2,ROBO2,APC2,GRIA1,ANTXR1,SHISA7,PLEKHO1,ABCA7,KCNC3,PLCG1,SLC39A6,KCNB1,PDPN,IFIT5,PDXP,ARHGAP44,ATP2B2,ITGA5,PSD2,MPP2,PIP5K1A,GABRA3,ARHGEF2,PLCG2,PPP1R9B,EPB41L3,PLEKHA1,KCNC2,CLASP2	0.00222892
GO:BP	GO:0043086	negative regulation of catalytic activity	ZFP36,CEBPA,HEXIM1,RGS2,GALR1,PPP1R15A,ARL6IP1,GADD45A,KLF4,SPOCK2,BAG2,HEXIM2,DUSP1,MAPT,AKT1S1,TP53,LRP1,CDKN1A,THY1,SPOCK3,CDKN1C,TIMP2,SERPINB9,DUSP16,USP44,ARL2,PYCARD,ERRFI1,THBS1,EPHB2,CPEB2,CST3,TRIB1,EIF4A2,ADIPOQ,MACROH2A1,NPM1,PTK6,MAPK8IP1,LYN,SRCIN1,DAB2IP,MIDN,INS,PYDC1,FKBP1B,MGAT5,CSNK2A1,BIN1,TRIB2,TMBIM1,DGKH,DUSP10,GNAI2,VTN,APOE,PKIA,DNAJA1,ADAR,PRKAR1B,CAMK2A,DDX3X,ATP2B4,FKB…	0.00248637
GO:BP	GO:0001933	negative regulation of protein phosphorylation	CEBPA,HEXIM1,RGS2,GADD45A,SLIT2,ZC3H12A,HEXIM2,NTRK3,DUSP1,AKT1S1,CDKN1A,CACTIN,TARDBP,THY1,CDKN1C,DUSP16,SFRP2,INSM1,PYCARD,ERRFI1,EPHB2,SOCS1,TRIB1,ADIPOQ,MACROH2A1,NPM1,PTK6,MAPK8IP1,CADM4,LYN,SRCIN1,DAB2IP,PYDC1,ENPP1,TRIB2,DUSP10,CALM3,APOE,PKIA,DNAJA1,ADAR,PRKAR1B,PARP14,SMAD7,PLPP3,FKBP8,DUSP7,EIF4G1,SFRP1,PTPRT,PPP2R1A,PRKAR1A,NCK2,UCHL1,ABL1,PTPN22,PARK7,NR2F2,SLC8A1,SIRT2,HHEX,SIRT1	0.00252281
GO:CC	GO:0015629	actin cytoskeleton	ARC,INTS6,RND1,NEB,EZR,HAP1,ADAM17,DPYSL3,MYO5A,TAGLN3,MYL1,MYH8,ACTC1,KLHL20,MYL6B,FSCN1,SPTBN1,EFR3B,TPM2,MYL6,DBN1,SH3PXD2B,MYH3,FSCN2,PEAK3,ADD2,PDLIM3,CNR1,BAIAP2,SPTB,EPHA3,APC2,FOXA3,MYL4,PAWR,TNNC2,DCTN2,MYLK3,DYNLL2,ACTR1B,TNNT1,TNNC1,SPTBN2,KANSL2,MYO9B,SRCIN1,AFAP1,TPM3,LLGL1,BIN1,ACTN1,DIAPH1,CFL1,TPM4,SCIN,DGKH,ILK,SEPTIN9,FLNB,VIL1,TMEM63B,ADD1,CD2AP,MYO3A,IFIT5,PDXP,CDC42EP3,PEAK1,…	0.00271496
GO:BP	GO:0001667	ameboidal-type cell migration	EGR3,SCG2,PTN,NANOS1,GADD45A,GREM1,SLIT2,KLF4,SRF,ZC3H12A,ADAM17,RHOB,GATA2,PTGS2,ANXA6,MCC,DLL4,ADAMTS9,RRAS,EPHA2,GRN,SHH,FGFR1,GLUL,STC1,PLXND1,THBS1,SPARC,BMPR2,GDNF,KDR,NR4A1,PKN1,CDH5,SOX8,DAB2IP,PKN2,MEGF8,VASH1,SEMA6B,ID1,GPI,BSG,DUSP10,PLCG1,APOE,VIL1,LGMN,ADIPOR1,RHOJ,HMGB1,FGF18,SP1,ATP2B4,TIMP1,PLPP3,SRGAP2,FN1,FGF4,GNA12,MAP4K4,IQSEC1,SEMA7A,ADGRB1,ABL1,CRB2,NR2F2,PLCG2,GLIPR2,EVL,DC…	0.00349376
GO:BP	GO:0051402	neuron apoptotic process	EGR1,SOD2,FOXQ1,APP,AKT1S1,GRN,CLU,TRIM2,ATF4,TNFRSF21,GDNF,TGFB3,WFS1,MAP3K5,ATP13A2,PINK1,SCN2A,NTRK2,APOE,NONO,LGMN,CDK5R1,PYCR1,BACE1,KCNB1,CDK5,UNC5B,NTRK1,BBC3,CIT,MCL1,PPARGC1A,BCL2,EGLN2,PARK7,F2R,BNIP3,PTPRZ1,AGAP2,CPEB4,KIF14,TYRO3	0.00496495
GO:CC	GO:0150034	distal axon	STMN2,DPYSL3,MYO5A,MAPT,L1CAM,FKBP15,GRIK3,CBARP,GRIN1,SNCG,LAMP5,FSCN1,THY1,MAP2,OLFM1,DBN1,APBB1,SLC4A8,SLC18A3,FGF13,PTPRN,OTX2,KCNA1,KIF5C,KCNA2,PENK,PTPRO,GPM6A,TUBB3,KCNC3,NTRK2,SLC18A2,CDK5R1,CDK5,CPLX2,ADGRL1,AP3D1,KLC1,SLC8A1,RAC3,KCNC2,CLASP2	0.00511849
GO:BP	GO:0043542	endothelial cell migration	EGR3,SCG2,PTN,GADD45A,GREM1,SLIT2,KLF4,SRF,ZC3H12A,ADAM17,RHOB,GATA2,PTGS2,DLL4,ADAMTS9,RRAS,EPHA2,GRN,FGFR1,GLUL,STC1,PLXND1,THBS1,SPARC,KDR,NR4A1,CDH5,DAB2IP,VASH1,ID1,GPI,BSG,PLCG1,APOE,LGMN,RHOJ,HMGB1,FGF18,SP1,ATP2B4,PLPP3,FGF4,ADGRB1,ABL1,NR2F2,DCN,PLG,MAP3K3,ROBO1,PRKCA,PIK3R3,FSTL1,SIRT1,SMOC2	0.00664788
GO:BP	GO:0033673	negative regulation of kinase activity	CEBPA,HEXIM1,RGS2,GADD45A,HEXIM2,DUSP1,MAPT,AKT1S1,CDKN1A,THY1,CDKN1C,DUSP16,PYCARD,ERRFI1,EPHB2,TRIB1,ADIPOQ,MACROH2A1,NPM1,PTK6,MAPK8IP1,LYN,SRCIN1,DAB2IP,MIDN,PYDC1,TRIB2,DUSP10,APOE,PKIA,DNAJA1,ADAR,PRKAR1B,DUSP7,PTPRT,PRKAR1A,UCHL1,ABL1,PTPN22,PARK7,NR2F2,SLC8A1,IRS2,PRDX3,HHEX,SIRT1	0.00673875
GO:BP	GO:0010632	regulation of epithelial cell migration	PTN,GADD45A,SLIT2,KLF4,ZC3H12A,ADAM17,RHOB,GATA2,PTGS2,MCC,DLL4,ADAMTS9,RRAS,EPHA2,GRN,FGFR1,GLUL,STC1,THBS1,SPARC,BMPR2,KDR,DAB2IP,VASH1,GPI,BSG,DUSP10,PLCG1,APOE,VIL1,LGMN,ADIPOR1,RHOJ,HMGB1,FGF18,SP1,ATP2B4,PLPP3,FGF4,MAP4K4,IQSEC1,ADGRB1,ABL1,NR2F2,PLCG2,GLIPR2,EVL,DCN,PLG,MAP3K3,DOCK5,ENPP2,PRKCA,SIRT1,SMOC2,CLASP2	0.00697748
GO:BP	GO:0051348	negative regulation of transferase activity	ZFP36,CEBPA,HEXIM1,RGS2,GADD45A,BAG2,HEXIM2,DUSP1,MAPT,AKT1S1,TP53,CDKN1A,THY1,CDKN1C,DUSP16,USP44,PYCARD,ERRFI1,EPHB2,TRIB1,EIF4A2,ADIPOQ,MACROH2A1,NPM1,PTK6,MAPK8IP1,LYN,SRCIN1,DAB2IP,MIDN,PYDC1,TRIB2,DUSP10,APOE,PKIA,DNAJA1,ADAR,PRKAR1B,SMAD7,DUSP7,PTPRT,PRKAR1A,UCHL1,ABL1,LIMK1,PTPN22,PARK7,NR2F2,SLC8A1,IRS2,PRDX3,HHEX,SIRT1	0.00904818
GO:CC	GO:0030027	lamellipodium	STMN2,DPYSL3,KITLG,ACTC1,FSCN1,EPHA2,SLC9A1,APBB1,PLXND1,APC2,ANTXR1,FGD6,FGD5,MYO9B,KCNA2,PKN2,PTPRO,CFL1,TUBB3,PLCG1,SLC39A6,VIL1,PDPN,SRGAP2,PDXP,CDC42BPB,PARVB,ABLIM3,PIP5K1A,ACTG2,LIMK1,CARMIL3,NME2,ARPC2,CARMIL1,PPP1R9B,PLCE1,EVL,BRK1	0.00951216
GO:MF	GO:0001228	DNA-binding transcription activator activity, RNA polymerase II-specific	ATF3,CEBPA,IRF4,FOS,ETV5,SATB2,EGR1,KLF5,KLF4,NR4A3,SRF,KLF10,PAX6,IRF1,ZNF597,PRDM2,REL,TP53,POU4F3,RLF,MYOG,YY1,IRF3,ZNF544,ATF4,EHF,TFCP2L1,ZNF594,ZNF268,NR4A1,MTF1,RFX4,OTX2,ELF1,ONECUT1,ZNF225,NFATC1,ATF6,USF3,ZNF521,TFAP2C,ZNF112,EGR2,TFDP1,NEUROD1,ZNF615,GRHL1,MEIS3,NFAT5,NFIA,ELF3,MAFF,ZNF721,FOXO1,SP1,FOXJ3,MYB,IRF2,NHLH1,ZNF473,ZNF717,LHX4,PGR,ZNF267,HAND2,GRHL2,HOXD13,FOXK2,ZNF814,NKRF…	0.0106984
GO:BP	GO:0060322	head development	DLL1,CRISPLD2,GPR158,FGF9,ID2,HAP1,SLIT2,DLX2,MSX1,ZSWIM6,RTN1,APLP1,CNTNAP2,ZIC1,GRIN1,ITGAM,RRAS,ATP1B2,PBX1,LHX1,CNTN1,SHH,MYH3,NNAT,C21orf91,SLIT1,ROBO2,EPHB2,CENPF,MDGA1,FGF13,TGFB3,SLC6A17,OTX2,CBLN1,AMIGO3,CTNNA2,DAB2IP,SOX3,LHX6,PITPNM1,FZD3,ARNT2,COX6B1,EGR2,SEMA6B,GRIN2B,NEUROD1,KIRREL3,ADGRG1,KDM7A,COL4A1,MEIS3,PTPN11,RTN3,CALM3,NTRK2,YWHAH,HOOK3,MAOB,CDK5R1,TAF1,BASP1,NRCAM,FZD1,LHX8,…	0.0134251
GO:MF	GO:0001221	transcription coregulator binding	FOS,PAX6,GATA2,TRERF1,PBX1,ELOC,SMARCD3,HDAC1,ENO1,BCL6,AHR,CCNT2,ELOB,ZNF618,CTBP1,SP1,PER2,TEAD2,CIT,PGR,HMGA1,HDGF,HAND2,STAT1,RUNX1,EED,GATA6,NR5A2,AR,CNOT2,EZH2	0.0183281
GO:BP	GO:0099537	trans-synaptic signaling	ARC,NPTX1,NPTX2,PLK2,GPR158,RIMS3,PTN,HAP1,LRRC4C,EPHA4,RPS6KA2,SLC12A2,APP,MAPT,CLSTN2,GRIK3,KIF5A,NRXN2,GRIN1,SNCG,SLC17A6,SST,MAP1A,RIMS4,DBN1,CBLN2,KCNK3,NSG1,ATF4,SLC4A8,CACNG4,SLC18A3,JPH4,EPHB2,CACNG8,SQSTM1,APBA2,KCNQ2,GDNF,GRIA1,RAB3B,SYT11,ADIPOQ,SLC5A7,CLSTN1,INSYN1,SHISA7,NLGN3,CBLN1,GRIA4,KIF1B,GAD1,SLC30A1,DNAJC5,ADCY1,INS,PENK,SLC38A1,HTR1E,SYT2,ASIC2,GRIN2B,CNTNAP4,CUX2,SNPH,CHAT,…	0.0190519
GO:CC	GO:0030017	sarcomere	NEB,MYL1,KLHL41,DES,MYH8,ACTC1,ANK2,SCN3B,TPM2,MYH3,PDLIM3,CASQ2,MYL4,TNNC2,TNNT1,TNNC1,TPM3,FKBP1B,BIN1,ACTN1,TPM4,CALM3,ANK3,ATP2B4,FKBP1A,STUB1,CSRP1,TNNI1,PDLIM5,MYOM3,RYR2,MYOZ2,ANKRD1,ALDOA,MYPN,SLC8A1,KCNN2,TNNI2,MYOZ1,PYROXD1	0.019394
GO:BP	GO:0003018	vascular process in circulatory system	SLC1A5,SLC16A1,TFRC,SOD2,SLIT2,ADRB2,EDNRA,SLC12A2,SLC6A6,AVPR1A,KLF2,LRP1,SLC2A4,ATP1B2,ABCC5,SLC4A8,PLVAP,SLC29A4,SLC5A5,BMPR2,SLC6A17,PDE2A,MYLK3,ADRB1,SLC6A13,CDH5,INS,ADM,SLC38A1,SLC15A2,SLC27A4,SLC5A3,AGTR1,APOE,PER2,ATP2B4,SLC1A2,SLC1A4,ABCA2,CTNNBIP1,SLC4A4,EDNRB,F2R,LRP3,SLC8A1,SLC7A3,DOCK5,SLC7A1,SLC7A8,FGFBP3,FGA	0.0197027
GO:BP	GO:0098916	anterograde trans-synaptic signaling	ARC,NPTX1,NPTX2,PLK2,GPR158,RIMS3,PTN,HAP1,LRRC4C,EPHA4,RPS6KA2,SLC12A2,APP,MAPT,CLSTN2,GRIK3,KIF5A,NRXN2,GRIN1,SNCG,SLC17A6,SST,MAP1A,RIMS4,DBN1,CBLN2,KCNK3,NSG1,ATF4,SLC4A8,CACNG4,SLC18A3,JPH4,EPHB2,CACNG8,SQSTM1,APBA2,KCNQ2,GDNF,GRIA1,RAB3B,SYT11,ADIPOQ,SLC5A7,CLSTN1,INSYN1,SHISA7,NLGN3,CBLN1,GRIA4,KIF1B,GAD1,SLC30A1,DNAJC5,ADCY1,INS,PENK,SLC38A1,HTR1E,SYT2,ASIC2,GRIN2B,CNTNAP4,CUX2,SNPH,CHAT,…	0.019931
GO:BP	GO:0007268	chemical synaptic transmission	ARC,NPTX1,NPTX2,PLK2,GPR158,RIMS3,PTN,HAP1,LRRC4C,EPHA4,RPS6KA2,SLC12A2,APP,MAPT,CLSTN2,GRIK3,KIF5A,NRXN2,GRIN1,SNCG,SLC17A6,SST,MAP1A,RIMS4,DBN1,CBLN2,KCNK3,NSG1,ATF4,SLC4A8,CACNG4,SLC18A3,JPH4,EPHB2,CACNG8,SQSTM1,APBA2,KCNQ2,GDNF,GRIA1,RAB3B,SYT11,ADIPOQ,SLC5A7,CLSTN1,INSYN1,SHISA7,NLGN3,CBLN1,GRIA4,KIF1B,GAD1,SLC30A1,DNAJC5,ADCY1,INS,PENK,SLC38A1,HTR1E,SYT2,ASIC2,GRIN2B,CNTNAP4,CUX2,SNPH,CHAT,…	0.019931
GO:MF	GO:0001540	amyloid-beta binding	ADRB2,IAPP,EPHA4,LRP1,GRIN1,ITM2C,ITGAM,CLU,APBB1,FZD5,ATP1A3,EPHB2,APBA2,CST3,GRIA1,LDLR,CLSTN1,GRIA4,GRIN2B,APOE,BACE1,SORL1,ITM2B,MSR1,PFDN1	0.0199991
GO:MF	GO:0001216	DNA-binding transcription activator activity	ATF3,CEBPA,IRF4,FOS,ETV5,SATB2,EGR1,KLF5,KLF4,NR4A3,SRF,KLF10,PAX6,IRF1,ZNF597,PRDM2,REL,TP53,POU4F3,RLF,MYOG,YY1,IRF3,ZNF544,ATF4,EHF,TFCP2L1,ZNF594,ZNF268,NR4A1,MTF1,RFX4,OTX2,ELF1,ONECUT1,ZNF225,NFATC1,ATF6,USF3,ZNF521,TFAP2C,ZNF112,EGR2,TFDP1,NEUROD1,ZNF615,GRHL1,MEIS3,NFAT5,NFIA,ELF3,MAFF,ZNF721,FOXO1,SP1,FOXJ3,MYB,IRF2,NHLH1,ZNF473,ZNF717,LHX4,PGR,ZNF267,HAND2,GRHL2,HOXD13,FOXK2,ZNF814,NKRF…	0.0221418
GO:MF	GO:0001046	core promoter sequence-specific DNA binding	GTF2B,FOS,H3-3B,KLF10,TP53,UBTF,H2AZ1,HDAC1,NPM1,DRAP1,TAF1,TBPL1,RRN3,STAT1,SMARCB1	0.0228465
GO:CC	GO:0044298	cell body membrane	SLC12A2,ATP1B2,THY1,SLC4A8,ATP1A3,KCNA2,DAB2IP,KCNC3,KCNB1,SLC6A3,CADM2,KCNC2	0.0265351
GO:CC	GO:0005788	endoplasmic reticulum lumen	SCG2,ERO1B,ADAM17,COL5A2,COL14A1,APP,COL12A1,PDGFA,PTGS2,STC2,CCN1,CLU,LGALS1,IGFBP4,SHH,PNPLA2,THBS1,F10,PPIB,CASQ2,CST3,COL6A1,CHGB,COL15A1,TMEM132A,COL26A1,COL6A2,SHISA5,WFS1,INS,PENK,CANX,EOGT,DBI,COL4A1,COL16A1,APOE,ADAMTS7,GCG,NUCB1,ARSL,BACE1,SCG3,MAPK3,FBN1,TIMP1,COL11A1,FN1,SERPINH1,WNT1,OS9,UGGT1,TOR4A,COL13A1,COL9A3,COL4A6,CKAP4,SDC2,ARSA,WNT4,TSPAN5,TGOLN2,LTBP1,WNT7B,FSTL1,PDIA6,FGA	0.0283855
GO:BP	GO:0070507	regulation of microtubule cytoskeleton organization	STMN4,STMN2,MAP1B,MAPT,MAP1A,MAP2,ARL2,HSPA1A,SKA3,EPHA3,MAP6,APC2,FGF13,STMN1,MAPRE1,HSPA1B,FSD1,TRIM54,CDH5,DCTN1,CYLD,CAMSAP1,BMERB1,CDK5R1,GIT1,CHMP1B,TPX2,CKAP5,ATXN7,STMN3,SLAIN2,CLIP3,TPPP,ABL1,ARHGEF2,DYNC1H1,BORA,CHMP2A,MID1,SLAIN1,TUBB4A,CLASP2	0.029101
GO:CC	GO:0043025	neuronal cell body	ARC,STMN2,SLC12A2,MAP1B,MAPT,SLC6A6,L1CAM,GRIK3,CNTNAP2,SNCG,MAP1A,BRINP2,THY1,MAP2,OLFM1,SLC4A8,ATP1A3,GRIA1,SLC5A7,PTPRN,SEZ6L2,KCNA1,GRIA4,KIF5C,KCNA2,DAB2IP,PENK,SLC38A1,ATP13A2,HMCN2,STRN3,DCTN1,GPM6A,KCNC3,SEZ6L,APOE,CDK5R1,AZIN2,KCNB1,SLC6A3,ERMN,CDK5,PPP2R1A,GNA12,CADM2,ABL1,CACNA1E,SLC8A1,RAC3,SIRT2,BRINP3,KCNN2,KCNC2	0.0297372
GO:BP	GO:0150104	transport across blood-brain barrier	SLC1A5,SLC16A1,TFRC,SLC12A2,SLC6A6,AVPR1A,LRP1,SLC2A4,ATP1B2,ABCC5,SLC4A8,SLC29A4,SLC5A5,SLC6A17,SLC6A13,SLC38A1,SLC15A2,SLC27A4,SLC5A3,APOE,ATP2B4,SLC1A2,SLC1A4,ABCA2,SLC4A4,LRP3,SLC7A3,SLC7A1,SLC7A8	0.0300719
GO:BP	GO:0010232	vascular transport	SLC1A5,SLC16A1,TFRC,SLC12A2,SLC6A6,AVPR1A,LRP1,SLC2A4,ATP1B2,ABCC5,SLC4A8,SLC29A4,SLC5A5,SLC6A17,SLC6A13,SLC38A1,SLC15A2,SLC27A4,SLC5A3,APOE,ATP2B4,SLC1A2,SLC1A4,ABCA2,SLC4A4,LRP3,SLC7A3,SLC7A1,SLC7A8	0.0300719
GO:BP	GO:0031109	microtubule polymerization or depolymerization	STMN4,STMN2,MAP1B,MAPT,MAP1A,MAP2,ARL2,HSPA1A,SKA3,APC2,FGF13,STMN1,MAPRE1,HSPA1B,TRIM54,CDH5,MAP4,DCTN1,ZNF207,CAMSAP1,BMERB1,CDK5R1,NCKAP5,GIT1,TPX2,CKAP5,ATXN7,STMN3,SLAIN2,GOLGA2,CLIP3,TPPP,ABL1,ARHGEF2,SLAIN1,TUBB4A,CLASP2	0.0311538
GO:CC	GO:0062023	collagen-containing extracellular matrix	ADAMTS1,MXRA5,COMP,SDC3,GREM1,COL5A2,COL14A1,A2M,COL12A1,PSAP,THBS2,APLP1,L1CAM,ANXA6,SULF1,ICAM1,ADAMTS9,MUC17,NCAN,TIMP2,SERPINB9,TGFBI,CCN1,CLU,LGALS1,SHH,SFRP2,THBS1,SPARC,NCAM1,MGP,S100A6,ADAMTS20,TGFB3,COL6A1,ADIPOQ,COL15A1,HTRA1,CXCL12,INHBE,TNR,CBLN1,COL26A1,COL6A2,HMCN2,EMILIN1,MFAP4,CTSD,BGN,COL4A1,PKM,IGFBPL1,VTN,COL16A1,APOE,NID2,BCAM,LGALS3BP,SMOC1,FBN1,ELN,COL11A1,FN1,SERPINH1,SFRP1…	0.0336493
GO:MF	GO:0030165	PDZ domain binding	FZD8,ADAM17,CRIM1,MUC17,GRIA1,ADRB1,FZD3,F11R,CADM1,KIDINS220,FZD1,ATP2B4,MAP2K2,ACOX1,SLC22A12,CIT,ATP2B2,PLEKHA1,SDC2,KIF14,CCDC88C	0.0386321
GO:BP	GO:0003013	circulatory system process	SGK1,DLL1,SLC1A5,CARTPT,SLC16A1,TFRC,RGS2,SCNN1A,ID2,SOD2,SLIT2,ADRB2,ZC3H12A,EDNRA,SLC12A2,GLP1R,SLC6A6,AVPR1A,PTGS2,DES,KLF2,LRP1,SLC2A4,ACTC1,ANK2,SCN3B,ATP1B2,ABCC5,SLC9A1,STC1,SLC4A8,PLVAP,SLC29A4,ATP1A3,SLC5A5,CASQ2,MYL4,BMPR2,FGF13,ADIPOQ,SLC6A17,CACNA1G,CXCL12,PDE2A,MYLK3,ADRB1,TNNC1,SLC6A13,CDH5,INS,ADM,PTPRO,SLC38A1,EMILIN1,FKBP1B,BIN1,SLC15A2,SLC27A4,SLC5A3,CALM3,PCSK5,AGTR1,APOE,PER2,…	0.0415617
GO:BP	GO:0006469	negative regulation of protein kinase activity	CEBPA,HEXIM1,RGS2,GADD45A,HEXIM2,DUSP1,AKT1S1,CDKN1A,THY1,CDKN1C,DUSP16,PYCARD,ERRFI1,EPHB2,TRIB1,ADIPOQ,MACROH2A1,NPM1,PTK6,MAPK8IP1,LYN,SRCIN1,DAB2IP,PYDC1,TRIB2,DUSP10,APOE,PKIA,DNAJA1,ADAR,PRKAR1B,DUSP7,PTPRT,PRKAR1A,UCHL1,ABL1,PTPN22,PARK7,NR2F2,SLC8A1,HHEX,SIRT1	0.0417893
GO:BP	GO:0043523	regulation of neuron apoptotic process	EGR1,SOD2,FOXQ1,AKT1S1,GRN,CLU,TRIM2,ATF4,GDNF,TGFB3,WFS1,ATP13A2,PINK1,NTRK2,APOE,NONO,LGMN,CDK5R1,PYCR1,BACE1,KCNB1,CDK5,UNC5B,NTRK1,BBC3,MCL1,PPARGC1A,BCL2,EGLN2,PARK7,F2R,PTPRZ1,AGAP2,CPEB4,KIF14,TYRO3	0.0431315
GO:BP	GO:0007416	synapse assembly	SPOCK2,APP,MAPT,CLSTN2,NRXN2,SDK2,DNER,GPC4,PLXND1,FZD5,SLIT1,ROBO2,EPHB2,MDGA1,FGF13,CLSTN1,NLGN3,CBLN1,KIRREL3,GPM6A,CUX2,GABRB3,NRCAM,FZD1,SRGAP2,FARP1,CDK5,EIF4G1,PTPRD,PDLIM5,BSN,SLITRK1,DLG5,LGI2,LRRC4B,CHRNB2,IL1RAP	0.046376
GO:MF	GO:0016538	cyclin-dependent protein serine/threonine kinase regulator activity	CCNL1,HEXIM1,HEXIM2,CCNT1,CKS2,CDKN1A,CCNG2,CCNE2,CCNI,CCNYL1,CCNT2,CDK5R1,CNPPD1,CDKN2B,CCNJ,CCNY,KAT2B	0.0495012
