# Supplementary material for: Herpes Simplex Virus 1 Infection of Human Brain Organoids and Pancreatic Stem Cell-Islets Drives Organoid-Specific Transcripts Associated with Alzheimer’s Disease and Autoimmune Diseases
Source: Cells. 2024 Nov 29;13(23):1978. doi: 10.3390/cells13231978 (PMC11640215; doi:10.3390/cells13231978)
Supplement: Supplementary file 1 [file cells-13-01978-s001.zip › Table_S4.xlsx]

## Sheet: Sheet1
Islet_Inf-vs-Ctrl			Islet_Inf-vs-ACV			Islet_ACV-vs-Ctrl
Disease/Trait	Nominal P-Value		Disease/Trait	Nominal P-Value		Disease/Trait	Nominal P-Value
AD	0.693		AD	0.865		AD	0.585
ALS	0.733		ALS	0.993		ALS	0.306
MS	0.022		MS	0.67		MS	0.052
PD	0.936		PD	0.847		PD	0.726
ADHD	1		ADHD	0.999		ADHD	1
ASD	0.955		ASD	0.952		ASD	0.938
BD	1		BD	1		BD	0.987
MDD	0.989		MDD	0.0518518		MDD	0.969
OCD	0.977		OCD	0.974		OCD	0.963
SCZ	1		SCZ	0.999		SCZ	0.993
TS	0.994		TS	0.585714		TS	0.981
CD	0.045		CD	0.365		CD	0.245
IBD	0.113		IBD	0.501		IBD	0.39
PSO	0.026		PSO	0.449		PSO	0.235
RA	0.02		RA	0.745		RA	0.741
T1D	0.0056		T1D	0.167		T1D	0.095
T2D	1		T2D	0.999		T2D	0.959
BMI	1		BMI	0.999		BMI	1
FBRAIN	0.671		FBRAIN	0.447		FBRAIN	0.585
HEIGHT	1		HEIGHT	1		HEIGHT	1
WAISTHIP	1		WAISTHIP	1		WAISTHIP	0.986
