# Supplementary material for: Herpes Simplex Virus 1 Infection of Human Brain Organoids and Pancreatic Stem Cell-Islets Drives Organoid-Specific Transcripts Associated with Alzheimer’s Disease and Autoimmune Diseases
Source: Cells. 2024 Nov 29;13(23):1978. doi: 10.3390/cells13231978 (PMC11640215; doi:10.3390/cells13231978)
Supplement: Supplementary file 1 [file cells-13-01978-s001.zip › Table_S5.xlsx]

## Sheet: T1D_only
Genes	baseMean	log2FoldChange	lfcSE	stat	pvalue	padj
IRF4	137.315	7.61632	0.656413	11.6029	3.98e-31	1.18e-28
DNAH2	121.616	5.08406	0.448199	11.3433	8.01e-30	2.02e-27
STAT4	122.192	3.2905	0.399825	8.22987	1.87e-16	1.01e-14
FADS2	314.95	-1.98304	0.276943	-7.16047	8.04e-13	2.59e-11
HS3ST2	47.0733	4.18169	0.591746	7.0667	1.59e-12	4.86e-11
NR4A3	103.928	2.50382	0.360894	6.93781	3.98e-12	1.13e-10
PFKFB3	821.8	2.09556	0.343183	6.10624	1.02e-09	1.89e-08
GP2	51.2924	-4.01984	0.663003	-6.06307	1.34e-09	2.41e-08
RPAP2	452.076	1.14281	0.191219	5.97641	2.28e-09	3.9e-08
STMN3	178.925	-1.51853	0.269284	-5.63914	1.71e-08	2.45e-07
NRP1	242.795	-1.26023	0.22735	-5.54311	2.97e-08	4.07e-07
FAP	20.5025	3.27159	0.598705	5.46445	4.64e-08	6.11e-07
PTPN22	9.4557	7.62745	1.43733	5.30667	1.12e-07	1.37e-06
BCL2L15	9.18867	7.57852	1.47176	5.14929	2.61e-07	2.95e-06
IKZF3	15.1665	4.03147	0.795997	5.06469	4.09e-07	4.4e-06
MAGI3	274.716	1.08853	0.215948	5.04071	4.64e-07	4.92e-06
SBK1	150.519	-1.70097	0.345426	-4.92426	8.47e-07	8.36e-06
EFR3B	299.053	-0.970625	0.200315	-4.8455	1.26e-06	1.19e-05
TLL1	28.1589	3.76618	0.784126	4.80304	1.56e-06	1.44e-05
IL23R	12.6437	4.80098	1.03263	4.64926	3.33e-06	2.83e-05
PGM1	85.803	-1.65063	0.369534	-4.46679	7.94e-06	6.13e-05
AHR	295.839	1.25936	0.282499	4.45793	8.28e-06	6.36e-05
HECW1	48.4568	1.71801	0.385935	4.45155	8.53e-06	6.54e-05
DAG1	397.535	-0.963394	0.220163	-4.37582	1.21e-05	8.89e-05
MAPT	97.0947	-1.52348	0.348621	-4.37	1.24e-05	9.1e-05
ADAM30	5.47358	6.82187	1.62043	4.20991	2.55e-05	0.000170878
FCGR3A	5.28346	6.78354	1.61808	4.19233	2.76e-05	0.000183089
NPIPB6	26.5463	2.34056	0.586738	3.9891	6.63e-05	0.000399885
CTSB	435.749	-1.01652	0.260327	-3.90479	9.43e-05	0.00054642
IL25	4.70437	6.59679	1.7046	3.86999	0.000108838	0.000620632
CARD9	14.89	2.76848	0.720287	3.84358	0.000121253	0.000681337
LRP1B	229.706	-0.868021	0.226317	-3.83543	0.000125347	0.00070039
NOTCH2	507.829	0.699501	0.194288	3.60032	0.000317822	0.00156064
COBL	277.581	-1.40122	0.390299	-3.59012	0.000330527	0.0016132
CAMK4	78.3077	1.49815	0.430814	3.47748	0.000506149	0.00230496
NAA25	278.496	0.709561	0.204748	3.46554	0.000529174	0.00238925
SMARCE1	326.458	-0.929267	0.270566	-3.43453	0.000593587	0.00264622
SPRYD3	97.599	-1.02862	0.303443	-3.38984	0.000699327	0.0030439
ZPBP2	3.60069	6.21984	1.84113	3.37828	0.000729412	0.0031557
DGKQ	82.0998	-1.15738	0.350919	-3.29814	0.000973289	0.00405601
INS	518.883	-2.68324	0.813599	-3.29799	0.000973813	0.0040562
PLEKHA1	478.092	-0.902579	0.276273	-3.26698	0.00108701	0.00444138
PAX4	59.6738	-1.78222	0.548528	-3.24909	0.00115774	0.00467179
RSBN1	357.68	0.7894	0.243552	3.2412	0.00119029	0.00478717
C1QTNF6	39.5455	-1.48353	0.469626	-3.15897	0.00158326	0.00612755
FARP2	346.36	0.831265	0.264958	3.13735	0.00170485	0.00652753
GATA3	19.656	2.53908	0.816542	3.10956	0.00187368	0.0070753
FASLG	4.17127	6.43016	2.08846	3.07891	0.00207761	0.00774009
FGFR3	648.252	0.972206	0.315843	3.07813	0.00208306	0.00775867
RGS1	3.18177	6.01825	1.96652	3.06035	0.00221076	0.00816428
SLC1A2	96.5496	1.93457	0.633494	3.05381	0.00225955	0.00832814
PNPO	63.2091	-1.53411	0.502843	-3.05086	0.00228184	0.00839748
BATF3	5.02713	4.82631	1.58357	3.04775	0.00230562	0.00846025
RPS26	86.4669	-1.55574	0.51384	-3.02767	0.00246447	0.00897405
TRIM31	2.86239	5.89597	1.94865	3.02568	0.00248078	0.00901405
SLC4A10	19.32	1.83994	0.619583	2.96964	0.00298152	0.0105352
TM9SF2	457.697	-0.697521	0.240207	-2.90383	0.00368627	0.012597
PHLDB2	752.676	-0.80505	0.278135	-2.89446	0.00379811	0.0129073
NEMF	392.205	0.714012	0.247478	2.88516	0.00391219	0.0132381
TCF7L2	183.942	0.847598	0.297958	2.84469	0.00444553	0.0146792
CENPW	11.3845	2.03452	0.715853	2.84208	0.00448197	0.0147764
CYTL1	4.32449	-4.63802	1.68154	-2.7582	0.00581205	0.0183678
POU5F1	2.45101	5.64635	2.08196	2.71203	0.00668723	0.0205918
ERAP2	24.8613	1.4321	0.53889	2.6575	0.00787223	0.023526
FADS1	319.228	-1.02249	0.385476	-2.65253	0.00798905	0.023779
TNFSF15	27.7493	1.37682	0.534827	2.57432	0.0100436	0.0288548
HORMAD2	6.27582	3.22033	1.25446	2.56711	0.010255	0.0293823
IGF2	7048.48	0.978363	0.394714	2.47866	0.0131876	0.0361996
TNF	1.94883	5.33054	2.15901	2.46897	0.0135503	0.0369604
SUOX	109.884	-0.716338	0.295979	-2.42023	0.0155107	0.0412709
IL10	4.16536	4.53311	1.88427	2.40576	0.0161387	0.0426204
IL18RAP	4.80805	3.68103	1.53248	2.40201	0.0163055	0.0429871
RBFOX1	57.926	-0.892462	0.376475	-2.37057	0.0177606	0.0461765
RAD51B	50.8657	0.841099	0.356423	2.35984	0.018283	0.047223
ATG16L1	132.995	0.606175	0.256978	2.35886	0.0183312	0.0472826
