# Supplementary material for: Herpes Simplex Virus 1 Infection of Human Brain Organoids and Pancreatic Stem Cell-Islets Drives Organoid-Specific Transcripts Associated with Alzheimer’s Disease and Autoimmune Diseases
Source: Cells. 2024 Nov 29;13(23):1978. doi: 10.3390/cells13231978 (PMC11640215; doi:10.3390/cells13231978)
Supplement: Supplementary file 1 [file cells-13-01978-s001.zip › Table_S6.xlsx]

## Sheet: Common_dcOrgs1_inf_up
	Genes	baseMean_islets	log2FoldChange_islets	lfcSE_islets	stat_islets	pvalue_islets	padj_islets	baseMean_dcOrgs1	log2FoldChange_dcOrgs1	lfcSE_dcOrgs1	stat_dcOrgs1	pvalue_dcOrgs1	padj_dcOrgs1
	TNFRSF10D	1278.78	5.46604	0.224124	24.3885	2.27e-131	3.84e-127	661.852	2.15927	0.109418	19.7342	1.1e-86	8.25e-85
	SGK1	1232.12	7.15433	0.323339	22.1264	1.76e-108	1.49e-104	1411.65	3.08965	0.0744944	41.475	0	0
	BCL2L11	1062.64	4.83161	0.23949	20.1745	1.64e-90	9.25e-87	1525.21	4.49162	0.0949711	47.2946	0	0
	CRISPLD2	491.891	5.48225	0.310189	17.6739	6.66e-70	2.82e-66	302.906	5.52659	0.221371	24.9653	1.46e-137	2.32e-135
	RASD1	359.789	5.9053	0.336368	17.556	5.35e-69	1.81e-65	1398.7	8.16578	0.213081	38.3225	0	0
	PNP	728.846	5.35131	0.310805	17.2175	1.96e-66	5.54e-63	1162.93	1.41105	0.0786228	17.9471	5.06e-72	3.02e-70
	PMAIP1	395.085	6.46566	0.377076	17.1468	6.64e-66	1.61e-62	595.849	1.42051	0.135879	10.4542	1.4e-25	1.78e-24
	LSMEM1	534.77	6.69319	0.399622	16.7488	5.78e-63	1.22e-59	435.754	8.12176	0.369585	21.9754	4.96e-107	4.95e-105
	PCDH17	799.292	3.69382	0.221694	16.6618	2.49e-62	4.68e-59	414.623	4.2021	0.147261	28.5351	4.3e-179	1.03e-176
	ARRDC3	937.047	3.01177	0.190547	15.8059	2.83e-56	4.36e-53	1000.3	1.94338	0.0802291	24.2229	1.28e-129	1.7e-127
	ATF3	413.892	5.19215	0.328394	15.8107	2.62e-56	4.36e-53	200.463	3.09048	0.196591	15.7204	1.1e-55	4.49e-54
	PLK2	1958.59	3.86209	0.24737	15.6126	5.97e-55	8.43e-52	4098.05	1.75685	0.0636982	27.5809	1.89e-167	3.96e-165
	NPTX2	636.785	5.83418	0.381156	15.3066	6.91e-53	9e-50	436.657	6.29261	0.222312	28.3053	2.98e-176	7.04e-174
	ZNF844	498.736	3.10041	0.20466	15.1491	7.69e-52	9.3e-49	7.06281	7.1245	1.48131	4.8096	1.51e-06	4.74e-06
	DENND2C	276.632	4.92917	0.328456	15.0071	6.6e-51	7.45e-48	181.961	4.33457	0.265807	16.3072	8.77e-60	4.07e-58
	SPTY2D1	580.31	3.05226	0.204716	14.9097	2.85e-50	3.02e-47	753.376	2.00464	0.0940094	21.3238	6.83e-101	6.42e-99
	KLHL21	574.626	3.72438	0.251675	14.7984	1.5e-49	1.5e-46	1316.24	2.62741	0.105082	25.0034	5.62e-138	9.06e-136
	INTS6	2040.81	3.21411	0.217775	14.7589	2.7e-49	2.54e-46	1689.2	2.04615	0.0711791	28.7465	1e-181	2.63e-179
	ABHD5	537.563	3.48995	0.238976	14.6038	2.66e-48	2.37e-45	492.493	2.47759	0.113587	21.8123	1.77e-105	1.74e-103
	CCNL1	1477.4	3.25192	0.223014	14.5817	3.67e-48	3.11e-45	1190.83	2.42658	0.0874472	27.749	1.79e-169	3.98e-167
	DLL1	905.291	5.0535	0.35014	14.4328	3.22e-47	2.6e-44	1279.42	9.24201	0.313053	29.5222	1.49e-191	4.47e-189
	GPR158	256.999	4.24628	0.306591	13.85	1.27e-43	9.8e-41	149.223	2.60405	0.206341	12.6201	1.64e-36	3.38e-35
	ADAMTS1	319.398	3.28818	0.237684	13.8343	1.58e-43	1.17e-40	1505.68	4.34985	0.110208	39.4695	0	0
	WDR74	3532.45	2.30084	0.166592	13.8112	2.18e-43	1.54e-40	3912.91	1.68939	0.0749822	22.5306	2.08e-112	2.26e-110
	GADD45B	413.094	5.31192	0.392605	13.5299	1.04e-41	7.06e-39	866.882	2.64516	0.0956912	27.6427	3.42e-168	7.37e-166
	PCDH8	159.755	5.38428	0.400264	13.4518	3e-41	1.96e-38	214.724	7.37732	0.419803	17.5733	3.95e-69	2.23e-67
	NEFH	406.23	5.62359	0.420843	13.3627	9.99e-41	6.04e-38	359.012	3.47021	0.155465	22.3215	2.29e-110	2.38e-108
	GTF2F1	2333.54	4.30954	0.326557	13.1969	9.14e-40	5.34e-37	2424.59	2.78533	0.0722727	38.5392	0	0
	MAT2A	2008.74	2.98067	0.227964	13.0752	4.57e-39	2.49e-36	2741.09	1.96334	0.0568043	34.5633	9e-262	4.55e-259
	CA2	256.107	4.59221	0.357077	12.8606	7.5e-38	3.43e-35	212.068	3.15523	0.183795	17.1672	4.68e-66	2.5e-64
	NPTX1	272.865	4.86573	0.382724	12.7134	4.98e-37	2.22e-34	324.164	1.77584	0.139083	12.7682	2.47e-37	5.33e-36
	SRSF7	1017.85	2.94472	0.232468	12.6672	8.99e-37	3.9e-34	1703.22	1.23349	0.079218	15.5709	1.15e-54	4.5e-53
	MORC4	299.115	4.14308	0.328027	12.6303	1.44e-36	6.09e-34	246.936	0.548952	0.147692	3.71686	0.000201713	0.000473992
	TFRC	920.983	2.54679	0.203563	12.5111	6.49e-36	2.68e-33	1852.65	2.04035	0.0621291	32.8404	1.56e-236	7.15e-234
	SLC10A1	199.524	4.49034	0.361275	12.4292	1.82e-35	7.32e-33	54.3254	3.30619	0.414796	7.97066	1.58e-15	1.12e-14
	SNAI1	244.63	5.5721	0.450344	12.373	3.66e-35	1.44e-32	318.973	3.24255	0.161179	20.1177	5.17e-90	4.17e-88
	TEX14	149.73	5.35551	0.438043	12.226	2.26e-34	8.69e-32	287.418	8.83171	1.40734	6.27548	3.49e-10	1.59e-09
	TRIM72	224.254	7.16329	0.590719	12.1264	7.66e-34	2.88e-31	115.984	7.97932	0.683541	11.6735	1.74e-31	2.92e-30
	FBXO22	449.17	2.22262	0.18354	12.1098	9.38e-34	3.45e-31	721.75	1.07661	0.0947604	11.3614	6.51e-30	1.02e-28
	DIS3	630.393	2.29133	0.189737	12.0764	1.41e-33	5.07e-31	1222.21	0.988418	0.104864	9.42574	4.27e-21	4.22e-20
	TAF4B	119.121	5.58034	0.464204	12.0213	2.75e-33	9.69e-31	295.049	1.77814	0.141964	12.5253	5.43e-36	1.11e-34
	RBBP6	1644.47	3.29328	0.274339	12.0044	3.37e-33	1.16e-30	1545.56	1.841	0.0955685	19.2637	1.08e-82	7.79e-81
	TUFT1	400.1	3.73989	0.311612	12.0018	3.48e-33	1.18e-30	559.506	2.2105	0.128854	17.1551	5.75e-66	3.05e-64
	SLC16A1	413.025	3.49774	0.291712	11.9904	3.99e-33	1.32e-30	2610.22	1.11819	0.338684	3.30156	0.000961472	0.00204181
	IFRD1	1045.03	3.26004	0.273205	11.9326	8.01e-33	2.61e-30	1080.55	2.13186	0.0813851	26.1947	3.06e-151	5.27e-149
	HBEGF	135.599	4.88589	0.411891	11.8621	1.86e-32	5.95e-30	547.072	1.06648	0.102736	10.3808	3.03e-25	3.79e-24
	MAFA	122.188	7.12814	0.601886	11.843	2.34e-32	7.34e-30	308.239	5.99712	0.257858	23.2575	1.2e-119	1.4e-117
	AMD1	682.313	2.34673	0.200472	11.706	1.19e-31	3.66e-29	2265.43	0.873471	0.0553477	15.7815	4.17e-56	1.73e-54
	HIPK2	1540.15	-1.77826	0.153032	-11.6202	3.25e-31	9.84e-29	2627.28	0.258775	0.062294	4.15409	3.27e-05	8.63e-05
	IRF4	137.315	7.61632	0.656413	11.6029	3.98e-31	1.18e-28	230.212	3.95447	0.191315	20.67	6.45e-95	5.57e-93
	FOSB	228.45	5.07046	0.439527	11.5362	8.67e-31	2.53e-28	211.112	0.840526	0.20366	4.12711	3.67e-05	9.65e-05
	EGR3	130.92	5.0844	0.441007	11.5291	9.42e-31	2.7e-28	238.439	2.52075	0.201157	12.5312	5.04e-36	1.03e-34
	IER5	148.611	3.87621	0.336583	11.5164	1.09e-30	3.03e-28	428.839	1.73705	0.115852	14.9937	8.07e-51	2.73e-49
	EPHA4	821.504	2.55002	0.221839	11.4949	1.4e-30	3.82e-28	945.777	3.10396	0.10681	29.0605	1.13e-185	3.14e-183
	CTR9	884.302	3.00208	0.261234	11.4919	1.45e-30	3.89e-28	644.556	1.32019	0.107377	12.2949	9.65e-35	1.86e-33
	POLR2A	4681.46	3.27086	0.287363	11.3823	5.12e-30	1.33e-27	2879.28	2.03443	0.0836259	24.3278	9.96e-131	1.34e-128
	DNAH2	121.616	5.08406	0.448199	11.3433	8.01e-30	2.02e-27	42.9896	6.05042	0.66533	9.09385	9.56e-20	8.8e-19
	ZNF217	407.103	2.70287	0.238782	11.3194	1.05e-29	2.62e-27	818.566	1.39065	0.0997504	13.9413	3.55e-44	9.81e-43
	MCMDC2	86.9719	4.30686	0.380773	11.3108	1.16e-29	2.85e-27	44.59	3.33566	0.411735	8.10147	5.43e-16	3.96e-15
	JMJD6	960.139	3.585	0.318024	11.2727	1.79e-29	4.33e-27	577.72	2.20241	0.110229	19.9803	8.18e-89	6.38e-87
	SERPINE3	81.2021	5.07533	0.452631	11.213	3.52e-29	8.4e-27	21.8486	4.84376	0.694362	6.97585	3.04e-12	1.67e-11
	ULBP1	123.578	7.457	0.665325	11.2081	3.72e-29	8.76e-27	134.848	3.02684	0.229337	13.1983	8.98e-40	2.12e-38
	IRF1	207.129	3.73136	0.333649	11.1835	4.91e-29	1.14e-26	237.602	1.46287	0.14955	9.78182	1.35e-22	1.45e-21
	EIF4A3	578.054	2.75258	0.246255	11.1778	5.24e-29	1.2e-26	1090.92	1.48069	0.0803649	18.4246	8.33e-76	5.27e-74
	ARHGAP26	342.121	3.03721	0.274185	11.0773	1.62e-28	3.6e-26	332.496	1.25163	0.133991	9.34113	9.53e-21	9.24e-20
	POLG2	155.731	4.06409	0.369233	11.0068	3.54e-28	7.79e-26	100.784	2.75217	0.24952	11.0299	2.74e-28	3.99e-27
	TRA2B	856.842	2.24503	0.20453	10.9765	4.96e-28	1.08e-25	1587.29	0.820246	0.213842	3.83576	0.000125179	0.000304742
	EPHA2	255.057	3.78676	0.345255	10.968	5.45e-28	1.17e-25	1497.07	0.770678	0.0686756	11.222	3.18e-29	4.86e-28
	CEBPA	159.215	3.60943	0.329792	10.9446	7.05e-28	1.49e-25	145.654	5.80028	0.336116	17.2568	9.95e-67	5.45e-65
	CABLES1	109.523	4.4794	0.409559	10.9371	7.66e-28	1.58e-25	160.939	1.30911	0.210404	6.22189	4.91e-10	2.21e-09
	USP15	999.097	1.9889	0.181961	10.9303	8.25e-28	1.68e-25	1089.26	1.60661	0.0765857	20.9779	1.04e-97	9.16e-96
	TP53	282.269	3.16008	0.289884	10.9012	1.14e-27	2.27e-25	498.843	0.475608	0.115699	4.11072	3.94e-05	0.000102975
	CBLN1	242.741	-3.42638	0.314449	-10.8965	1.2e-27	2.36e-25	19.8308	1.28753	0.517558	2.48769	0.0128575	0.0222271
	GCNA	115.602	3.90213	0.359378	10.858	1.83e-27	3.48e-25	164.781	4.12364	0.278486	14.8074	1.31e-49	4.29e-48
	ARC	105.308	4.87911	0.454893	10.7258	7.7e-27	1.45e-24	466.615	5.80216	0.198943	29.1649	5.41e-187	1.55e-184
	LONRF3	70.3672	5.83013	0.546981	10.6587	1.59e-26	2.89e-24	86.2106	3.77772	0.316367	11.9409	7.24e-33	1.29e-31
	DDX5	2493.31	1.9914	0.187694	10.6098	2.68e-26	4.84e-24	2498.34	1.46348	0.323643	4.52191	6.13e-06	1.78e-05
	THUMPD3	461.567	2.41353	0.227584	10.605	2.82e-26	5.03e-24	481.606	0.940489	0.108988	8.62927	6.17e-18	5.15e-17
	PECAM1	247.142	4.70163	0.449713	10.4547	1.39e-25	2.36e-23	73.9123	5.55546	0.475627	11.6803	1.61e-31	2.7e-30
	TENT5C	425.434	2.87958	0.275764	10.4422	1.59e-25	2.67e-23	57.8671	5.01424	0.475361	10.5483	5.17e-26	6.71e-25
	SATB2	188.187	4.11163	0.393822	10.4403	1.62e-25	2.69e-23	283.337	2.60803	0.151991	17.1591	5.38e-66	2.86e-64
	PIK3R3	500.977	1.91251	0.183645	10.4142	2.14e-25	3.51e-23	987.153	1.1724	0.0854386	13.7222	7.48e-43	1.96e-41
	USP44	111.461	3.80087	0.366154	10.3805	3.04e-25	4.9e-23	59.8945	3.41422	0.339836	10.0467	9.5e-24	1.09e-22
	MX1	99.6698	3.43603	0.333248	10.3108	6.3e-25	9.7e-23	77.1049	0.79478	0.354148	2.2442	0.0248195	0.0403616
	CCDC168	79.0883	5.02633	0.48793	10.3013	6.95e-25	1.06e-22	98.2546	3.23713	0.311647	10.3872	2.84e-25	3.56e-24
	LRRC7	140.387	3.03421	0.294962	10.2868	8.08e-25	1.22e-22	142.888	3.08911	0.238833	12.9342	2.89e-38	6.47e-37
	H2AX	175.297	3.07954	0.300136	10.2605	1.06e-24	1.58e-22	748.249	1.1746	0.124023	9.47083	2.78e-21	2.77e-20
	PRPF40A	969.434	1.97857	0.192837	10.2603	1.06e-24	1.58e-22	3004.79	0.849427	0.0548383	15.4897	4.07e-54	1.56e-52
	TUBB4B	811.827	2.50484	0.244148	10.2595	1.07e-24	1.58e-22	3803.23	0.448352	0.0457331	9.80366	1.09e-22	1.18e-21
	GPR137B	161.993	3.21171	0.313539	10.2434	1.27e-24	1.85e-22	138.455	0.75286	0.257518	2.92352	0.00346096	0.00667793
	NOP56	1156.9	2.87346	0.281701	10.2004	1.97e-24	2.86e-22	2512.9	1.17366	0.0619484	18.9457	4.79e-80	3.27e-78
	GDF9	61.5013	4.89398	0.480707	10.1808	2.42e-24	3.41e-22	58.4567	5.20855	0.495914	10.5029	8.37e-26	1.08e-24
	COMP	91.0431	6.84848	0.675573	10.1373	3.77e-24	5.15e-22	64.4442	6.50673	1.49439	4.35412	1.34e-05	3.73e-05
	ZNF622	328.148	3.27468	0.32342	10.1252	4.27e-24	5.79e-22	436.268	1.4477	0.129756	11.1571	6.61e-29	9.96e-28
	BAG2	161.176	2.60766	0.258034	10.1059	5.2e-24	6.94e-22	725.621	0.777153	0.117758	6.59957	4.12e-11	2.05e-10
	TNFAIP3	249.397	3.35438	0.331949	10.1051	5.24e-24	6.94e-22	193.377	2.14771	0.183486	11.705	1.2e-31	2.02e-30
	ABCC5	664.983	1.9949	0.19769	10.0911	6.05e-24	7.94e-22	631.719	1.56288	0.110391	14.1578	1.67e-45	4.87e-44
	MILR1	81.7267	6.86272	0.680444	10.0857	6.39e-24	8.33e-22	22.1116	5.27233	0.785119	6.71532	1.88e-11	9.63e-11
	NXF1	1835.88	3.09834	0.308798	10.0335	1.09e-23	1.4e-21	1801.96	3.16422	0.0732685	43.1866	0	0
	ZSWIM6	523.463	2.50077	0.249419	10.0264	1.17e-23	1.5e-21	796.666	1.949	0.0885013	22.0222	1.76e-107	1.77e-105
	CNNM4	443.862	2.50438	0.249835	10.0241	1.19e-23	1.52e-21	259.48	1.42424	0.151299	9.41339	4.8e-21	4.73e-20
	HAP1	102.807	4.08178	0.407319	10.0211	1.23e-23	1.56e-21	36.2983	4.486	0.52372	8.56565	1.07e-17	8.83e-17
	OR2B2	61.8847	5.99197	0.600166	9.98387	1.79e-23	2.23e-21	9.81296	7.58858	1.4246	5.32683	9.99e-08	3.58e-07
	SRSF3	1126.44	1.82759	0.18416	9.92388	3.28e-23	4.02e-21	2817.47	0.546818	0.0624251	8.75959	1.96e-18	1.68e-17
	ZNF426	348.054	2.07841	0.209544	9.9187	3.45e-23	4.21e-21	543.225	1.14985	0.101565	11.3213	1.03e-29	1.6e-28
	FKBP5	201.937	2.69253	0.272162	9.89311	4.46e-23	5.32e-21	212.833	1.44983	0.177819	8.15344	3.54e-16	2.62e-15
	RAB3B	4033.16	-2.88964	0.292184	-9.88979	4.61e-23	5.46e-21	495.125	0.711457	0.138594	5.13341	2.85e-07	9.69e-07
	GTF2B	383.222	2.92164	0.29629	9.86075	6.16e-23	7.14e-21	357.235	1.35175	0.132049	10.2368	1.36e-24	1.63e-23
	LONRF2	442.383	-2.40315	0.243933	-9.8517	6.74e-23	7.71e-21	259.396	0.924036	0.164055	5.63249	1.78e-08	6.86e-08
	KPNB1	1644.1	1.77843	0.180575	9.84868	6.95e-23	7.89e-21	5248.68	0.488242	0.0492747	9.90856	3.82e-23	4.26e-22
	RAB3C	926.555	-1.95565	0.199682	-9.7938	1.2e-22	1.33e-20	17.5954	3.3006	0.651351	5.06731	4.03e-07	1.35e-06
	KDM5B	3207.69	1.9895	0.20354	9.7745	1.45e-22	1.59e-20	2859.95	1.3943	0.0657465	21.2072	8.2e-100	7.42e-98
	NEFM	933.387	3.2672	0.334818	9.75815	1.7e-22	1.85e-20	554.89	5.05357	0.184683	27.3635	7.45e-165	1.48e-162
	CTH	68.0915	3.9039	0.403056	9.68577	3.47e-22	3.67e-20	100.707	0.785191	0.231846	3.38669	0.0007074	0.00153197
	KLF12	679.694	1.84087	0.190957	9.64026	5.41e-22	5.65e-20	1016.13	1.59053	0.0856673	18.5664	6.01e-77	3.92e-75
	CSTF3	329.25	2.66063	0.276092	9.63675	5.59e-22	5.81e-20	488.723	1.1165	0.109979	10.152	3.25e-24	3.82e-23
	ATF7IP2	166.533	2.8463	0.295448	9.63384	5.75e-22	5.94e-20	169.804	3.21703	0.207905	15.4735	5.23e-54	2e-52
	HEXIM1	825.675	2.90556	0.30248	9.6058	7.56e-22	7.76e-20	505.139	2.7881	0.149545	18.6439	1.42e-77	9.36e-76
	TRIM71	217.888	2.96873	0.309274	9.59901	8.07e-22	8.23e-20	145.111	3.9547	0.238579	16.5761	1.04e-61	5.09e-60
	PEG10	3670.69	-2.38704	0.249639	-9.56196	1.16e-21	1.15e-19	1460.58	0.556844	0.073294	7.5974	3.02e-14	1.94e-13
	CCNYL1	179.635	2.4172	0.253009	9.5538	1.25e-21	1.24e-19	150.794	0.956136	0.215476	4.43731	9.11e-06	2.59e-05
	DAPP1	72.0991	4.1873	0.439447	9.52856	1.59e-21	1.57e-19	22.557	4.59585	1.70072	2.7023	0.00688614	0.012596
	RBM27	595.232	1.622	0.170246	9.5274	1.61e-21	1.58e-19	1399.37	1.1211	0.0718376	15.606	6.63e-55	2.63e-53
	SCML1	118.854	3.38751	0.355577	9.52682	1.62e-21	1.58e-19	218.98	1.11086	0.172446	6.44177	1.18e-10	5.64e-10
	SERTAD1	83.9481	3.82071	0.401724	9.51077	1.89e-21	1.83e-19	159.161	2.23083	0.222893	10.0085	1.4e-23	1.59e-22
	GEM	175.23	3.28722	0.346855	9.47722	2.61e-21	2.5e-19	575.56	0.764191	0.107846	7.08594	1.38e-12	7.82e-12
	SRSF8	298.794	3.00816	0.317725	9.4678	2.86e-21	2.72e-19	238.106	1.66859	0.160979	10.3653	3.57e-25	4.44e-24
	TRIM49D1	146.677	11.5796	1.23197	9.3992	5.5e-21	5.17e-19	200.235	11.9478	1.18996	10.0405	1.01e-23	1.16e-22
	ZNF10	409.104	2.10514	0.224467	9.37837	6.7e-21	6.27e-19	175.848	2.83681	0.201558	14.0744	5.46e-45	1.55e-43
	POLH	314.769	2.01609	0.215042	9.37531	6.9e-21	6.42e-19	703.724	1.19058	0.0963427	12.3577	4.42e-35	8.63e-34
	ADRB2	51.9092	5.61711	0.599352	9.37197	7.12e-21	6.55e-19	61.1737	4.61072	0.416533	11.0693	1.77e-28	2.61e-27
	CSKMT	118.807	3.52238	0.375834	9.37215	7.11e-21	6.55e-19	149.78	2.24108	0.233496	9.59791	8.16e-22	8.37e-21
	BAZ1A	302.16	2.52067	0.268994	9.3707	7.21e-21	6.6e-19	1586.41	0.67608	0.0843885	8.01152	1.13e-15	8.11e-15
	ST8SIA5	86.3997	4.50082	0.480677	9.36349	7.71e-21	7.02e-19	43.0108	3.26432	0.409127	7.97874	1.48e-15	1.05e-14
	ZNF14	242.693	2.18594	0.233828	9.3485	8.89e-21	8.01e-19	110.95	2.56617	0.257307	9.9732	2e-23	2.25e-22
	SLIT2	588.346	2.20406	0.235975	9.34025	9.61e-21	8.61e-19	1117.69	1.71862	0.106273	16.1718	7.97e-59	3.59e-57
	CRTAC1	157.432	3.40872	0.365782	9.319	1.17e-20	1.03e-18	21.6149	2.73982	0.585003	4.68343	2.82e-06	8.55e-06
	LEKR1	68.9687	4.70981	0.505533	9.31653	1.2e-20	1.04e-18	19.8256	6.16029	1.05687	5.82884	5.58e-09	2.27e-08
	NFKBIA	389.543	2.83346	0.304305	9.31128	1.26e-20	1.09e-18	623.381	2.8324	0.112142	25.2574	9.4e-141	1.53e-138
	HEXIM2	198.311	2.97123	0.319703	9.29374	1.49e-20	1.28e-18	59.0149	1.25156	0.359701	3.47945	0.000502442	0.00111359
	TRIM52	305.639	2.29263	0.24697	9.28301	1.65e-20	1.41e-18	159.287	1.74444	0.212045	8.22675	1.92e-16	1.45e-15
	GADD45A	215.521	3.46093	0.372872	9.28182	1.67e-20	1.42e-18	346.813	1.60829	0.157295	10.2247	1.54e-24	1.84e-23
	KLHL15	374.239	2.04404	0.22066	9.2633	1.98e-20	1.66e-18	669.352	2.37704	0.108569	21.8942	2.95e-106	2.9e-104
	SLIT1	431.438	-2.11937	0.229405	-9.23855	2.5e-20	2.08e-18	29.8007	2.49546	0.560097	4.45542	8.37e-06	2.39e-05
	EIF2S1	331.76	2.2611	0.244878	9.23359	2.62e-20	2.17e-18	1209.16	0.275205	0.0731288	3.7633	0.000167687	0.000399994
	STX5	273.599	2.51164	0.272319	9.22314	2.89e-20	2.37e-18	326.084	1.96733	0.150076	13.1089	2.93e-39	6.81e-38
	RNGTT	292.244	1.8332	0.199071	9.20878	3.3e-20	2.7e-18	653.293	0.917582	0.103876	8.83344	1.02e-18	8.86e-18
	SRSF2	959.616	2.45503	0.266924	9.1975	3.66e-20	2.98e-18	2492.77	0.765514	0.0646445	11.8419	2.37e-32	4.13e-31
	RNASE10	80.2907	8.26109	0.90728	9.10534	8.6e-20	6.87e-18	32.4139	6.44953	0.839358	7.68388	1.54e-14	1.02e-13
	NRARP	127.23	3.56609	0.39248	9.08604	1.03e-19	8.17e-18	218.659	1.29371	0.172338	7.50678	6.06e-14	3.82e-13
	CPM	222.469	2.53368	0.279061	9.07931	1.09e-19	8.61e-18	131.066	4.05854	0.267481	15.1732	5.32e-52	1.87e-50
	TRIM49D2	107.563	11.1306	1.22622	9.07715	1.11e-19	8.74e-18	168.853	11.7027	1.20343	9.72442	2.37e-22	2.53e-21
	EFCAB8	62.1196	5.26659	0.580343	9.07496	1.14e-19	8.83e-18	18.4624	3.67555	0.865875	4.2449	2.19e-05	5.93e-05
	TLL2	61.6704	3.40486	0.376214	9.05033	1.43e-19	1.09e-17	28.3561	2.49521	0.57804	4.31667	1.58e-05	4.38e-05
	TTC7A	234.12	3.17913	0.351489	9.04476	1.5e-19	1.14e-17	215.229	0.753898	0.157393	4.78992	1.67e-06	5.21e-06
	ADAM17	352.479	1.77485	0.197065	9.00642	2.13e-19	1.62e-17	911.545	0.606929	0.0982432	6.17782	6.5e-10	2.89e-09
	TNFSF9	63.9815	7.51936	0.837365	8.97978	2.71e-19	2.05e-17	108.39	2.26929	0.304924	7.44216	9.91e-14	6.17e-13
	RRN3	379.669	1.82995	0.203902	8.97464	2.84e-19	2.12e-17	863.847	1.29933	0.0993254	13.0815	4.2e-39	9.73e-38
	GADD45G	103.224	4.22694	0.472571	8.94456	3.73e-19	2.77e-17	114.379	5.55908	0.388873	14.2954	2.34e-46	7e-45
	MFSD14B	290.567	1.93135	0.215957	8.94323	3.78e-19	2.8e-17	547.034	0.251712	0.108734	2.31493	0.0206167	0.0340901
	EBF2	132.729	2.41297	0.269907	8.94002	3.89e-19	2.87e-17	57.9754	5.66794	0.545726	10.3861	2.87e-25	3.6e-24
	ZSCAN4	131.183	9.55385	1.07202	8.912	5.01e-19	3.67e-17	64.0475	10.2998	1.218	8.45633	2.76e-17	2.21e-16
	NUFIP2	1714.37	1.5302	0.171781	8.90784	5.2e-19	3.8e-17	4671.17	1.2998	0.0460141	28.2479	1.51e-175	3.52e-173
	SLC16A10	124.559	2.65005	0.298761	8.87011	7.31e-19	5.27e-17	75.3333	2.08003	0.291657	7.13175	9.91e-13	5.69e-12
	ZCCHC8	347.285	2.17994	0.246247	8.85267	8.55e-19	6e-17	416.946	1.52148	0.133152	11.4266	3.08e-30	4.92e-29
	SYF2	321.476	3.30524	0.373799	8.8423	9.38e-19	6.51e-17	285.416	1.22795	0.177067	6.93496	4.06e-12	2.21e-11
	TFCP2L1	48.5275	5.08296	0.574955	8.84062	9.52e-19	6.58e-17	16.4942	3.36692	0.639841	5.26211	1.42e-07	5e-07
	TRIM43	95.0199	10.9472	1.23975	8.8302	1.04e-18	7.19e-17	121.825	7.78406	0.626673	12.4212	2e-35	3.95e-34
	TRIM49	96.1238	10.965	1.24331	8.81917	1.15e-18	7.91e-17	123.264	11.2475	1.1973	9.39408	5.77e-21	5.65e-20
	OVOL1	137.297	4.11851	0.468211	8.79626	1.41e-18	9.62e-17	60.0636	10.2125	1.21926	8.37599	5.48e-17	4.28e-16
	C4orf54	64.4641	7.19418	0.818495	8.78953	1.5e-18	1.02e-16	27.4665	4.74927	1.82308	2.60509	0.00918514	0.0163606
	ADIPOQ	86.4747	10.8156	1.23427	8.76276	1.91e-18	1.27e-16	16.3348	8.32362	1.35766	6.13084	8.74e-10	3.85e-09
	TRIM43B	85.8496	10.8039	1.23536	8.74549	2.22e-18	1.46e-16	129.807	8.87837	0.858729	10.339	4.7e-25	5.78e-24
	FRG2C	85.9289	10.8102	1.23754	8.73524	2.43e-18	1.59e-16	56.1427	10.1143	1.22003	8.29018	1.13e-16	8.65e-16
	KDM4E	87.1201	10.8245	1.23961	8.73217	2.5e-18	1.63e-16	35.6907	9.4572	1.259	7.51166	5.84e-14	3.68e-13
	PNLDC1	46.8149	6.46895	0.741875	8.71973	2.79e-18	1.81e-16	16.5073	8.33975	1.33306	6.2561	3.95e-10	1.8e-09
	FGF9	96.5522	2.46377	0.282576	8.71897	2.81e-18	1.81e-16	56.0028	5.89818	0.563085	10.4748	1.13e-25	1.44e-24
	PTCD3	615.66	1.45906	0.167363	8.71793	2.83e-18	1.82e-16	1237.13	0.856983	0.0790711	10.8381	2.27e-27	3.15e-26
	CENPL	131.87	4.22233	0.486127	8.68563	3.77e-18	2.41e-16	202.811	1.24751	0.1916	6.511	7.47e-11	3.63e-10
	GPHN	361.135	1.85477	0.213774	8.67632	4.09e-18	2.6e-16	320.805	1.73597	0.147932	11.7349	8.44e-32	1.44e-30
	HLA-DOA	46.567	5.71203	0.65995	8.65524	4.92e-18	3.11e-16	3.64988	6.16313	1.71411	3.59554	0.000323724	0.000737428
	PCDH10	225.459	2.27605	0.26393	8.62369	6.48e-18	4.08e-16	185.565	1.62225	0.174148	9.31536	1.22e-20	1.17e-19
	PCDH19	335.786	3.9705	0.460544	8.62132	6.62e-18	4.15e-16	701.75	1.13372	0.135052	8.39466	4.67e-17	3.69e-16
	GRHL1	189.796	2.69847	0.313191	8.61604	6.93e-18	4.33e-16	48.2832	2.36192	0.364881	6.47313	9.6e-11	4.61e-10
	SRSF1	1181.89	1.30778	0.151922	8.60821	7.42e-18	4.62e-16	3609.73	0.636635	0.0569194	11.1849	4.84e-29	7.32e-28
	METTL23	179.232	3.01393	0.352359	8.55358	1.19e-17	7.27e-16	178.609	1.65552	0.182391	9.07675	1.12e-19	1.03e-18
	BRD2	369.645	2.54131	0.298159	8.52334	1.55e-17	9.28e-16	319.587	1.69736	0.137749	12.3221	6.88e-35	1.33e-33
	FZD8	65.8636	3.94781	0.463857	8.51084	1.73e-17	1.03e-15	603.351	0.644437	0.152301	4.23133	2.32e-05	6.27e-05
	GTPBP4	369.185	2.00388	0.235708	8.50154	1.87e-17	1.11e-15	1532.11	0.59645	0.0679042	8.7837	1.58e-18	1.36e-17
	FKBP15	409.645	1.65247	0.19533	8.45989	2.68e-17	1.57e-15	563.346	1.48755	0.105727	14.0698	5.83e-45	1.65e-43
	TRIM49C	69.9844	10.5092	1.24722	8.4261	3.57e-17	2.09e-15	100.61	10.9538	1.20063	9.12343	7.28e-20	6.76e-19
	HSPA2	158.884	3.7347	0.443258	8.42558	3.59e-17	2.1e-15	35.5992	4.98076	0.677179	7.35515	1.91e-13	1.16e-12
	GRIA4	466.901	-2.18613	0.259528	-8.4235	3.65e-17	2.13e-15	237.541	0.750219	0.149332	5.02382	5.07e-07	1.68e-06
	MAP2K6	552.72	-2.46626	0.293336	-8.40762	4.18e-17	2.42e-15	167.169	1.2342	0.192725	6.40396	1.51e-10	7.17e-10
	STRIP2	51.124	3.91698	0.466601	8.39472	4.67e-17	2.69e-15	125.302	0.524567	0.215736	2.43153	0.0150353	0.0256239
	SKA3	90.5305	3.19588	0.381083	8.38633	5.02e-17	2.88e-15	335.348	0.290185	0.133855	2.16791	0.0301654	0.0482265
	RASEF	106.206	3.10392	0.370916	8.36826	5.85e-17	3.33e-15	157.775	1.37063	0.184443	7.43121	1.08e-13	6.69e-13
	H2AC18	156.663	2.45426	0.293689	8.35664	6.45e-17	3.64e-15	558.786	0.732247	0.103287	7.08946	1.35e-12	7.64e-12
	ZNF551	222.36	1.9824	0.237226	8.35658	6.46e-17	3.64e-15	273.734	1.61125	0.158362	10.1744	2.58e-24	3.05e-23
	ZNF461	118.828	2.34168	0.280937	8.33527	7.73e-17	4.35e-15	96.7732	2.01351	0.265213	7.59204	3.15e-14	2.02e-13
	MAFB	354.915	-2.07731	0.249452	-8.32752	8.26e-17	4.63e-15	89.2167	1.99395	0.258979	7.69927	1.37e-14	9.08e-14
	ATF6	691.343	1.64529	0.197661	8.32382	8.52e-17	4.76e-15	921.44	0.678451	0.0897902	7.55596	4.16e-14	2.65e-13
	MARCHF3	86.2502	2.96847	0.356736	8.32121	8.71e-17	4.85e-15	132.876	1.32731	0.217332	6.10729	1.01e-09	4.43e-09
	ING1	170.957	2.35897	0.284164	8.30144	1.03e-16	5.69e-15	268.521	1.43115	0.161222	8.87691	6.87e-19	6.05e-18
	ST6GALNAC1	68.2661	4.33848	0.522995	8.29545	1.08e-16	5.97e-15	4.14477	6.35421	1.68712	3.7663	0.000165687	0.000395803
	MYLIP	316.77	2.06288	0.248985	8.28515	1.18e-16	6.49e-15	237.578	3.357	0.211473	15.8744	9.53e-57	4.03e-55
	TCF7	110.955	2.73254	0.331169	8.25118	1.57e-16	8.54e-15	151.277	1.50214	0.250669	5.9925	2.07e-09	8.76e-09
	CELF3	489.527	-2.06849	0.251198	-8.2345	1.8e-16	9.79e-15	22.7201	1.20264	0.512962	2.3445	0.0190528	0.0317079
	STAT4	122.192	3.2905	0.399825	8.22987	1.87e-16	1.01e-14	17.193	2.98874	0.670824	4.45532	8.38e-06	2.39e-05
	KDM6A	498.71	1.40337	0.170658	8.22329	1.98e-16	1.06e-14	467.375	1.68654	0.115296	14.628	1.86e-48	5.94e-47
	SWT1	168.057	2.19512	0.267185	8.21572	2.11e-16	1.13e-14	122.327	1.50141	0.265759	5.6495	1.61e-08	6.25e-08
	SLC9C2	46.8247	4.24365	0.516628	8.21414	2.14e-16	1.14e-14	24.204	8.89776	1.29585	6.86637	6.59e-12	3.51e-11
	SEPTIN4	84.0132	3.35711	0.409124	8.2056	2.29e-16	1.22e-14	160.8	4.47811	0.266616	16.7961	2.61e-63	1.33e-61
	ZNF79	161.041	2.28483	0.278498	8.20414	2.32e-16	1.23e-14	129.299	1.67235	0.212375	7.87451	3.42e-15	2.36e-14
	H2AC19	156.686	2.43611	0.297196	8.197	2.46e-16	1.3e-14	567.761	0.73919	0.101776	7.26289	3.79e-13	2.24e-12
	NETO2	168.004	2.29798	0.280333	8.1973	2.46e-16	1.3e-14	915.863	0.826184	0.359615	2.29741	0.0215954	0.0356041
	ALAS1	303.417	1.78933	0.21836	8.19443	2.52e-16	1.32e-14	509.642	0.809878	0.132688	6.10363	1.04e-09	4.52e-09
	HCLS1	50.9969	6.17747	0.7559	8.17235	3.02e-16	1.58e-14	13.2287	3.06152	0.879467	3.48111	0.000499349	0.0011069
	RND1	81.5809	3.06397	0.375257	8.16499	3.21e-16	1.66e-14	24.0927	1.78746	0.522512	3.42089	0.000624157	0.00136175
	LPCAT2	54.7346	3.46642	0.425056	8.15521	3.49e-16	1.79e-14	166.348	1.68216	0.21776	7.72484	1.12e-14	7.48e-14
	CAB39L	214.625	2.55199	0.313622	8.13713	4.05e-16	2.06e-14	156.791	1.3525	0.196507	6.88269	5.87e-12	3.15e-11
	GNAO1	488.372	-2.2223	0.273123	-8.13661	4.07e-16	2.06e-14	12.9579	1.69044	0.678831	2.49022	0.0127665	0.0220958
	TAF1D	391.219	2.31277	0.284232	8.13692	4.05e-16	2.06e-14	852.334	1.18309	0.0956385	12.3704	3.78e-35	7.39e-34
	ELMO1	275.502	-1.77974	0.218882	-8.13104	4.26e-16	2.15e-14	15.9057	1.42521	0.652592	2.18392	0.0289679	0.0464894
	PTGER3	167.372	2.9746	0.36634	8.11978	4.67e-16	2.35e-14	41.1778	6.7186	1.36909	4.90737	9.23e-07	2.97e-06
	NUP54	235.885	1.73706	0.214737	8.08928	6e-16	2.98e-14	573.062	0.438862	0.104067	4.21713	2.47e-05	6.65e-05
	SIRT4	55.6679	3.24647	0.403302	8.04972	8.3e-16	4.06e-14	73.7371	4.10375	0.360534	11.3824	5.12e-30	8.05e-29
	RFPL4B	54.8636	10.153	1.262	8.04515	8.61e-16	4.2e-14	65.2216	10.3271	1.21286	8.51463	1.67e-17	1.36e-16
	MKNK2	602.459	2.79762	0.348015	8.03881	9.07e-16	4.41e-14	1105.22	0.819254	0.287992	2.84471	0.00444513	0.00840497
	FDXR	66.7012	3.91117	0.488216	8.01114	1.14e-15	5.5e-14	102.884	0.649997	0.232874	2.7912	0.00525133	0.00979491
	FCGR1A	50.8763	4.3176	0.542793	7.95442	1.8e-15	8.66e-14	5.87088	6.85877	1.52606	4.49442	6.98e-06	2.01e-05
	CRCP	337.173	2.09515	0.263599	7.94823	1.89e-15	9.08e-14	352.44	1.36558	0.138026	9.89359	4.44e-23	4.92e-22
	ALDH1A2	73.1075	3.73292	0.470558	7.93297	2.14e-15	1.02e-13	33.6627	3.06688	0.449391	6.82453	8.82e-12	4.66e-11
	FAM166A	48.6386	4.82497	0.608657	7.92723	2.24e-15	1.07e-13	27.0129	4.68705	0.607327	7.71751	1.19e-14	7.9e-14
	TCTE1	53.3901	4.81091	0.607294	7.92189	2.34e-15	1.11e-13	17.3848	8.42379	1.3067	6.44664	1.14e-10	5.47e-10
	FUS	1108.32	2.46164	0.311199	7.91019	2.57e-15	1.21e-13	584.363	1.22026	0.151677	8.04511	8.62e-16	6.2e-15
	DCAF4L1	38.2902	4.71893	0.596711	7.90824	2.61e-15	1.22e-13	72.8528	4.93591	0.417194	11.8312	2.69e-32	4.66e-31
	GAD1	60.4871	2.84023	0.359682	7.89649	2.87e-15	1.33e-13	15.3741	2.50569	0.693642	3.61237	0.000303408	0.000693733
	THBD	57.1847	4.65077	0.589018	7.8958	2.88e-15	1.34e-13	130.257	3.49808	0.253321	13.8089	2.25e-43	6.02e-42
	FAM124A	87.1832	3.00555	0.381026	7.88806	3.07e-15	1.42e-13	77.0151	2.18296	0.396577	5.50449	3.7e-08	1.39e-07
	ARIH1	1230.4	1.333	0.169261	7.87543	3.4e-15	1.57e-13	1770.06	1.58403	0.0670641	23.6197	2.42e-123	2.93e-121
	RAB44	34.5659	5.80125	0.737068	7.87071	3.53e-15	1.62e-13	12.417	5.48075	1.11023	4.93659	7.95e-07	2.58e-06
	MYO5A	914.767	-1.5737	0.200351	-7.85471	4.01e-15	1.83e-13	891.015	0.268129	0.0839946	3.19221	0.00141186	0.00291145
	RIOK3	543.821	1.87812	0.239263	7.84959	4.17e-15	1.9e-13	656.11	1.62812	0.0948665	17.1622	5.09e-66	2.72e-64
	MYO1E	263.446	2.4802	0.318675	7.78284	7.09e-15	3.18e-13	903.239	0.756946	0.100324	7.54505	4.52e-14	2.87e-13
	ZBTB11	379.846	1.5897	0.204369	7.77859	7.33e-15	3.27e-13	670.926	1.17575	0.0919457	12.7874	1.93e-37	4.19e-36
	ZNF773	123.174	2.33929	0.300864	7.77524	7.53e-15	3.35e-13	78.059	1.71124	0.36735	4.65833	3.19e-06	9.6e-06
	ZFP36	223.777	3.30648	0.42564	7.76825	7.96e-15	3.53e-13	353.782	3.46059	0.15151	22.8406	1.81e-115	2.03e-113
	SLC12A2	442.396	1.85843	0.240519	7.72675	1.1e-14	4.8e-13	876.509	1.12208	0.0857786	13.0811	4.22e-39	9.77e-38
	ZNF654	452.148	1.66594	0.21571	7.72307	1.14e-14	4.93e-13	420.197	2.37218	0.123204	19.254	1.31e-82	9.35e-81
	NBPF14	183.754	2.51226	0.326088	7.70422	1.32e-14	5.69e-13	85.5117	1.17597	0.28969	4.05941	4.92e-05	0.000126772
	PRDM2	550.99	1.33532	0.173415	7.70017	1.36e-14	5.86e-13	650.143	1.57317	0.12053	13.0521	6.18e-39	1.42e-37
	CHGA	19664	-3.70539	0.482095	-7.68601	1.52e-14	6.5e-13	9.54339	1.75396	0.804512	2.18015	0.0292463	0.0469
	PYGM	53.9656	4.45393	0.579499	7.68583	1.52e-14	6.5e-13	54.2868	3.50252	0.394034	8.88886	6.17e-19	5.46e-18
	RBM46	28.3028	4.83844	0.629881	7.68152	1.57e-14	6.71e-13	3.56844	6.13705	1.74323	3.52051	0.000430718	0.000963354
	ZC3H12A	89.1624	3.58409	0.466785	7.67825	1.61e-14	6.86e-13	272.439	1.60089	0.151449	10.5705	4.08e-26	5.32e-25
	CRIM1	362.509	1.96743	0.256373	7.67407	1.67e-14	7.07e-13	1643.54	0.833618	0.068075	12.2456	1.77e-34	3.38e-33
	KBTBD8	98.1586	3.29172	0.431109	7.63546	2.25e-14	9.39e-13	185.06	2.40186	0.195643	12.2768	1.21e-34	2.31e-33
	FRG2	36.6656	9.5814	1.25626	7.62691	2.4e-14	1e-12	62.6839	10.2705	1.22368	8.39316	4.73e-17	3.74e-16
	TIPARP	559.983	2.02853	0.265985	7.62647	2.41e-14	1e-12	446.833	2.00751	0.122737	16.3563	3.92e-60	1.86e-58
	DHX8	552.611	1.56857	0.205833	7.62056	2.53e-14	1.04e-12	785.697	0.765105	0.101934	7.50589	6.1e-14	3.84e-13
	SPOCK3	231.642	-2.1975	0.288917	-7.60598	2.83e-14	1.17e-12	17.2109	2.3	0.611823	3.75925	0.000170424	0.000406061
	CPHXL	39.8899	6.23395	0.820434	7.59836	3e-14	1.23e-12	13.6849	8.0702	1.35575	5.95257	2.64e-09	1.11e-08
	ABTB2	223.729	2.11399	0.278971	7.5778	3.51e-14	1.43e-12	279.678	2.25757	0.151801	14.8719	5.01e-50	1.65e-48
	CA8	170.789	2.8238	0.372661	7.57739	3.53e-14	1.44e-12	100.89	2.92355	0.274738	10.6412	1.92e-26	2.53e-25
	TBX20	35.0199	3.91361	0.516834	7.57227	3.67e-14	1.49e-12	147.371	0.67051	0.219561	3.05386	0.00225915	0.00449076
	TOP1	863.28	1.91305	0.252726	7.56967	3.74e-14	1.52e-12	1323.94	1.07665	0.106179	10.1399	3.67e-24	4.3e-23
	NOP58	266.256	1.7827	0.235603	7.56655	3.83e-14	1.55e-12	852.71	0.591245	0.0875611	6.75237	1.45e-11	7.54e-11
	SERPINB9	237.324	2.12833	0.281315	7.56566	3.86e-14	1.55e-12	25.4206	2.08467	0.524632	3.97358	7.08e-05	0.000178677
	ZNF268	404.69	1.55206	0.205539	7.55115	4.31e-14	1.73e-12	505.276	1.46329	0.118929	12.3039	8.63e-35	1.66e-33
	CCDC163	33.8219	4.46421	0.5913	7.54983	4.36e-14	1.74e-12	35.2537	2.2358	0.435137	5.13816	2.77e-07	9.45e-07
	PCSK5	165.32	2.8299	0.375213	7.54212	4.62e-14	1.84e-12	202.877	2.38515	0.176124	13.5425	8.78e-42	2.23e-40
	PPIF	135.718	2.45498	0.325951	7.53176	5.01e-14	1.98e-12	749.885	1.35973	0.0909065	14.9574	1.39e-50	4.66e-49
	CCN1	139.752	2.52244	0.335467	7.51918	5.51e-14	2.17e-12	807.934	1.49372	0.149888	9.96559	2.16e-23	2.43e-22
	PRKCA	122.174	1.95339	0.260249	7.50583	6.1e-14	2.39e-12	717.192	0.555244	0.104377	5.31958	1.04e-07	3.71e-07
	VDR	39.3142	4.58511	0.611593	7.497	6.53e-14	2.55e-12	142.185	0.998413	0.212675	4.69455	2.67e-06	8.12e-06
	SOX5	469.893	1.34251	0.17939	7.48375	7.22e-14	2.81e-12	590.726	1.22373	0.113307	10.8001	3.44e-27	4.73e-26
	SOD2	626.563	1.69703	0.226885	7.47969	7.45e-14	2.89e-12	877.167	2.08975	0.394696	5.29459	1.19e-07	4.23e-07
	MOBP	36.8038	9.59499	1.28446	7.47009	8.01e-14	3.11e-12	20.3628	8.64748	1.28722	6.71797	1.84e-11	9.46e-11
	KLHL20	197.216	1.59838	0.213984	7.46965	8.04e-14	3.11e-12	249.458	1.22992	0.150334	8.18123	2.81e-16	2.1e-15
	POLR1C	138.038	1.92142	0.25775	7.45459	9.01e-14	3.45e-12	310.311	0.988469	0.154182	6.41104	1.45e-10	6.85e-10
	NBPF10	236.138	1.6811	0.225945	7.44029	1e-13	3.84e-12	584.354	1.756	0.104052	16.8763	6.72e-64	3.45e-62
	LMLN	184.757	2.30659	0.310099	7.43826	1.02e-13	3.88e-12	153.707	1.78904	0.210179	8.512	1.71e-17	1.39e-16
	PLEKHO2	127.214	2.29883	0.309145	7.43609	1.04e-13	3.94e-12	216.486	0.949709	0.179967	5.27714	1.31e-07	4.63e-07
	ID4	326.595	1.5818	0.213176	7.42014	1.17e-13	4.42e-12	314.349	2.38283	0.160436	14.8522	6.73e-50	2.21e-48
	DOCK4	291.577	1.97692	0.266938	7.40593	1.3e-13	4.91e-12	821.917	0.823539	0.0830027	9.92183	3.35e-23	3.75e-22
	EOGT	106.138	2.06254	0.278993	7.39281	1.44e-13	5.41e-12	269.114	0.738288	0.158183	4.66729	3.05e-06	9.21e-06
	SELPLG	41.2476	7.28786	0.986371	7.38856	1.48e-13	5.57e-12	63.913	3.95482	0.41364	9.56101	1.17e-21	1.19e-20
	ZNF225	114.697	2.01751	0.273065	7.3884	1.49e-13	5.57e-12	169.437	2.05677	0.206011	9.98376	1.8e-23	2.03e-22
	CADM1	615.274	1.42158	0.192466	7.38611	1.51e-13	5.64e-12	704.365	1.52118	0.320909	4.74022	2.13e-06	6.57e-06
	PRX	83.883	3.98892	0.540139	7.385	1.52e-13	5.67e-12	46.3136	1.15531	0.352294	3.2794	0.0010403	0.00219616
	ACVR2A	420.448	1.48354	0.20093	7.38339	1.54e-13	5.72e-12	373.827	1.64984	0.130937	12.6003	2.1e-36	4.34e-35
	FBXO40	32.8964	9.42572	1.27841	7.373	1.67e-13	6.13e-12	3.37364	6.06639	1.99667	3.03825	0.00237956	0.00471285
	TMX4	395.25	-1.85075	0.251138	-7.36944	1.71e-13	6.28e-12	323.942	0.329488	0.134066	2.45765	0.013985	0.0239701
	PLK3	83.5985	2.47394	0.336096	7.36082	1.83e-13	6.67e-12	209.922	0.530776	0.174407	3.04331	0.00233994	0.00464127
	LYN	45.621	3.70649	0.503825	7.3567	1.89e-13	6.86e-12	108.935	0.80245	0.216446	3.7074	0.000209399	0.000490637
	RIMS1	168.187	1.88553	0.256307	7.35653	1.89e-13	6.86e-12	76.6237	1.27055	0.267173	4.75555	1.98e-06	6.12e-06
	KITLG	85.6252	2.53458	0.344778	7.35134	1.96e-13	7.12e-12	962.423	1.30222	0.0897202	14.5142	9.85e-48	3.04e-46
	EDA2R	60.4526	3.4926	0.475642	7.34291	2.09e-13	7.55e-12	133.291	0.7766	0.214476	3.62092	0.000293562	0.000672483
	PHLDA2	37.8189	9.61864	1.31047	7.33984	2.14e-13	7.71e-12	211.37	0.650733	0.166282	3.91343	9.1e-05	0.000226098
	EZR	617.837	2.10025	0.28625	7.33711	2.18e-13	7.85e-12	1226.07	0.937434	0.0827704	11.3257	9.79e-30	1.53e-28
	AVPR1A	28.7657	6.01545	0.820701	7.32966	2.31e-13	8.24e-12	29.5201	9.18725	1.25351	7.32924	2.31e-13	1.39e-12
	ZNF789	157.164	1.83419	0.250516	7.32166	2.45e-13	8.73e-12	118.085	2.06699	0.276234	7.48275	7.28e-14	4.56e-13
	RASL11A	87.0725	3.48441	0.476216	7.31688	2.54e-13	9.03e-12	97.3113	3.35909	0.319258	10.5216	6.87e-26	8.85e-25
	TRIM64B	33.6338	9.45396	1.29304	7.31143	2.64e-13	9.35e-12	30.8825	9.24812	1.25548	7.3662	1.76e-13	1.07e-12
	SP6	46.4985	4.22311	0.577804	7.30889	2.69e-13	9.5e-12	18.9111	4.65418	0.749527	6.20949	5.32e-10	2.39e-09
	ID2	585.406	1.60307	0.219428	7.30566	2.76e-13	9.72e-12	321.297	2.97455	0.148476	20.0339	2.79e-89	2.2e-87
	IFFO2	148.412	1.98681	0.272157	7.30022	2.87e-13	1.01e-11	593.144	1.22354	0.0968094	12.6387	1.29e-36	2.69e-35
	FUT6	46.5201	5.57505	0.763971	7.29745	2.93e-13	1.03e-11	10.813	7.73346	1.37707	5.61587	1.96e-08	7.52e-08
	SLC6A17	146.843	-2.74779	0.376635	-7.29563	2.97e-13	1.04e-11	31.5518	1.26792	0.427756	2.96412	0.00303545	0.00590741
	ACTN2	137.414	2.94558	0.403811	7.29445	3e-13	1.05e-11	124.394	4.23342	0.287297	14.7354	3.82e-49	1.24e-47
	EN2	31.1677	9.34447	1.28166	7.29093	3.08e-13	1.07e-11	44.7929	9.78254	1.2414	7.88027	3.27e-15	2.26e-14
	PYCARD	57.5549	3.33279	0.457898	7.27847	3.38e-13	1.16e-11	31.0254	3.54215	0.595084	5.95235	2.64e-09	1.11e-08
	SLC43A2	214.544	2.75952	0.379745	7.26677	3.68e-13	1.26e-11	232.619	1.98988	0.167392	11.8876	1.37e-32	2.41e-31
	TYW1B	96.6117	3.47958	0.479027	7.26386	3.76e-13	1.29e-11	45.5312	2.25271	0.375715	5.99579	2.02e-09	8.59e-09
	ITGAX	38.7609	7.20154	0.992277	7.25759	3.94e-13	1.34e-11	4.78657	6.55869	1.61329	4.06541	4.79e-05	0.000123665
	SFPQ	1543.71	1.26433	0.174565	7.24275	4.4e-13	1.49e-11	3239.96	0.717899	0.0796976	9.0078	2.1e-19	1.9e-18
	FAM53C	590.915	1.76435	0.243832	7.23592	4.62e-13	1.55e-11	810.439	1.13013	0.0919875	12.2856	1.08e-34	2.08e-33
	ACADSB	236.566	1.66539	0.230214	7.2341	4.69e-13	1.57e-11	176.269	1.32006	0.215223	6.13345	8.6e-10	3.79e-09
	TRMT1	152.68	2.06255	0.285304	7.2293	4.86e-13	1.62e-11	651.676	0.918286	0.114793	7.99953	1.25e-15	8.92e-15
	RFPL4A	29.0584	9.2387	1.28056	7.2146	5.41e-13	1.79e-11	125.148	11.2704	1.19736	9.41271	4.83e-21	4.75e-20
	STPG4	209.811	12.0985	1.68146	7.19522	6.24e-13	2.06e-11	55.1364	6.90117	0.732893	9.41634	4.67e-21	4.6e-20
	ACTC1	91.6322	-4.67642	0.650035	-7.19411	6.29e-13	2.07e-11	34.4263	1.28193	0.479838	2.67159	0.00754918	0.013669
	RFPL4AL1	29.2785	9.24532	1.28568	7.191	6.43e-13	2.11e-11	98.5938	10.9262	1.20292	9.08303	1.06e-19	9.71e-19
	IL16	74.1004	3.73995	0.520214	7.18926	6.51e-13	2.13e-11	7.11526	2.55904	1.04267	2.45431	0.0141155	0.0241543
	PABIR1	171.449	-2.00667	0.279158	-7.18832	6.56e-13	2.14e-11	120.43	0.65765	0.270679	2.42963	0.0151144	0.0257238
	KCNK5	69.8097	2.5472	0.354669	7.18191	6.87e-13	2.24e-11	46.4106	3.09901	0.382893	8.09367	5.79e-16	4.21e-15
	CBX4	180.191	1.88416	0.262408	7.18026	6.96e-13	2.26e-11	453.655	3.13729	0.125883	24.9223	4.26e-137	6.72e-135
	NAA35	398.363	1.32899	0.185166	7.17726	7.11e-13	2.31e-11	520.788	0.650503	0.108699	5.98443	2.17e-09	9.19e-09
	G3BP1	963.406	1.1951	0.16663	7.17216	7.38e-13	2.39e-11	4389.15	0.458801	0.0469272	9.77686	1.42e-22	1.52e-21
	SRFBP1	132.884	1.98219	0.277027	7.15523	8.35e-13	2.68e-11	569.487	0.845009	0.110533	7.64486	2.09e-14	1.36e-13
	MAS1	32.467	6.53996	0.914964	7.14778	8.82e-13	2.82e-11	30.2452	9.21813	1.25094	7.36896	1.72e-13	1.05e-12
	JADE1	176.77	1.68207	0.23546	7.14378	9.08e-13	2.9e-11	820.3	0.965894	0.100423	9.61824	6.7e-22	6.93e-21
	IRF8	34.8291	3.9164	0.548837	7.13582	9.62e-13	3.06e-11	8.3052	4.89453	1.18268	4.13849	3.5e-05	9.2e-05
	SECISBP2	505.222	1.55276	0.217752	7.13089	9.97e-13	3.17e-11	527.705	1.17313	0.125854	9.32139	1.15e-20	1.11e-19
	EPB41L5	874.293	1.1516	0.161618	7.12544	1.04e-12	3.28e-11	486.059	1.22995	0.109698	11.2121	3.56e-29	5.42e-28
	CYP3A5	137.852	2.46971	0.346807	7.12129	1.07e-12	3.38e-11	60.4727	2.88489	0.372774	7.73896	1e-14	6.72e-14
	ETV3	314.948	1.56606	0.219935	7.12054	1.08e-12	3.39e-11	464.494	1.52011	0.111453	13.639	2.35e-42	6.07e-41
	REEP1	262.754	-1.77342	0.24926	-7.11475	1.12e-12	3.52e-11	46.3317	1.93217	0.438304	4.40827	1.04e-05	2.94e-05
	MTO1	233.35	2.22602	0.313008	7.11171	1.15e-12	3.59e-11	391.502	1.54569	0.120944	12.7802	2.11e-37	4.58e-36
	SUGT1	782.123	1.32413	0.186184	7.11194	1.14e-12	3.59e-11	1347.05	0.911522	0.0773018	11.7917	4.31e-32	7.4e-31
	FRG2B	26.9577	9.13056	1.28519	7.10444	1.21e-12	3.78e-11	49.614	9.9361	1.2248	8.11243	4.96e-16	3.62e-15
	OSBP	484.849	1.39548	0.196453	7.10337	1.22e-12	3.8e-11	585.757	0.799445	0.134426	5.94711	2.73e-09	1.15e-08
	EIF5	1535.92	1.55222	0.218706	7.09729	1.27e-12	3.95e-11	3201.78	0.369789	0.0511209	7.2336	4.7e-13	2.76e-12
	ERN1	280.741	2.13109	0.300596	7.08955	1.35e-12	4.17e-11	258.771	2.33257	0.182629	12.7722	2.35e-37	5.07e-36
	KPNA4	589.72	1.19118	0.168058	7.0879	1.36e-12	4.21e-11	2024.87	0.609545	0.0614465	9.91992	3.41e-23	3.82e-22
	ZKSCAN5	213.71	1.49773	0.211344	7.08669	1.37e-12	4.24e-11	338.197	0.955449	0.133526	7.15553	8.33e-13	4.81e-12
	GPAT3	33.0104	4.94116	0.697754	7.08153	1.43e-12	4.38e-11	69.2404	1.13898	0.318072	3.58089	0.000342428	0.000777138
	SLC9A1	444.817	2.9212	0.412506	7.0816	1.42e-12	4.38e-11	347.035	1.39883	0.146783	9.52995	1.57e-21	1.59e-20
	HS3ST2	47.0733	4.18169	0.591746	7.0667	1.59e-12	4.86e-11	9.28249	5.59521	1.29038	4.3361	1.45e-05	4.03e-05
	RSRP1	787.999	1.8239	0.258272	7.06193	1.64e-12	5.02e-11	848.676	1.96463	0.0856157	22.9471	1.58e-116	1.81e-114
	PCDH7	269.681	1.64306	0.232816	7.05734	1.7e-12	5.17e-11	1455.82	0.740469	0.0676171	10.9509	6.58e-28	9.41e-27
	TEC	49.2263	3.04448	0.431927	7.0486	1.81e-12	5.49e-11	22.5096	3.42556	0.769302	4.45281	8.48e-06	2.42e-05
	CD226	38.9169	3.59007	0.510365	7.03432	2e-12	6.03e-11	24.0363	3.1282	0.526832	5.93775	2.89e-09	1.21e-08
	DBR1	117.2	2.11087	0.300202	7.0315	2.04e-12	6.15e-11	228.329	0.866679	0.154096	5.62429	1.86e-08	7.18e-08
	CHD2	1892.54	1.69137	0.240683	7.0274	2.1e-12	6.32e-11	2342.79	1.70724	0.0610505	27.9643	4.41e-172	9.96e-170
	ICAM5	37.0605	6.38544	0.910621	7.01219	2.35e-12	6.98e-11	92.2633	3.10208	0.272213	11.3958	4.39e-30	6.94e-29
	KIAA1191	449.486	1.27995	0.182574	7.01058	2.37e-12	7.03e-11	817.582	0.403296	0.0956785	4.21511	2.5e-05	6.71e-05
	ZNF394	193.637	1.84169	0.263274	6.99536	2.65e-12	7.79e-11	185.519	1.24185	0.195288	6.35909	2.03e-10	9.51e-10
	GSTM3	369.369	1.88157	0.269103	6.99202	2.71e-12	7.96e-11	217.573	1.30188	0.187666	6.93719	4e-12	2.17e-11
	VPS13C	1704.49	-1.15943	0.165826	-6.99185	2.71e-12	7.96e-11	1031.72	0.320192	0.09709	3.29789	0.000974135	0.00206571
	DLX3	24.3454	4.49391	0.643711	6.98126	2.93e-12	8.54e-11	33.5303	6.92497	0.943051	7.34315	2.09e-13	1.26e-12
	DLX2	34.6171	9.50271	1.36208	6.97659	3.02e-12	8.82e-11	64.5776	3.09553	0.326459	9.48214	2.49e-21	2.49e-20
	GPR50	27.9076	6.29365	0.902361	6.97465	3.07e-12	8.92e-11	56.4388	10.1219	1.21918	8.30221	1.02e-16	7.83e-16
	CD83	71.221	2.83553	0.406918	6.96832	3.21e-12	9.29e-11	60.4891	1.43176	0.294215	4.86638	1.14e-06	3.62e-06
	ROS1	185.905	-2.13807	0.306891	-6.96685	3.24e-12	9.35e-11	9.97125	2.47601	0.870396	2.84469	0.00444541	0.00840497
	ZC3H10	157.773	1.70685	0.24521	6.96075	3.38e-12	9.75e-11	160.998	1.10937	0.18812	5.89715	3.7e-09	1.53e-08
	FAM83E	73.2598	2.88759	0.415431	6.95083	3.63e-12	1.04e-10	44.7586	3.14067	0.389084	8.07196	6.92e-16	5.01e-15
	STK17B	138.656	2.29191	0.329735	6.95075	3.63e-12	1.04e-10	674.1	0.360482	0.110164	3.27225	0.00106696	0.00224792
	CACTIN	163.359	2.72894	0.392831	6.94686	3.74e-12	1.07e-10	345.901	0.598627	0.141439	4.23241	2.31e-05	6.25e-05
	OAT	499.159	2.06493	0.297297	6.94566	3.77e-12	1.08e-10	729.097	0.673337	0.0892313	7.54597	4.49e-14	2.86e-13
	REL	354.543	1.4865	0.214039	6.94501	3.78e-12	1.08e-10	358.888	2.10249	0.161209	13.042	7.06e-39	1.62e-37
	WDR43	295.761	1.65051	0.237725	6.94294	3.84e-12	1.09e-10	1995.41	1.01403	0.0596795	16.9913	9.53e-65	4.99e-63
	NR4A3	103.928	2.50382	0.360894	6.93781	3.98e-12	1.13e-10	54.6528	3.27373	0.430679	7.60132	2.93e-14	1.89e-13
	WFIKKN2	24.2472	8.97769	1.29437	6.93595	4.03e-12	1.14e-10	11.9195	7.86992	1.38212	5.6941	1.24e-08	4.88e-08
	KANSL2	245.713	1.45629	0.210621	6.91427	4.7e-12	1.32e-10	331.934	1.06391	0.138476	7.68303	1.55e-14	1.02e-13
	IL12RB2	42.4894	3.27522	0.473854	6.91189	4.78e-12	1.34e-10	45.505	1.73336	0.370454	4.67901	2.88e-06	8.72e-06
	SLC6A3	27.7014	5.10329	0.739953	6.89677	5.32e-12	1.48e-10	5.12881	6.67065	1.63024	4.09182	4.28e-05	0.000111227
	ZFC3H1	578.71	1.12872	0.163665	6.89651	5.33e-12	1.48e-10	701.924	1.0021	0.122201	8.20044	2.4e-16	1.8e-15
	ABCG8	31.1904	4.07811	0.5918	6.89103	5.54e-12	1.53e-10	31.5452	2.41093	0.438356	5.49993	3.8e-08	1.42e-07
	ZNF296	66.9117	4.26529	0.618985	6.89078	5.55e-12	1.53e-10	66.582	4.79392	0.434506	11.033	2.65e-28	3.86e-27
	CCDC190	26.4984	9.09511	1.32001	6.89018	5.57e-12	1.53e-10	31.7354	4.708	0.637872	7.38079	1.57e-13	9.68e-13
	FZD1	203.833	-2.03589	0.295566	-6.88812	5.65e-12	1.55e-10	249.709	0.457971	0.156309	2.9299	0.00339072	0.00655016
	PLK5	25.237	4.80802	0.698406	6.88427	5.81e-12	1.59e-10	9.07662	7.48049	1.50432	4.97268	6.6e-07	2.16e-06
	KCNN2	77.7817	2.18854	0.318447	6.87254	6.31e-12	1.71e-10	13.5812	8.06717	1.33655	6.0358	1.58e-09	6.77e-09
	WWC2	256.088	1.4956	0.217618	6.8726	6.3e-12	1.71e-10	1067.29	0.972964	0.0810478	12.0048	3.35e-33	6.09e-32
	NUFIP1	131.563	2.51243	0.36566	6.87096	6.38e-12	1.73e-10	275.774	0.599997	0.144332	4.15706	3.22e-05	8.53e-05
	NFKBIZ	207.902	2.15741	0.314078	6.86902	6.46e-12	1.75e-10	207.978	0.722138	0.158792	4.54769	5.42e-06	1.58e-05
	SMCHD1	836.556	1.15993	0.168888	6.86804	6.51e-12	1.76e-10	1907.17	0.705485	0.0668596	10.5517	4.99e-26	6.47e-25
	CABYR	47.0413	3.01483	0.439078	6.86626	6.59e-12	1.78e-10	44.0863	0.916592	0.372946	2.45771	0.0139828	0.023969
	KHDC4	409.693	1.54087	0.224431	6.8657	6.62e-12	1.78e-10	576.406	1.20458	0.102779	11.7201	1.01e-31	1.7e-30
	ZNF8	580.268	1.21277	0.176723	6.86254	6.76e-12	1.82e-10	792.817	1.16603	0.108798	10.7174	8.44e-27	1.14e-25
	PPP1R15A	389.71	2.15567	0.31424	6.85997	6.89e-12	1.85e-10	630.096	1.57558	0.108143	14.5695	4.39e-48	1.38e-46
	NUP210L	59.762	3.09905	0.452233	6.85275	7.24e-12	1.94e-10	22.5015	2.67766	0.538877	4.96896	6.73e-07	2.2e-06
	CHRM5	42.8001	2.76602	0.404416	6.83955	7.94e-12	2.11e-10	17.6021	3.15871	0.782543	4.03647	5.43e-05	0.000139065
	CWC25	184.183	1.94379	0.284326	6.83649	8.12e-12	2.15e-10	223.041	1.25521	0.170173	7.37608	1.63e-13	9.99e-13
	TPH1	2085.54	-2.13191	0.312944	-6.81243	9.6e-12	2.52e-10	13.321	2.87862	0.857509	3.35695	0.000788062	0.00169788
	NOP2	209.07	1.8074	0.265345	6.81151	9.66e-12	2.53e-10	1131.6	0.211993	0.0850828	2.4916	0.0127167	0.0220201
	PBX1	537.96	-1.51813	0.222949	-6.80931	9.81e-12	2.56e-10	1320.01	0.899806	0.0728939	12.344	5.25e-35	1.02e-33
	SPOCK2	183.248	-2.41526	0.355649	-6.79112	1.11e-11	2.89e-10	28.2867	1.30305	0.548627	2.37512	0.0175434	0.0294431
	PKD1L3	56.7324	3.52147	0.518829	6.78735	1.14e-11	2.97e-10	10.9607	4.86311	1.09646	4.43528	9.2e-06	2.61e-05
	GOLGA6B	36.3639	4.65313	0.685622	6.78673	1.15e-11	2.97e-10	19.7283	8.60221	1.28742	6.68172	2.36e-11	1.2e-10
	PTP4A1	791.16	1.45712	0.214714	6.78634	1.15e-11	2.98e-10	1437.49	1.24946	0.0958414	13.0368	7.56e-39	1.73e-37
	ERO1B	644.268	1.85157	0.273265	6.77572	1.24e-11	3.2e-10	258.249	2.84809	0.184542	15.4333	9.77e-54	3.68e-52
	UTP20	231.41	1.50822	0.223015	6.76284	1.35e-11	3.48e-10	1724.12	0.602551	0.0656559	9.1774	4.42e-20	4.15e-19
	NCKAP1L	30.7111	6.44666	0.953633	6.7601	1.38e-11	3.54e-10	4.19715	6.36853	1.65658	3.84439	0.000120851	0.00029494
	KCND3	284.404	-1.99097	0.294562	-6.75908	1.39e-11	3.56e-10	61.5565	2.09317	0.319574	6.54988	5.76e-11	2.82e-10
	HNRNPH1	1906.36	1.66083	0.245829	6.75605	1.42e-11	3.62e-10	4014.97	1.19562	0.0815557	14.6602	1.16e-48	3.72e-47
	GOLGA6C	25.7579	4.70086	0.697574	6.73888	1.6e-11	4.03e-10	23.3355	6.39009	0.986162	6.47976	9.19e-11	4.42e-10
	CACNG8	60.6697	3.37408	0.501047	6.73406	1.65e-11	4.15e-10	19.7516	2.43286	0.672432	3.618	0.000296893	0.000679366
	HSPA14	80.1429	2.2675	0.337243	6.72364	1.77e-11	4.45e-10	246.624	1.06683	0.174423	6.11634	9.58e-10	4.19e-09
	EIF4A2	2806.44	1.83584	0.273484	6.71279	1.91e-11	4.78e-10	3796.52	1.30065	0.04935	26.3555	4.43e-153	7.74e-151
	POU3F1	32.0864	3.77855	0.562982	6.71167	1.92e-11	4.81e-10	89.7499	4.09342	0.321497	12.7323	3.91e-37	8.32e-36
	MXD1	368.842	1.5177	0.226651	6.69622	2.14e-11	5.33e-10	205.768	2.27445	0.188206	12.0849	1.27e-33	2.35e-32
	WNT2B	223.301	1.41326	0.211278	6.68911	2.25e-11	5.58e-10	121.809	0.799184	0.354862	2.2521	0.0243161	0.0396573
	MTF1	295.568	1.43603	0.214704	6.68839	2.26e-11	5.6e-10	388.868	1.66856	0.144157	11.5746	5.54e-31	9.09e-30
	ANKRD45	61.2818	2.75441	0.411967	6.686	2.29e-11	5.68e-10	31.7049	2.60573	0.468777	5.55857	2.72e-08	1.03e-07
	ZNF621	318.375	1.29726	0.194024	6.68609	2.29e-11	5.68e-10	512.632	0.879315	0.10763	8.16982	3.09e-16	2.3e-15
	KRR1	386.731	1.53094	0.229137	6.68131	2.37e-11	5.83e-10	978.144	0.764792	0.0803942	9.51302	1.85e-21	1.87e-20
	TNFRSF11A	43.0318	3.84498	0.575755	6.67815	2.42e-11	5.95e-10	30.2213	1.55902	0.490167	3.18058	0.0014698	0.00302114
	SRSF5	950.144	1.7693	0.265028	6.67589	2.46e-11	6.03e-10	842.347	0.769928	0.0904197	8.51504	1.67e-17	1.35e-16
	FRS2	427.009	1.43062	0.214468	6.67055	2.55e-11	6.24e-10	917.412	1.4574	0.0972747	14.9823	9.58e-51	3.22e-49
	H3-3B	1760.43	1.0041	0.150737	6.66126	2.71e-11	6.63e-10	3387.92	0.203209	0.0558853	3.63618	0.000276716	0.000636274
	MEIOC	34.2376	3.02828	0.454661	6.66051	2.73e-11	6.65e-10	81.2945	1.82643	0.275264	6.63522	3.24e-11	1.62e-10
	SORCS1	315.676	-1.36908	0.20591	-6.64894	2.95e-11	7.16e-10	39.992	0.827913	0.365178	2.26715	0.0233813	0.038303
	ZNF547	69.0327	2.28499	0.343809	6.64609	3.01e-11	7.28e-10	41.0654	2.30686	0.375274	6.14714	7.89e-10	3.48e-09
	PSPC1	625.02	1.45087	0.218451	6.64162	3.1e-11	7.5e-10	693.769	1.14069	0.0936983	12.174	4.27e-34	8.04e-33
	GPN2	229.282	1.734	0.261164	6.6395	3.15e-11	7.57e-10	251.811	0.891814	0.161861	5.50976	3.59e-08	1.35e-07
	ANKRD12	1092.87	1.54035	0.232013	6.63908	3.16e-11	7.58e-10	588.285	1.77874	0.107523	16.5429	1.8e-61	8.82e-60
	PSME4	716.522	1.02407	0.154374	6.63369	3.27e-11	7.83e-10	1525.37	0.288599	0.0756098	3.81695	0.000135109	0.000327071
	BTLA	27.8369	6.73337	1.0159	6.62798	3.4e-11	8.13e-10	13.1183	8.01443	1.34698	5.94994	2.68e-09	1.13e-08
	PPEF2	22.1297	8.84164	1.33414	6.62722	3.42e-11	8.16e-10	7.22461	7.14357	1.58598	4.50421	6.66e-06	1.93e-05
	DCT	27.0862	6.26474	0.945506	6.62581	3.45e-11	8.23e-10	176.015	2.00919	0.191467	10.4936	9.24e-26	1.19e-24
	TMEM106A	50.4238	2.98255	0.45016	6.62553	3.46e-11	8.23e-10	76.0617	3.68739	0.451945	8.15895	3.38e-16	2.51e-15
	PLPBP	166.118	1.75894	0.265523	6.62442	3.49e-11	8.27e-10	358.78	0.667213	0.146334	4.55952	5.13e-06	1.5e-05
	RNASE9	20.5547	8.73947	1.3194	6.62381	3.5e-11	8.29e-10	3.45401	6.08038	2.00473	3.03302	0.0024212	0.00478693
	KIF5C	992.404	-1.38147	0.20884	-6.61498	3.72e-11	8.79e-10	268.917	0.853206	0.15806	5.398	6.74e-08	2.46e-07
	FAM133B	141.304	1.93473	0.292721	6.60946	3.86e-11	9.09e-10	207.237	1.63193	0.193354	8.44014	3.17e-17	2.53e-16
	ZNF211	229.543	1.43698	0.218151	6.58709	4.49e-11	1.05e-09	145.597	1.3534	0.193858	6.98138	2.92e-12	1.61e-11
	ARL6IP1	690.729	1.44222	0.219059	6.58373	4.59e-11	1.07e-09	1960.32	0.258701	0.0624866	4.1401	3.47e-05	9.14e-05
	SRRT	775.065	2.06398	0.313736	6.57872	4.75e-11	1.11e-09	1254.23	1.09205	0.104804	10.4199	2.01e-25	2.54e-24
	RBBP5	217.626	1.58746	0.241326	6.57807	4.77e-11	1.11e-09	410.302	0.944068	0.146933	6.42517	1.32e-10	6.26e-10
	CCNJ	257.56	1.8979	0.288536	6.57766	4.78e-11	1.11e-09	546.47	1.10501	0.109703	10.0727	7.29e-24	8.44e-23
	RAB33B	145.576	1.87019	0.284666	6.56977	5.04e-11	1.17e-09	213.44	1.69508	0.166584	10.1755	2.55e-24	3.01e-23
	NCBP1	435.461	1.14808	0.174764	6.56931	5.05e-11	1.17e-09	913.124	0.581884	0.0903097	6.4432	1.17e-10	5.59e-10
	SKP1	1116.68	1.4308	0.218044	6.56199	5.31e-11	1.23e-09	1905.78	1.31733	0.060621	21.7306	1.05e-104	1.02e-102
	TNFSF14	22.7923	8.88966	1.35521	6.55962	5.39e-11	1.24e-09	7.58281	7.21905	1.46726	4.92007	8.65e-07	2.8e-06
	KLB	122.219	2.08737	0.318349	6.55685	5.5e-11	1.26e-09	99.9801	1.73524	0.257469	6.73959	1.59e-11	8.21e-11
	SLC34A2	21.7867	8.8169	1.34567	6.55207	5.67e-11	1.3e-09	54.0085	10.0533	1.23022	8.17196	3.03e-16	2.26e-15
	ZNF571	148.051	1.80119	0.274954	6.55089	5.72e-11	1.31e-09	58.6938	2.023	0.323085	6.26151	3.81e-10	1.74e-09
	GLIPR1	82.6151	2.14118	0.326982	6.54832	5.82e-11	1.33e-09	922.163	0.773535	0.0993092	7.78916	6.75e-15	4.57e-14
	CDO1	107.581	1.80314	0.275533	6.54417	5.98e-11	1.36e-09	103.399	1.32997	0.252412	5.26904	1.37e-07	4.83e-07
	UBC	6361.17	1.54444	0.236347	6.53463	6.38e-11	1.45e-09	5736.18	0.117553	0.0495367	2.37305	0.0176421	0.0295985
	KLF18	25.18	9.02132	1.38136	6.53074	6.54e-11	1.48e-09	25.8111	8.99213	1.26199	7.12534	1.04e-12	5.95e-12
	PYDC1	22.8543	8.90136	1.36326	6.52945	6.6e-11	1.49e-09	11.3181	7.80162	1.3636	5.72133	1.06e-08	4.18e-08
	MUC12	35.6374	4.92775	0.756091	6.51741	7.15e-11	1.61e-09	15.606	4.18592	0.791267	5.29015	1.22e-07	4.33e-07
	PABPC1	1401.29	1.0931	0.167874	6.51141	7.44e-11	1.67e-09	7151.09	1.29639	0.082426	15.7279	9.74e-56	4e-54
	POLR1B	253.293	1.3374	0.205592	6.50511	7.76e-11	1.74e-09	878.986	0.791738	0.0823921	9.6094	7.3e-22	7.53e-21
	GALM	122.76	3.0868	0.474675	6.50298	7.87e-11	1.76e-09	96.5406	0.95931	0.236516	4.05601	4.99e-05	0.000128588
	RIC8B	318.979	1.25549	0.193365	6.49287	8.42e-11	1.87e-09	208.592	0.823206	0.179372	4.58938	4.45e-06	1.32e-05
	MATN1	42.1825	4.68608	0.722264	6.48804	8.7e-11	1.93e-09	22.4835	5.1024	0.774653	6.58669	4.5e-11	2.22e-10
	TFAP2C	37.8489	3.90587	0.603844	6.46835	9.91e-11	2.18e-09	57.0137	3.14076	0.34509	9.10129	8.93e-20	8.24e-19
	TNFRSF10C	30.2097	3.95515	0.611804	6.46474	1.01e-10	2.22e-09	3.6942	5.18729	1.66012	3.12465	0.00178017	0.00361056
	GPRASP1	364.962	-1.32134	0.20445	-6.4629	1.03e-10	2.25e-09	51.4295	1.16409	0.352274	3.30449	0.000951487	0.00202382
	PKN2	557.064	1.12645	0.174305	6.46255	1.03e-10	2.25e-09	1207.88	0.604869	0.077736	7.78107	7.19e-15	4.86e-14
	AJUBA	126.206	1.97402	0.305588	6.45975	1.05e-10	2.29e-09	398.585	0.769274	0.136327	5.64286	1.67e-08	6.48e-08
	PSMD12	356.053	1.51264	0.234258	6.45717	1.07e-10	2.32e-09	854.022	0.44187	0.0871893	5.06794	4.02e-07	1.35e-06
	GNL3	310.298	1.64216	0.254655	6.44856	1.13e-10	2.45e-09	1858.97	0.420205	0.0606582	6.92743	4.29e-12	2.32e-11
	NABP1	49.8893	3.5804	0.555285	6.44785	1.13e-10	2.45e-09	214.638	1.15984	0.15942	7.27537	3.45e-13	2.05e-12
	SS18L1	289.224	1.25902	0.195333	6.44553	1.15e-10	2.49e-09	332.685	1.19194	0.439753	2.71047	0.00671871	0.0123143
	FBXO41	234.351	-1.65803	0.257795	-6.43159	1.26e-10	2.71e-09	87.7263	1.18722	0.24479	4.84995	1.23e-06	3.92e-06
	CHRNB2	222.373	-1.42058	0.220941	-6.42966	1.28e-10	2.74e-09	37.5717	1.26832	0.395567	3.20634	0.00134435	0.0027828
	EZH2	159.054	2.04018	0.317493	6.42591	1.31e-10	2.8e-09	401.423	0.86418	0.139683	6.18673	6.14e-10	2.74e-09
	MCU	165.316	2.02549	0.315853	6.41276	1.43e-10	3.05e-09	374.406	0.889585	0.123346	7.2121	5.51e-13	3.22e-12
	OIT3	30.8296	4.72249	0.737108	6.40678	1.49e-10	3.16e-09	21.3866	6.82675	1.17588	5.80568	6.41e-09	2.59e-08
	FNDC7	22.0488	5.95093	0.92946	6.40256	1.53e-10	3.25e-09	15.7732	8.2858	1.32376	6.25929	3.87e-10	1.76e-09
	METAP2	383.485	1.8636	0.29112	6.40149	1.54e-10	3.26e-09	993.921	0.428197	0.0915087	4.67931	2.88e-06	8.71e-06
	RGS2	309.469	1.96	0.306187	6.40133	1.54e-10	3.26e-09	298.752	2.23832	0.156632	14.2904	2.51e-46	7.51e-45
	MYRFL	36.6856	4.10924	0.64219	6.3988	1.57e-10	3.31e-09	3.77742	6.22488	1.7203	3.61849	0.000296328	0.000678179
	ZNF613	130.329	1.84912	0.289064	6.39693	1.59e-10	3.35e-09	83.0519	1.63965	0.30568	5.36396	8.14e-08	2.94e-07
	GPATCH2	328.188	1.42361	0.222672	6.39329	1.62e-10	3.42e-09	387.1	1.25049	0.144256	8.66849	4.38e-18	3.68e-17
	KCNJ14	36.4369	3.51318	0.549922	6.3885	1.68e-10	3.52e-09	33.4268	1.85308	0.399015	4.64412	3.42e-06	1.03e-05
	TAT	22.1591	5.37886	0.842591	6.38372	1.73e-10	3.62e-09	5.85918	3.91887	1.29997	3.01459	0.00257328	0.00506371
	CAMK2N1	174.839	-1.71898	0.26933	-6.38242	1.74e-10	3.64e-09	18.3663	2.37708	0.607607	3.91221	9.15e-05	0.00022713
	NOC3L	89.3953	1.94233	0.304586	6.37696	1.81e-10	3.77e-09	720.192	0.569033	0.0965294	5.89492	3.75e-09	1.55e-08
	GPR61	35.3572	2.94468	0.462294	6.36972	1.89e-10	3.93e-09	27.4794	4.34092	0.572117	7.58747	3.26e-14	2.09e-13
	IPO11	213.094	1.88237	0.296223	6.35456	2.09e-10	4.32e-09	533.135	0.368919	0.110613	3.33522	0.000852322	0.00182614
	PEG3	18.0417	8.54165	1.34496	6.35086	2.14e-10	4.42e-09	6.22227	6.94008	1.50871	4.60002	4.22e-06	1.25e-05
	SLC26A3	18.3997	8.5763	1.35064	6.34979	2.16e-10	4.45e-09	3.31159	6.02569	1.82813	3.29609	0.000980408	0.00207691
	AASS	215.097	1.82009	0.286934	6.34324	2.25e-10	4.63e-09	540.764	0.81051	0.107853	7.51494	5.69e-14	3.59e-13
	LBH	481.518	1.83848	0.289868	6.34247	2.26e-10	4.65e-09	361.04	1.49229	0.128722	11.5931	4.46e-31	7.36e-30
	SLC7A14	368.986	-2.31509	0.365098	-6.34102	2.28e-10	4.68e-09	19.768	2.99729	0.614386	4.87851	1.07e-06	3.42e-06
	MED1	606.19	1.1118	0.175452	6.33675	2.35e-10	4.8e-09	1414.12	0.90188	0.0734198	12.2839	1.11e-34	2.12e-33
	TPP2	384.904	1.22939	0.194407	6.32379	2.55e-10	5.21e-09	935.428	0.566326	0.0844261	6.70795	1.97e-11	1.01e-10
	MDM2	698.696	1.14727	0.181599	6.3176	2.66e-10	5.41e-09	2984.81	0.771938	0.0721936	10.6926	1.1e-26	1.48e-25
	USP8	582.154	1.41605	0.224272	6.314	2.72e-10	5.53e-09	885.008	1.06914	0.0947937	11.2786	1.67e-29	2.6e-28
	GALR1	63.0613	2.86628	0.454499	6.30646	2.85e-10	5.8e-09	3.45401	6.08038	2.00473	3.03302	0.0024212	0.00478693
	ZNF597	86.9464	1.92667	0.305521	6.30618	2.86e-10	5.8e-09	159.266	1.89784	0.218069	8.70293	3.23e-18	2.75e-17
	POLR3C	94.6943	1.86433	0.29572	6.30439	2.89e-10	5.85e-09	170.703	0.880062	0.177126	4.96857	6.74e-07	2.2e-06
	PATL2	17.0909	8.47312	1.34457	6.30173	2.94e-10	5.95e-09	5.09581	6.64848	1.5787	4.21137	2.54e-05	6.82e-05
	FAM13B	450.008	1.18931	0.189054	6.29084	3.16e-10	6.35e-09	436.999	1.76674	0.126261	13.9928	1.73e-44	4.8e-43
	SLC5A10	33.2359	7.56746	1.2035	6.28786	3.22e-10	6.47e-09	16.0643	8.30246	1.32833	6.25032	4.1e-10	1.86e-09
	GDAP2	389.829	1.11768	0.177792	6.28644	3.25e-10	6.52e-09	509.591	0.77062	0.114422	6.73491	1.64e-11	8.46e-11
	ZNF791	333.898	1.25843	0.200234	6.28477	3.28e-10	6.58e-09	496.405	1.32584	0.125309	10.5806	3.67e-26	4.79e-25
	ZYG11A	29.2734	4.87407	0.776355	6.27814	3.43e-10	6.84e-09	47.0384	1.54002	0.360055	4.27718	1.89e-05	5.17e-05
	DEPDC1B	64.8177	2.68178	0.42734	6.27551	3.48e-10	6.94e-09	314.282	0.347573	0.138886	2.50259	0.0123289	0.0214178
	NASP	481.488	1.68174	0.268006	6.27501	3.5e-10	6.95e-09	832.004	0.531367	0.111176	4.7795	1.76e-06	5.47e-06
	TG	32.7736	4.14839	0.661541	6.2708	3.59e-10	7.1e-09	14.8636	2.88414	0.695529	4.14668	3.37e-05	8.9e-05
	ZNF317	388.73	1.30964	0.209646	6.24692	4.19e-10	8.24e-09	527.837	1.23758	0.107594	11.5023	1.28e-30	2.08e-29
	ITGAM	230.113	9.06888	1.45188	6.24629	4.2e-10	8.27e-09	48.7247	9.90299	1.24175	7.97502	1.52e-15	1.08e-14
	FAM149B1	216.73	1.3843	0.221739	6.24292	4.29e-10	8.44e-09	330.959	1.12787	0.143492	7.86016	3.84e-15	2.64e-14
	USP38	343.788	1.31332	0.210589	6.23642	4.48e-10	8.79e-09	625.494	0.814896	0.100337	8.12157	4.6e-16	3.37e-15
	PGR	23.3904	6.0485	0.970279	6.23377	4.55e-10	8.93e-09	28.2588	9.12216	1.2601	7.23922	4.51e-13	2.65e-12
	CDC14A	103.402	1.67649	0.269026	6.23172	4.61e-10	9.03e-09	133.782	1.73704	0.250069	6.94626	3.75e-12	2.04e-11
	RABGEF1	289.638	1.42775	0.229186	6.22963	4.68e-10	9.14e-09	444.247	0.699676	0.133527	5.23996	1.61e-07	5.62e-07
	MEPCE	181.668	1.89633	0.304433	6.22906	4.69e-10	9.17e-09	310.083	0.626871	0.133296	4.70284	2.57e-06	7.82e-06
	OSBPL6	227.862	1.29256	0.207581	6.22678	4.76e-10	9.29e-09	246.452	1.19734	0.184486	6.49012	8.58e-11	4.14e-10
	THEMIS	15.9646	8.3745	1.34695	6.21739	5.05e-10	9.81e-09	29.3512	9.17295	1.2732	7.20464	5.82e-13	3.4e-12
	SAFB2	538.576	2.05313	0.330624	6.20987	5.3e-10	1.03e-08	560.496	1.69521	0.157532	10.7611	5.26e-27	7.16e-26
	FIGN	273.616	2.07738	0.335049	6.20021	5.64e-10	1.09e-08	578.117	2.17484	0.125412	17.3415	2.29e-67	1.26e-65
	RNF6	345.303	1.67917	0.270988	6.19646	5.77e-10	1.11e-08	555.908	0.951773	0.123106	7.73134	1.06e-14	7.12e-14
	SMC2	299.186	-1.91281	0.308743	-6.19547	5.81e-10	1.11e-08	683.097	0.270384	0.10063	2.68691	0.00721167	0.0131377
	GPRIN3	946.115	-2.12686	0.344036	-6.18211	6.33e-10	1.21e-08	199.532	1.16215	0.192398	6.04034	1.54e-09	6.59e-09
	ARID5B	377.522	1.21368	0.196474	6.1773	6.52e-10	1.25e-08	695.835	1.91893	0.100874	19.0231	1.1e-80	7.6e-79
	PSD	296.891	-1.97129	0.31921	-6.17554	6.59e-10	1.26e-08	26.5116	1.40353	0.511282	2.74512	0.00604884	0.0111689
	TMEM87A	251.952	1.47942	0.239572	6.17527	6.6e-10	1.26e-08	417.403	0.895302	0.141325	6.33505	2.37e-10	1.1e-09
	PLCE1	143.087	1.62028	0.262967	6.16153	7.2e-10	1.37e-08	1006.57	0.527565	0.0782659	6.74068	1.58e-11	8.15e-11
	ANHX	16.2532	8.40023	1.36486	6.15465	7.52e-10	1.42e-08	8.52649	7.38841	1.48934	4.96087	7.02e-07	2.29e-06
	AMPD1	18.5677	8.59847	1.39795	6.15079	7.71e-10	1.46e-08	12.3705	7.93283	1.36154	5.82637	5.66e-09	2.3e-08
	BTK	15.7051	8.34759	1.35819	6.1461	7.94e-10	1.5e-08	6.23799	4.99861	1.38086	3.61994	0.000294677	0.000674822
	ZNF529	250.418	1.1967	0.194798	6.1433	8.08e-10	1.52e-08	339.081	1.27081	0.138825	9.15406	5.48e-20	5.13e-19
	BCL6	238.999	1.98902	0.323871	6.14141	8.18e-10	1.54e-08	234.009	0.958553	0.155519	6.16357	7.11e-10	3.15e-09
	SGMS2	84.4951	2.54727	0.415152	6.13575	8.48e-10	1.59e-08	608.926	0.645856	0.112703	5.73061	1e-08	3.97e-08
	KLF4	83.7297	2.87647	0.469124	6.13157	8.7e-10	1.62e-08	143.68	1.13341	0.193418	5.8599	4.63e-09	1.9e-08
	ALDH8A1	23.7381	3.8082	0.621318	6.12924	8.83e-10	1.65e-08	27.1338	4.30711	0.671479	6.41436	1.41e-10	6.71e-10
	DGAT1	150.539	2.0077	0.328044	6.12022	9.34e-10	1.74e-08	150.481	0.96754	0.189432	5.1076	3.26e-07	1.1e-06
	ICAM1	59.7776	3.61253	0.59133	6.10916	1e-09	1.86e-08	101.561	2.12454	0.253476	8.38163	5.22e-17	4.1e-16
	PFKFB3	821.8	2.09556	0.343183	6.10624	1.02e-09	1.89e-08	1375.82	1.08847	0.068622	15.8618	1.17e-56	4.9e-55
	IL20RB	22.1647	4.47778	0.733637	6.10353	1.04e-09	1.92e-08	21.0254	1.97006	0.536977	3.6688	0.000243696	0.000564868
	ZNF280C	179.396	1.71584	0.281188	6.10209	1.05e-09	1.93e-08	400.748	1.46745	0.122794	11.9505	6.46e-33	1.16e-31
	LRRN4CL	29.8931	4.0248	0.65988	6.09929	1.07e-09	1.96e-08	18.9865	4.85472	0.818694	5.92983	3.03e-09	1.27e-08
	GOLGA6A	22.1117	4.33127	0.710589	6.09533	1.09e-09	2.01e-08	18.3696	8.49759	1.30879	6.49271	8.43e-11	4.08e-10
	NUAK2	85.837	2.65226	0.435118	6.09548	1.09e-09	2.01e-08	188.937	1.66463	0.186186	8.94069	3.87e-19	3.45e-18
	TESK2	75.1966	2.49473	0.409299	6.09514	1.09e-09	2.01e-08	61.4954	2.46705	0.33582	7.34633	2.04e-13	1.23e-12
	MED9	118.424	2.20009	0.361067	6.09331	1.11e-09	2.03e-08	134.69	1.19488	0.21727	5.49951	3.81e-08	1.42e-07
	TAF7L	16.0395	8.37508	1.37591	6.08692	1.15e-09	2.1e-08	18.6585	4.11691	0.780884	5.27212	1.35e-07	4.75e-07
	GPR101	26.4611	3.4242	0.562707	6.08522	1.16e-09	2.12e-08	9.82606	7.59018	1.42567	5.32394	1.02e-07	3.63e-07
	MOSMO	118.645	1.65018	0.271366	6.081	1.19e-09	2.17e-08	214.9	1.39984	0.177435	7.8893	3.04e-15	2.11e-14
	RPGRIP1	22.1076	5.14422	0.84706	6.07302	1.26e-09	2.28e-08	8.93532	2.44504	0.821809	2.9752	0.00292801	0.00571803
	MKX	20.7965	4.00155	0.658995	6.07221	1.26e-09	2.29e-08	40.3049	3.20824	0.445018	7.20925	5.63e-13	3.29e-12
	SNX31	21.8512	7.8667	1.29566	6.07157	1.27e-09	2.29e-08	11.2104	7.79054	1.38559	5.62252	1.88e-08	7.25e-08
	TMPRSS11B	16.9146	8.45144	1.3921	6.07098	1.27e-09	2.3e-08	5.88684	6.86187	1.55341	4.4173	9.99e-06	2.83e-05
	PPM1D	212.549	1.65847	0.273358	6.06704	1.3e-09	2.35e-08	343.895	1.48581	0.13268	11.1985	4.15e-29	6.31e-28
	DCAF16	294.012	-1.22112	0.201497	-6.06023	1.36e-09	2.45e-08	580.917	0.309404	0.117374	2.63604	0.00838787	0.0150575
	SIK2	717.57	-0.994909	0.164359	-6.05329	1.42e-09	2.55e-08	681.811	0.969753	0.0903584	10.7323	7.18e-27	9.73e-26
	TRARG1	18.1115	8.56745	1.41638	6.04885	1.46e-09	2.61e-08	10.1694	7.6539	1.40073	5.46421	4.65e-08	1.73e-07
	BLZF1	120.899	1.60027	0.26483	6.04262	1.52e-09	2.7e-08	254.003	0.560476	0.148494	3.77441	0.000160386	0.000383953
	DUSP5	152.98	2.62081	0.433743	6.04232	1.52e-09	2.7e-08	391.424	0.730988	0.119955	6.09386	1.1e-09	4.79e-09
	ZNF416	86.5758	1.98408	0.328397	6.0417	1.52e-09	2.71e-08	88.5976	1.75755	0.25951	6.7726	1.26e-11	6.6e-11
	ZNF202	165.694	1.70828	0.282866	6.03919	1.55e-09	2.75e-08	163.007	0.56041	0.195947	2.86001	0.00423626	0.00803853
	CD53	23.1012	7.93942	1.31516	6.03685	1.57e-09	2.78e-08	3.63392	6.1584	1.79882	3.42357	0.000618048	0.00134942
	SNAPC1	78.7086	1.87201	0.310753	6.02412	1.7e-09	3e-08	291.663	0.535807	0.139589	3.83847	0.000123804	0.000301746
	TAF1L	18.5743	4.50997	0.748639	6.02422	1.7e-09	3e-08	9.29141	5.63666	1.29279	4.36009	1.3e-05	3.63e-05
	SCIN	40.9537	4.22823	0.702138	6.02193	1.72e-09	3.03e-08	26.3275	4.65091	0.676338	6.8766	6.13e-12	3.28e-11
	JUNB	193.685	2.19989	0.365381	6.02082	1.74e-09	3.05e-08	1413.76	1.0727	0.09758	10.9931	4.13e-28	5.96e-27
	GPRIN2	122.007	-1.81631	0.301741	-6.01943	1.75e-09	3.07e-08	7.09675	3.34188	0.981975	3.40322	0.000665959	0.00144628
	TUT7	349.49	1.26111	0.209517	6.01911	1.75e-09	3.07e-08	651.232	0.795127	0.0943354	8.42872	3.49e-17	2.78e-16
	ITGB4	71.3559	3.37965	0.561709	6.01672	1.78e-09	3.12e-08	44.4689	1.75576	0.439903	3.99125	6.57e-05	0.000166586
	RNF19B	148.478	1.43073	0.237832	6.01573	1.79e-09	3.13e-08	227.408	1.10414	0.164791	6.70025	2.08e-11	1.06e-10
	HOXA13	22.4954	6.99581	1.16415	6.00938	1.86e-09	3.25e-08	18.0817	6.62265	1.16579	5.68083	1.34e-08	5.25e-08
	C8orf89	16.6785	8.43076	1.40333	6.00768	1.88e-09	3.28e-08	5.24846	6.68393	1.60721	4.15871	3.2e-05	8.48e-05
	FZD5	294.569	1.98566	0.330536	6.00737	1.89e-09	3.29e-08	167.328	1.21849	0.247692	4.91937	8.68e-07	2.81e-06
	IDI2	14.7531	8.25169	1.3756	5.99861	1.99e-09	3.46e-08	10.941	5.28783	1.1067	4.77801	1.77e-06	5.51e-06
	GABRR2	35.1632	3.39655	0.566351	5.99726	2.01e-09	3.48e-08	32.2293	3.65011	0.513999	7.1014	1.23e-12	7.03e-12
	PRPF38A	296.788	1.16198	0.193752	5.99727	2.01e-09	3.48e-08	427.306	0.916325	0.119358	7.67711	1.63e-14	1.07e-13
	DUXB	27.5086	3.65567	0.609862	5.99426	2.04e-09	3.54e-08	8.14318	7.32312	1.43693	5.09637	3.46e-07	1.17e-06
	HAL	25.5758	4.43503	0.740345	5.9905	2.09e-09	3.62e-08	12.1588	3.60394	0.829919	4.34252	1.41e-05	3.92e-05
	CCDC9	78.1654	2.61315	0.436806	5.9824	2.2e-09	3.79e-08	111.568	1.41831	0.284238	4.98987	6.04e-07	1.99e-06
	GLYAT	14.8611	8.28366	1.38471	5.98224	2.2e-09	3.79e-08	7.89886	7.28638	1.58151	4.60722	4.08e-06	1.21e-05
	XIAP	279.222	-1.50226	0.251241	-5.97935	2.24e-09	3.84e-08	888.946	0.536345	0.0864755	6.20227	5.57e-10	2.5e-09
	ZNF367	33.4037	2.96411	0.495749	5.97905	2.24e-09	3.84e-08	198.016	1.29531	0.231481	5.59576	2.2e-08	8.4e-08
	INO80	411.58	1.19317	0.199596	5.9779	2.26e-09	3.87e-08	635.925	0.805011	0.103644	7.76707	8.03e-15	5.41e-14
	RPAP2	452.076	1.14281	0.191219	5.97641	2.28e-09	3.9e-08	755.175	1.83342	0.102334	17.916	8.84e-72	5.23e-70
	ARL13B	117.674	1.50903	0.252616	5.97362	2.32e-09	3.96e-08	219.649	0.769213	0.20838	3.6914	0.000223019	0.000520141
	NFX1	378.79	1.20428	0.201866	5.96571	2.44e-09	4.14e-08	426.354	0.741212	0.121233	6.11393	9.72e-10	4.25e-09
	ODC1	448.191	1.52521	0.255665	5.96567	2.44e-09	4.14e-08	2669.93	0.647873	0.0961875	6.73553	1.63e-11	8.43e-11
	COLEC11	25.0226	7.15614	1.19996	5.96367	2.47e-09	4.19e-08	32.1917	9.30962	1.25316	7.42892	1.09e-13	6.8e-13
	ITIH3	23.0892	4.40258	0.738817	5.95896	2.54e-09	4.3e-08	10.0277	4.40236	1.13399	3.88217	0.000103529	0.000255083
	CAVIN2	17.218	8.46834	1.4223	5.95398	2.62e-09	4.43e-08	37.1953	2.02237	0.380086	5.32083	1.03e-07	3.69e-07
	RRAD	28.3556	4.18297	0.702768	5.95214	2.65e-09	4.47e-08	71.4964	5.1055	0.425909	11.9873	4.14e-33	7.47e-32
	OR2B6	23.1384	7.05259	1.18611	5.946	2.75e-09	4.63e-08	3.21705	5.99196	1.77635	3.37318	0.000743048	0.00160396
	SLC6A13	22.017	7.86798	1.32345	5.94504	2.76e-09	4.65e-08	19.4105	4.32387	0.709978	6.09014	1.13e-09	4.9e-09
	GTF2H1	261.363	1.64496	0.276884	5.94097	2.83e-09	4.75e-08	543.619	0.505793	0.116454	4.34328	1.4e-05	3.91e-05
	CILK1	227.593	1.30777	0.220152	5.94028	2.85e-09	4.76e-08	533.532	0.479088	0.109562	4.37276	1.23e-05	3.44e-05
	CXCL2	24.1166	5.0644	0.852893	5.9379	2.89e-09	4.83e-08	5.30315	3.1449	1.16083	2.70919	0.00674482	0.012359
	KIAA1549	479.229	-1.50811	0.254295	-5.93054	3.02e-09	5.03e-08	445.004	0.319505	0.123464	2.58785	0.0096578	0.0171173
	TUBB2A	720.171	1.72079	0.290297	5.92767	3.07e-09	5.11e-08	1260.41	0.83139	0.0817582	10.1689	2.73e-24	3.22e-23
	NAA15	392.61	1.2041	0.203318	5.92222	3.18e-09	5.28e-08	1955.83	0.476608	0.0680007	7.00886	2.4e-12	1.33e-11
	FCGR2A	17.4899	5.63628	0.95221	5.91916	3.24e-09	5.37e-08	3.27951	4.13549	1.85493	2.22946	0.0257832	0.0417622
	OR5AU1	17.3187	8.49561	1.43818	5.90721	3.48e-09	5.75e-08	9.98265	7.61621	1.39609	5.45538	4.89e-08	1.81e-07
	TMOD2	405.115	-1.32322	0.224052	-5.90586	3.51e-09	5.79e-08	113.012	1.03337	0.22312	4.63145	3.63e-06	1.09e-05
	C1orf100	19.67	5.21462	0.883716	5.90079	3.62e-09	5.94e-08	17.272	3.08875	0.677531	4.55883	5.14e-06	1.51e-05
	GRAP	19.8514	7.73131	1.31326	5.88709	3.93e-09	6.43e-08	8.51093	5.51762	1.35023	4.08643	4.38e-05	0.000113622
	NXPE1	20.1925	6.23605	1.06048	5.88043	4.09e-09	6.67e-08	14.6383	6.3021	1.19389	5.27863	1.3e-07	4.6e-07
	MUC17	32.8529	4.01234	0.68236	5.88009	4.1e-09	6.67e-08	12.5812	7.95262	1.34707	5.90366	3.56e-09	1.48e-08
	ART4	25.9975	3.27378	0.557503	5.87223	4.3e-09	6.98e-08	31.4065	3.49417	0.49066	7.12136	1.07e-12	6.12e-12
	ELOA	632.364	1.37414	0.23452	5.85935	4.65e-09	7.53e-08	1118.62	0.598182	0.0847206	7.06065	1.66e-12	9.31e-12
	VAMP1	75.5615	2.60756	0.445343	5.85516	4.77e-09	7.71e-08	188.378	2.2048	0.19642	11.2249	3.08e-29	4.72e-28
	AIPL1	13.4454	8.14254	1.39103	5.85361	4.81e-09	7.77e-08	4.21311	6.37322	1.64861	3.86581	0.00011072	0.000271796
	ST6GALNAC2	30.8945	3.05974	0.522852	5.85203	4.86e-09	7.83e-08	30.6191	1.976	0.456808	4.32567	1.52e-05	4.21e-05
	TPPP	152.515	-1.89708	0.324241	-5.85084	4.89e-09	7.88e-08	58.9568	1.34823	0.370071	3.64317	0.000269298	0.000620481
	PRAMEF2	13.7178	8.1488	1.39347	5.84786	4.98e-09	8.02e-08	57.8839	10.1522	1.22728	8.27209	1.32e-16	1e-15
	CACNA1I	64.1895	3.05674	0.523148	5.84297	5.13e-09	8.23e-08	11.9143	7.88191	1.38909	5.67417	1.39e-08	5.44e-08
	H3Y1	25.1259	7.17838	1.22889	5.84136	5.18e-09	8.3e-08	44.1502	7.90985	1.08151	7.31371	2.6e-13	1.56e-12
	FRMD3	63.3129	2.42064	0.414497	5.83995	5.22e-09	8.37e-08	55.1377	2.38826	0.383427	6.22873	4.7e-10	2.12e-09
	ZNF543	190.758	1.32318	0.226589	5.83955	5.23e-09	8.38e-08	176.333	1.44446	0.181105	7.97583	1.51e-15	1.07e-14
	DHX38	446.583	1.42471	0.244141	5.83561	5.36e-09	8.57e-08	666.576	0.585017	0.114961	5.08882	3.6e-07	1.21e-06
	SLC7A6OS	113.818	1.99615	0.342072	5.83545	5.36e-09	8.57e-08	149.061	0.665447	0.267793	2.48493	0.0129576	0.0223896
	ODF4	14.3641	8.20518	1.4076	5.8292	5.57e-09	8.84e-08	8.67735	7.41697	1.41785	5.23112	1.68e-07	5.88e-07
	ITCH	683.776	1.01254	0.173801	5.82584	5.68e-09	9.01e-08	1539.11	0.684564	0.0775155	8.83132	1.03e-18	9.01e-18
	STARD5	45.8706	4.17776	0.71767	5.82128	5.84e-09	9.23e-08	26.916	2.06353	0.667519	3.09135	0.00199249	0.0039986
	NXPE4	20.5358	5.52152	0.94886	5.81911	5.92e-09	9.34e-08	9.26856	7.50647	1.50135	4.9998	5.74e-07	1.9e-06
	PDLIM5	376.299	1.07605	0.184982	5.81706	5.99e-09	9.44e-08	1721.54	0.753731	0.0664768	11.3383	8.48e-30	1.33e-28
	CYLD	587.77	1.38949	0.239119	5.81088	6.21e-09	9.75e-08	363.317	1.71506	0.139003	12.3383	5.63e-35	1.09e-33
	TARDBP	571.829	1.23416	0.212616	5.80464	6.45e-09	1.01e-07	739.975	0.715112	0.0962045	7.43324	1.06e-13	6.59e-13
	SMU1	373.648	1.03204	0.177933	5.80016	6.63e-09	1.03e-07	745.806	0.200935	0.0901029	2.23006	0.0257432	0.0417019
	FADS6	18.0968	5.66463	0.977443	5.79535	6.82e-09	1.06e-07	4.63679	6.52145	1.64529	3.96371	7.38e-05	0.000185783
	MAP3K5	40.5731	2.72205	0.469752	5.79465	6.85e-09	1.06e-07	93.973	0.788473	0.300197	2.62651	0.00862642	0.0154461
	WDR70	214.877	1.40273	0.24224	5.79066	7.01e-09	1.09e-07	306.789	0.655055	0.145967	4.48769	7.2e-06	2.07e-05
	PYROXD1	97.1703	1.83595	0.317093	5.78996	7.04e-09	1.09e-07	461.738	0.483399	0.129769	3.72507	0.00019526	0.000460155
	FGD6	359.125	1.17653	0.203273	5.78795	7.12e-09	1.1e-07	482.373	0.51763	0.117992	4.387	1.15e-05	3.23e-05
	CASP10	27.1262	3.32815	0.575109	5.78699	7.17e-09	1.11e-07	10.3681	7.68362	1.41439	5.43247	5.56e-08	2.05e-07
	SIM1	394.235	-1.53389	0.265067	-5.78677	7.18e-09	1.11e-07	23.9321	5.41932	0.82158	6.59622	4.22e-11	2.09e-10
	ELL3	35.889	2.77083	0.478971	5.78496	7.25e-09	1.12e-07	25.9706	2.73302	0.484746	5.63804	1.72e-08	6.66e-08
	ZSCAN5C	14.0596	8.1736	1.41346	5.78271	7.35e-09	1.13e-07	20.2437	8.64047	1.30066	6.64315	3.07e-11	1.54e-10
	ZNF560	13.1087	8.08163	1.39777	5.7818	7.39e-09	1.14e-07	5.28146	6.70627	1.56326	4.28993	1.79e-05	4.9e-05
	MGAT4A	432.213	-1.63344	0.282603	-5.77999	7.47e-09	1.15e-07	90.757	1.47439	0.326656	4.51358	6.37e-06	1.85e-05
	TRIM67	82.037	2.23777	0.387176	5.77974	7.48e-09	1.15e-07	25.3068	2.38563	0.517644	4.60863	4.05e-06	1.21e-05
	EIF3B	493.37	1.51633	0.262598	5.77433	7.73e-09	1.18e-07	1856.99	0.239721	0.0899917	2.66382	0.00772599	0.0139582
	LRRN4	27.5061	3.2743	0.567079	5.77398	7.74e-09	1.18e-07	21.6842	4.02156	0.67966	5.91703	3.28e-09	1.37e-08
	TSPYL2	203.605	2.14026	0.371207	5.76568	8.13e-09	1.24e-07	161.212	0.748875	0.187339	3.99743	6.4e-05	0.000162521
	VSX2	14.2275	8.20233	1.42393	5.76034	8.39e-09	1.28e-07	23.5849	1.32638	0.472435	2.80755	0.00499198	0.00934562
	MAP3K8	55.627	2.17248	0.377311	5.75781	8.52e-09	1.3e-07	69.374	2.47088	0.303724	8.13526	4.11e-16	3.02e-15
	SLC25A30	58.5675	2.18285	0.379128	5.75756	8.53e-09	1.3e-07	147.124	1.0822	0.200394	5.40036	6.65e-08	2.43e-07
	KANSL1L	261.744	1.23308	0.214269	5.75483	8.67e-09	1.32e-07	203.049	1.38481	0.171272	8.0854	6.2e-16	4.49e-15
	PIM3	120.523	2.18936	0.381251	5.74257	9.33e-09	1.41e-07	426.074	1.32442	0.131474	10.0736	7.23e-24	8.37e-23
	CNBD2	21.389	4.28484	0.746915	5.73672	9.65e-09	1.46e-07	6.60242	4.55581	1.31931	3.45316	0.000554061	0.00121915
	PAQR9	21.8873	3.44839	0.601714	5.73094	9.99e-09	1.5e-07	16.094	1.67407	0.595023	2.81346	0.00490122	0.00919095
	ACOT13	285.571	1.31005	0.228729	5.7275	1.02e-08	1.53e-07	267.342	1.06573	0.158919	6.70615	2e-11	1.02e-10
	AKNAD1	20.9419	5.05722	0.883418	5.72461	1.04e-08	1.56e-07	4.86391	4.70678	1.74665	2.69475	0.00704412	0.0128609
	ORC2	217.503	1.4614	0.255472	5.72037	1.06e-08	1.59e-07	535.132	0.567917	0.102762	5.52653	3.27e-08	1.23e-07
	GFI1	17.2462	4.77175	0.834225	5.71997	1.07e-08	1.59e-07	16.5621	2.98324	0.802285	3.71842	0.000200469	0.000471446
	TMEM9B	152.411	1.85908	0.325455	5.71225	1.11e-08	1.66e-07	159.15	0.436366	0.192568	2.26604	0.023449	0.0384011
	PLXNC1	363.146	-1.27055	0.22281	-5.70239	1.18e-08	1.75e-07	145.227	1.15781	0.201121	5.75678	8.57e-09	3.42e-08
	ACOT12	19.1568	6.17902	1.08439	5.69814	1.21e-08	1.79e-07	6.43411	6.99189	1.51178	4.62495	3.75e-06	1.12e-05
	SLC25A25	209.95	1.60277	0.28136	5.69651	1.22e-08	1.8e-07	368.849	1.33618	0.14013	9.53532	1.49e-21	1.51e-20
	PTK6	30.8907	3.20077	0.562619	5.68906	1.28e-08	1.88e-07	12.8901	2.58713	0.672609	3.84642	0.000119858	0.000292615
	MCC	572.536	1.28307	0.225779	5.68284	1.32e-08	1.95e-07	810.036	1.39367	0.085441	16.3115	8.17e-60	3.81e-58
	CPT1A	281.937	1.74213	0.306582	5.68245	1.33e-08	1.95e-07	91.0149	1.25708	0.322535	3.89752	9.72e-05	0.000240379
	RBM48	124.805	1.54535	0.272039	5.68064	1.34e-08	1.97e-07	124.689	1.6448	0.216114	7.6108	2.72e-14	1.75e-13
	OGA	766.863	1.21416	0.213815	5.67857	1.36e-08	1.99e-07	1522.04	0.747029	0.0693072	10.7785	4.35e-27	5.95e-26
	ZNF35	182.935	1.43509	0.25272	5.67859	1.36e-08	1.99e-07	298.193	1.51924	0.139005	10.9294	8.34e-28	1.19e-26
	ZNF3	395.169	1.14608	0.201944	5.67521	1.39e-08	2.03e-07	493.436	0.860785	0.105895	8.12869	4.34e-16	3.19e-15
	C9orf57	13.8161	8.15651	1.43767	5.67341	1.4e-08	2.05e-07	5.06962	6.64264	1.56955	4.2322	2.31e-05	6.25e-05
	KLRD1	26.4138	2.89831	0.510912	5.67282	1.4e-08	2.05e-07	39.4185	6.14456	0.696392	8.82342	1.11e-18	9.65e-18
	ZNF544	545.998	0.950645	0.167631	5.67107	1.42e-08	2.07e-07	410.813	1.35264	0.12668	10.6776	1.3e-26	1.73e-25
	WDR37	327.19	1.11699	0.197043	5.66875	1.44e-08	2.1e-07	365.992	1.16454	0.145869	7.98347	1.42e-15	1.01e-14
	ZNF418	133.521	1.36738	0.241324	5.66616	1.46e-08	2.12e-07	86.8788	1.41345	0.288841	4.89354	9.9e-07	3.18e-06
	GOLGA6D	18.165	4.8464	0.855806	5.66296	1.49e-08	2.16e-07	14.0392	8.10636	1.35247	5.99374	2.05e-09	8.69e-09
	NOLC1	413.615	1.47899	0.261231	5.66162	1.5e-08	2.17e-07	2157.41	0.666131	0.0771608	8.63302	5.98e-18	4.99e-17
	CLDN19	50.9745	2.79038	0.493086	5.65902	1.52e-08	2.2e-07	19.9402	8.61889	1.28562	6.7041	2.03e-11	1.03e-10
	GUCA1B	30.4043	2.86673	0.506567	5.65913	1.52e-08	2.2e-07	36.2439	2.53515	0.41399	6.12371	9.14e-10	4.01e-09
	DHX33	173.566	1.34582	0.237829	5.65876	1.52e-08	2.2e-07	694.099	1.0044	0.0946497	10.6118	2.63e-26	3.46e-25
	PTPRN2	490.447	-1.23417	0.218603	-5.6457	1.65e-08	2.36e-07	6.88003	7.08221	1.47546	4.79999	1.59e-06	4.97e-06
	CCDC200	20.3261	3.75383	0.6662	5.63469	1.75e-08	2.5e-07	34.581	5.19461	0.606616	8.56326	1.1e-17	9.01e-17
	TPTE2	20.8902	4.68563	0.831589	5.63455	1.76e-08	2.5e-07	3.19086	5.98039	2.01691	2.96513	0.00302559	0.00589135
	PIK3C3	419.444	1.08741	0.193114	5.63092	1.79e-08	2.55e-07	576.459	1.05211	0.112787	9.32823	1.08e-20	1.04e-19
	DGKE	157.537	1.7117	0.304675	5.61812	1.93e-08	2.74e-07	259.518	2.47025	0.160111	15.4283	1.06e-53	3.97e-52
	FLACC1	19.0201	3.9928	0.711013	5.61565	1.96e-08	2.77e-07	39.463	2.91802	0.444967	6.55785	5.46e-11	2.68e-10
	SNIP1	135.036	1.56039	0.278049	5.61192	2e-08	2.83e-07	219.368	1.42451	0.162339	8.77491	1.71e-18	1.47e-17
	MGAM	24.8528	3.50342	0.624584	5.60921	2.03e-08	2.87e-07	23.6848	6.42753	0.979176	6.56422	5.23e-11	2.57e-10
	DUSP16	507.784	-1.0697	0.190737	-5.60824	2.04e-08	2.88e-07	625.5	0.416059	0.0959065	4.33817	1.44e-05	3.99e-05
	RBBP8	116.214	1.66242	0.296553	5.60582	2.07e-08	2.92e-07	783.265	0.366276	0.0922342	3.97116	7.15e-05	0.000180379
	KCNJ6	544.169	-1.68081	0.300006	-5.60258	2.11e-08	2.97e-07	28.3487	3.16408	0.507765	6.23139	4.62e-10	2.09e-09
	FGF8	11.9591	7.94536	1.41845	5.60142	2.13e-08	2.99e-07	5.16368	4.77985	1.44996	3.29654	0.000978852	0.00207391
	GRAPL	17.2777	6.02901	1.07716	5.59712	2.18e-08	3.06e-07	11.2185	4.54902	0.943587	4.82099	1.43e-06	4.5e-06
	GRIN2A	234.652	-1.53836	0.274991	-5.5942	2.22e-08	3.1e-07	12.1334	1.98835	0.777263	2.55814	0.0105234	0.0185417
	ELAPOR1	279.068	-1.44077	0.257677	-5.59139	2.25e-08	3.15e-07	25.1957	2.67724	0.500539	5.34872	8.86e-08	3.19e-07
	SRSF6	1203.18	1.15089	0.205843	5.59111	2.26e-08	3.15e-07	1612.32	1.05193	0.0685253	15.351	3.49e-53	1.28e-51
	LRCH4	447.312	2.20443	0.394716	5.58486	2.34e-08	3.26e-07	292.827	1.36165	0.150848	9.02658	1.77e-19	1.61e-18
	SPRTN	127.858	1.47317	0.263963	5.58096	2.39e-08	3.33e-07	235.358	0.621606	0.166133	3.74161	0.000182844	0.000433332
	CERT1	578.803	1.12607	0.201951	5.57594	2.46e-08	3.43e-07	523.87	1.49273	0.112231	13.3005	2.3e-40	5.59e-39
	CABLES2	123.132	1.65155	0.296534	5.5695	2.55e-08	3.55e-07	209.881	1.69834	0.16947	10.0215	1.23e-23	1.4e-22
	KLF9	35.8612	2.72848	0.489885	5.56963	2.55e-08	3.55e-07	95.1423	0.640957	0.243621	2.63096	0.0085144	0.0152585
	NIP7	87.7118	1.69647	0.304662	5.56836	2.57e-08	3.57e-07	509.968	0.507055	0.115305	4.39753	1.09e-05	3.08e-05
	TYW1	193.829	1.47522	0.265339	5.55974	2.7e-08	3.74e-07	265.438	0.876849	0.154845	5.66277	1.49e-08	5.8e-08
	PPP4R3A	778.911	1.15486	0.20796	5.55326	2.8e-08	3.87e-07	1141.78	0.854741	0.0831519	10.2793	8.74e-25	1.06e-23
	PRPH	38.3509	2.80153	0.504658	5.55134	2.83e-08	3.9e-07	26.2576	1.62934	0.488858	3.33295	0.000859314	0.00184031
	SOX8	44.579	2.74146	0.493905	5.55058	2.85e-08	3.91e-07	190.782	2.77907	0.190216	14.6101	2.42e-48	7.66e-47
	SRMS	25.284	5.33579	0.962503	5.54366	2.96e-08	4.06e-07	14.2598	5.22578	1.01617	5.1426	2.71e-07	9.24e-07
	GPR156	18.8165	3.64965	0.658772	5.54008	3.02e-08	4.14e-07	13.3878	1.69807	0.675511	2.51375	0.0119454	0.0208196
	LIN28A	27.8161	4.37754	0.791513	5.53059	3.19e-08	4.34e-07	6.98774	2.00081	0.913809	2.18952	0.0285587	0.045903
	MSH4	20.7451	3.29323	0.596317	5.52261	3.34e-08	4.54e-07	20.0239	4.89482	0.765023	6.39826	1.57e-10	7.43e-10
	IMPG2	59.5091	1.83609	0.332516	5.5218	3.36e-08	4.55e-07	29.191	3.05185	0.507356	6.01519	1.8e-09	7.64e-09
	EIF2AK3	289.815	1.41308	0.255942	5.52107	3.37e-08	4.57e-07	322.922	0.56726	0.145676	3.894	9.86e-05	0.000243651
	SLC23A3	24.2208	3.15335	0.571241	5.52018	3.39e-08	4.58e-07	10.3849	2.74671	0.792878	3.46423	0.000531756	0.00117306
	SLC5A5	12.3108	8.01495	1.45244	5.51826	3.42e-08	4.63e-07	4.3498	6.41171	1.69627	3.77988	0.000156904	0.000376171
	L3MBTL1	411.93	1.59497	0.289248	5.51419	3.5e-08	4.73e-07	121.596	1.8796	0.256629	7.3242	2.4e-13	1.45e-12
	OR5K1	11.3128	7.88116	1.42975	5.51227	3.54e-08	4.77e-07	11.7435	7.85255	1.39734	5.61963	1.91e-08	7.37e-08
	CBX5	1630.88	-1.22499	0.222297	-5.51059	3.58e-08	4.81e-07	1085.48	1.02072	0.140089	7.28618	3.19e-13	1.9e-12
	RLF	667.509	1.25523	0.227842	5.50921	3.6e-08	4.85e-07	814.519	1.47338	0.0901502	16.3436	4.83e-60	2.29e-58
	ATP1A4	17.3304	5.268	0.959255	5.49177	3.98e-08	5.31e-07	5.06962	6.64264	1.56955	4.2322	2.31e-05	6.25e-05
	TRIM36	109.716	1.94746	0.354897	5.48739	4.08e-08	5.44e-07	170.277	0.979643	0.203344	4.81767	1.45e-06	4.56e-06
	SNX5	205.694	1.48638	0.271146	5.48182	4.21e-08	5.6e-07	898.491	0.422389	0.083747	5.04363	4.57e-07	1.52e-06
	MAP3K13	394.285	1.18726	0.216764	5.47721	4.32e-08	5.73e-07	231.639	0.892105	0.181935	4.90342	9.42e-07	3.03e-06
	OR5A2	12.8106	8.03594	1.46772	5.47513	4.37e-08	5.8e-07	5.69096	6.80889	1.62184	4.19825	2.69e-05	7.2e-05
	PCF11	718.501	1.20573	0.220379	5.47114	4.47e-08	5.92e-07	878.697	0.731153	0.0806034	9.071	1.18e-19	1.08e-18
	SDC4	282.139	1.83488	0.335401	5.47072	4.48e-08	5.92e-07	466.192	0.765679	0.116376	6.57935	4.73e-11	2.33e-10
	SESN3	1328.59	1.23452	0.225678	5.47026	4.49e-08	5.93e-07	2832.19	1.39629	0.0841376	16.5953	7.53e-62	3.73e-60
	UBAP2	380.809	1.33848	0.24478	5.46812	4.55e-08	6e-07	660.661	0.808852	0.10601	7.62999	2.35e-14	1.52e-13
	KCNAB3	29.3426	2.9661	0.542609	5.46638	4.59e-08	6.05e-07	26.6706	1.51379	0.469561	3.22384	0.00126485	0.00263233
	PLEK	10.5893	7.77716	1.42285	5.46589	4.61e-08	6.07e-07	9.08685	7.48078	1.43618	5.2088	1.9e-07	6.6e-07
	MUC2	16.1512	5.94264	1.08821	5.46094	4.74e-08	6.21e-07	42.7962	9.71735	1.23447	7.87166	3.5e-15	2.41e-14
	CEP83	121.081	1.53098	0.280575	5.45657	4.85e-08	6.35e-07	396.1	0.979224	0.124387	7.87241	3.48e-15	2.4e-14
	RNF227	40.7139	2.2315	0.409251	5.45265	4.96e-08	6.48e-07	49.142	3.76237	0.433886	8.67134	4.27e-18	3.6e-17
	C21orf91	130.315	1.40757	0.258825	5.43829	5.38e-08	7e-07	323.471	1.80375	0.209093	8.62657	6.32e-18	5.27e-17
	GDNF	24.763	3.78609	0.696509	5.43581	5.45e-08	7.1e-07	11.9086	7.88114	1.38722	5.68125	1.34e-08	5.23e-08
	XRN2	533.954	1.15535	0.212599	5.43442	5.5e-08	7.15e-07	1462.91	0.306439	0.0816066	3.75508	0.000173288	0.000412483
	SHBG	23.7511	4.31772	0.794987	5.43118	5.6e-08	7.27e-07	4.22613	3.42898	1.29269	2.65259	0.00798776	0.0143815
	TASP1	151.434	1.47142	0.270966	5.43029	5.63e-08	7.3e-07	113.734	1.47487	0.215494	6.84411	7.7e-12	4.09e-11
	PRAMEF1	10.3308	7.74931	1.42789	5.42712	5.73e-08	7.43e-07	51.6268	9.9907	1.22475	8.15736	3.42e-16	2.54e-15
	STEAP4	18.4016	3.70236	0.682255	5.42665	5.74e-08	7.44e-07	3.80361	6.23144	1.93562	3.21936	0.00128479	0.00266929
	NGDN	132.44	1.68763	0.312041	5.40835	6.36e-08	8.2e-07	253.214	0.73267	0.144312	5.07698	3.83e-07	1.29e-06
	ARFGEF3	2188.88	-1.84721	0.341605	-5.40743	6.39e-08	8.23e-07	161.77	0.980104	0.182761	5.36275	8.2e-08	2.96e-07
	HRNR	19.2846	7.66399	1.41902	5.40092	6.63e-08	8.52e-07	6.95689	3.61691	1.51843	2.38201	0.0172184	0.0289472
	HSPA12A	74.276	1.91097	0.354091	5.39684	6.78e-08	8.7e-07	176.993	1.1197	0.178158	6.28485	3.28e-10	1.51e-09
	PNRC2	170.176	1.35224	0.250642	5.3951	6.85e-08	8.77e-07	628.526	0.812097	0.0951608	8.53395	1.41e-17	1.16e-16
	DLG2	129.655	1.60022	0.296726	5.39294	6.93e-08	8.87e-07	49.2137	2.64729	0.384757	6.88041	5.97e-12	3.19e-11
	USP53	254.337	1.63469	0.303298	5.3897	7.06e-08	9.01e-07	514.922	1.05522	0.134707	7.8334	4.75e-15	3.25e-14
	CGAS	15.8991	5.90935	1.09791	5.38234	7.35e-08	9.36e-07	9.30892	7.51733	1.40403	5.35411	8.6e-08	3.1e-07
	B3GNT4	47.6105	2.59977	0.483867	5.37291	7.75e-08	9.84e-07	38.6389	3.79863	0.471753	8.05215	8.13e-16	5.87e-15
	ZNF57	36.006	2.543	0.473485	5.37082	7.84e-08	9.94e-07	6.52104	5.06669	1.37024	3.69768	0.000217582	0.000508431
	CD8B	19.2198	5.43894	1.01341	5.36697	8.01e-08	1.01e-06	3.53652	6.12511	1.96946	3.11004	0.00187063	0.00377315
	ADGRF3	96.1129	-1.91784	0.35742	-5.36579	8.06e-08	1.02e-06	18.7143	2.35785	0.562399	4.19248	2.76e-05	7.37e-05
	UTP14A	71.2516	1.63325	0.30457	5.36248	8.21e-08	1.04e-06	346.586	0.782167	0.137339	5.69516	1.23e-08	4.85e-08
	HBS1L	308.345	1.00867	0.188169	5.36043	8.3e-08	1.05e-06	832.281	0.416526	0.0932796	4.46534	7.99e-06	2.29e-05
	TRA2A	430.163	1.13325	0.211689	5.35338	8.63e-08	1.09e-06	526.33	1.23911	0.11179	11.0843	1.49e-28	2.21e-27
	C2orf42	95.4275	1.62292	0.30377	5.34258	9.16e-08	1.15e-06	85.3498	0.964953	0.2621	3.68162	0.000231752	0.000538797
	LRIF1	132.417	1.52767	0.285992	5.34163	9.21e-08	1.15e-06	278.561	0.667056	0.14801	4.50682	6.58e-06	1.9e-05
	ZNF473	156.527	1.23183	0.230646	5.34077	9.26e-08	1.16e-06	238.957	1.0302	0.163894	6.28579	3.26e-10	1.5e-09
	N4BP2	638.219	-1.18123	0.221526	-5.33225	9.7e-08	1.21e-06	1362.16	0.389633	0.0755719	5.15579	2.53e-07	8.66e-07
	YTHDC1	411.324	1.25789	0.236053	5.32885	9.88e-08	1.23e-06	286.721	1.28648	0.170037	7.56588	3.85e-14	2.46e-13
	DNAJA4	237.844	1.89884	0.356394	5.32792	9.93e-08	1.23e-06	9.65727	2.08646	0.742374	2.81052	0.00494615	0.00926573
	MRC1	13.8708	5.2904	0.993084	5.32725	9.97e-08	1.24e-06	16.624	7.38414	1.31023	5.63576	1.74e-08	6.73e-08
	SGMS1	183.237	1.20591	0.226457	5.32513	1.01e-07	1.25e-06	228.963	0.515066	0.172624	2.98374	0.00284746	0.00557111
	TULP2	19.6535	4.14895	0.779146	5.325	1.01e-07	1.25e-06	3.27556	4.10498	1.70565	2.40669	0.0160977	0.0272348
	WDR12	173.547	1.30234	0.244848	5.31896	1.04e-07	1.29e-06	692.711	0.510524	0.0910486	5.60716	2.06e-08	7.88e-08
	ART3	18.3499	4.46676	0.839892	5.31825	1.05e-07	1.29e-06	9.04733	5.55456	1.30189	4.26654	1.99e-05	5.42e-05
	GSTM5	16.9932	6.59942	1.24267	5.31066	1.09e-07	1.34e-06	11.3534	7.79893	1.40267	5.56004	2.7e-08	1.02e-07
	PTPN22	9.4557	7.62745	1.43733	5.30667	1.12e-07	1.37e-06	8.98767	4.52512	1.11101	4.07296	4.64e-05	0.000119973
	POU4F3	10.3381	7.73933	1.45885	5.30511	1.13e-07	1.38e-06	18.1008	4.98341	0.824189	6.04643	1.48e-09	6.35e-09
	CPO	16.5213	6.54302	1.23363	5.30386	1.13e-07	1.39e-06	12.4998	7.94521	1.35078	5.88194	4.05e-09	1.67e-08
	ARL10	346.439	-1.15581	0.218052	-5.30058	1.15e-07	1.41e-06	352.701	0.322204	0.146948	2.19264	0.0283337	0.0455812
	GCM1	11.4048	7.90498	1.49242	5.29674	1.18e-07	1.44e-06	15.3364	8.2428	1.31934	6.24769	4.17e-10	1.89e-09
	C1orf162	21.8838	3.37918	0.638339	5.29371	1.2e-07	1.46e-06	31.8366	4.80751	1.8521	2.59571	0.00943961	0.0167589
	NOTCH2NLA	86.3098	1.71505	0.324467	5.28575	1.25e-07	1.52e-06	308.944	1.28275	0.165878	7.73309	1.05e-14	7.02e-14
	PNO1	83.8649	1.61159	0.304914	5.28539	1.25e-07	1.53e-06	398.855	0.682835	0.137035	4.98291	6.26e-07	2.06e-06
	LDHC	15.8157	4.8714	0.922678	5.27963	1.29e-07	1.57e-06	4.43805	6.45292	1.61943	3.98469	6.76e-05	0.000171046
	CERS6	712.197	-1.26747	0.24008	-5.27937	1.3e-07	1.57e-06	1035.62	0.607834	0.0860706	7.06204	1.64e-12	9.22e-12
	CD14	15.1946	4.37428	0.828795	5.27788	1.31e-07	1.58e-06	11.1954	3.29372	0.817763	4.02771	5.63e-05	0.000144145
	OR4K17	9.68331	7.6475	1.44903	5.27767	1.31e-07	1.58e-06	8.74119	7.42728	1.5643	4.74797	2.05e-06	6.34e-06
	KLHL14	70.1485	1.91681	0.363849	5.26813	1.38e-07	1.65e-06	117.928	1.33846	0.212657	6.294	3.09e-10	1.42e-09
	NFATC3	585.224	0.993101	0.188582	5.26614	1.39e-07	1.67e-06	800.34	0.815086	0.0889316	9.16531	4.94e-20	4.63e-19
	NUP35	82.0393	1.64717	0.312918	5.2639	1.41e-07	1.69e-06	255.007	0.455641	0.149765	3.04237	0.00234727	0.00465456
	USP29	9.72931	7.66347	1.45612	5.26294	1.42e-07	1.7e-06	9.35215	7.53126	1.42326	5.29156	1.21e-07	4.3e-07
	WDR49	30.6529	2.75854	0.524279	5.26158	1.43e-07	1.71e-06	7.41964	4.72838	1.22503	3.85981	0.000113474	0.000277722
	BNIP2	263.711	1.17538	0.223909	5.24936	1.53e-07	1.82e-06	1164.92	0.747881	0.0806519	9.27296	1.81e-20	1.73e-19
	KIAA1210	10.0786	7.6972	1.46757	5.24487	1.56e-07	1.86e-06	16.8987	2.94264	0.641145	4.58967	4.44e-06	1.31e-05
	CCDC144A	39.0828	2.82462	0.538628	5.2441	1.57e-07	1.86e-06	32.5957	1.71873	0.438801	3.91688	8.97e-05	0.000223265
	TGS1	161.35	1.40028	0.267229	5.24	1.61e-07	1.9e-06	633.995	1.00009	0.0984337	10.1601	2.99e-24	3.52e-23
	NCOA3	490.568	0.90213	0.172362	5.23394	1.66e-07	1.96e-06	1076.86	1.09396	0.0823426	13.2854	2.81e-40	6.83e-39
	PRKACB	282.048	-1.33386	0.254923	-5.23241	1.67e-07	1.97e-06	334.845	0.677976	0.128466	5.27747	1.31e-07	4.62e-07
	RHOU	273.499	-1.23395	0.235929	-5.23019	1.69e-07	1.99e-06	129.166	0.80628	0.204401	3.9446	7.99e-05	0.000200554
	SAP30BP	252.811	1.34366	0.256952	5.22921	1.7e-07	2e-06	580.992	0.814818	0.0990722	8.22448	1.96e-16	1.48e-15
	EXOSC10	413.332	1.23743	0.236677	5.22833	1.71e-07	2.01e-06	1206.87	0.641296	0.076847	8.3451	7.12e-17	5.52e-16
	KCNS1	26.4428	3.1315	0.599602	5.22264	1.76e-07	2.07e-06	30.6027	2.53595	0.529411	4.79012	1.67e-06	5.21e-06
	CNR2	16.2538	6.53793	1.25202	5.22191	1.77e-07	2.07e-06	3.78028	6.22567	1.76497	3.52736	0.000419727	0.000940347
	NUP160	458.616	1.03986	0.199159	5.22128	1.78e-07	2.08e-06	927.804	0.479894	0.0841229	5.70468	1.17e-08	4.59e-08
	WDR47	261.146	1.19778	0.229547	5.21802	1.81e-07	2.11e-06	345.944	0.705708	0.123592	5.71	1.13e-08	4.46e-08
	ADAMTSL4	91.6657	2.20255	0.422375	5.21469	1.84e-07	2.15e-06	110.921	3.15967	0.253331	12.4725	1.05e-35	2.11e-34
	CCDC62	27.9455	2.73232	0.524382	5.21056	1.88e-07	2.19e-06	21.8792	3.47879	0.673403	5.16598	2.39e-07	8.22e-07
	TMEM215	9.44719	7.6101	1.46196	5.20541	1.94e-07	2.25e-06	8.01262	5.4369	1.38465	3.92654	8.62e-05	0.000215077
	DIPK2B	19.5251	3.43317	0.661649	5.1888	2.12e-07	2.44e-06	23.1703	8.83604	1.27115	6.95119	3.62e-12	1.97e-11
	TRIM69	32.3116	2.88284	0.556327	5.18191	2.2e-07	2.53e-06	10.5777	2.62743	0.821656	3.19772	0.00138516	0.00286001
	MAP3K20	298.506	-1.38888	0.268041	-5.18159	2.2e-07	2.53e-06	918.042	0.18746	0.0866013	2.16464	0.0304155	0.0485733
	CEP126	112.223	-1.49632	0.28882	-5.1808	2.21e-07	2.54e-06	35.2169	1.46567	0.387628	3.78113	0.000156117	0.000374467
	CAMK1D	501.028	-1.53647	0.296616	-5.17998	2.22e-07	2.54e-06	381.166	0.662673	0.147991	4.47781	7.54e-06	2.17e-05
	HBA2	10.0638	7.70635	1.48822	5.17823	2.24e-07	2.56e-06	12.9929	8.00851	1.36896	5.85009	4.91e-09	2.01e-08
	ZNF131	213.469	1.29776	0.250647	5.17763	2.25e-07	2.56e-06	497.169	0.794868	0.126897	6.26387	3.76e-10	1.71e-09
	ZNF555	231.592	1.13737	0.219666	5.17773	2.25e-07	2.56e-06	166.881	1.17773	0.211796	5.56066	2.69e-08	1.02e-07
	MYLK3	8.99198	7.56824	1.462	5.17663	2.26e-07	2.57e-06	32.1033	4.7902	0.625697	7.65578	1.92e-14	1.26e-13
	KMT2E	1228.99	0.86451	0.167071	5.1745	2.29e-07	2.6e-06	1120.47	1.49474	0.103855	14.3926	5.76e-47	1.75e-45
	ZNF274	203.643	1.13967	0.220305	5.17316	2.3e-07	2.62e-06	203.365	0.899537	0.191408	4.69959	2.61e-06	7.94e-06
	ONECUT1	195.136	1.36389	0.263984	5.16655	2.38e-07	2.71e-06	20.4584	8.65691	1.28676	6.72768	1.72e-11	8.87e-11
	RPF2	105.666	1.65454	0.32032	5.16526	2.4e-07	2.72e-06	513.974	0.450781	0.119836	3.76164	0.000168803	0.000402396
	RBM25	611.168	0.984936	0.190709	5.1646	2.41e-07	2.73e-06	1311.86	1.28555	0.0808418	15.9021	6.13e-57	2.62e-55
	ZNF442	64.9742	2.18207	0.422563	5.16389	2.42e-07	2.74e-06	20.7378	4.63627	0.883665	5.24664	1.55e-07	5.42e-07
	ANKHD1-EIF4EBP3	733.257	1.92181	0.37235	5.16129	2.45e-07	2.78e-06	504.773	2.32583	1.03767	2.2414	0.0249999	0.0406279
	PMP2	12.5656	7.06523	1.36951	5.15895	2.48e-07	2.81e-06	8.15627	7.32499	1.44031	5.08569	3.66e-07	1.23e-06
	ZNF550	183.906	1.19228	0.23115	5.15802	2.5e-07	2.82e-06	139.491	0.914929	0.191525	4.77706	1.78e-06	5.54e-06
	BCL2L15	9.18867	7.57852	1.47176	5.14929	2.61e-07	2.95e-06	14.0458	4.55138	0.977471	4.65628	3.22e-06	9.69e-06
	ANKRD42	116.788	1.96515	0.381946	5.1451	2.67e-07	3.01e-06	136.24	1.35043	0.226197	5.97014	2.37e-09	1e-08
	CCNA1	23.5646	2.89202	0.562915	5.13758	2.78e-07	3.12e-06	37.4972	2.00727	0.516296	3.88783	0.000101143	0.000249497
	SOX15	46.1055	2.9757	0.579237	5.13728	2.79e-07	3.12e-06	17.3888	2.34781	0.586792	4.00109	6.31e-05	0.00016036
	ARID4A	311.195	1.28017	0.249901	5.1227	3.01e-07	3.36e-06	239.693	1.10731	0.160904	6.88179	5.91e-12	3.16e-11
	UNC80	840.455	-1.07607	0.210188	-5.11955	3.06e-07	3.41e-06	61.6911	3.74012	0.384837	9.71871	2.51e-22	2.67e-21
	CEP295	400.384	1.09686	0.214304	5.11822	3.08e-07	3.43e-06	605.672	0.67195	0.103728	6.47803	9.29e-11	4.47e-10
	MAP3K19	26.307	3.39918	0.664414	5.11606	3.12e-07	3.47e-06	16.8218	6.50501	1.20091	5.41671	6.07e-08	2.23e-07
	ZNF705A	10.1322	7.71594	1.50825	5.11582	3.12e-07	3.47e-06	14.3687	6.2815	1.1995	5.23677	1.63e-07	5.71e-07
	OR11H4	21.2923	5.3317	1.04267	5.11352	3.16e-07	3.51e-06	11.6131	7.83289	1.40064	5.59238	2.24e-08	8.55e-08
	UBTF	556.165	1.24659	0.244138	5.10608	3.29e-07	3.65e-06	1036.5	0.389829	0.0992416	3.92808	8.56e-05	0.000213852
	ZNF749	144.962	1.23339	0.241654	5.10393	3.33e-07	3.68e-06	167.367	0.920593	0.193805	4.75009	2.03e-06	6.27e-06
	DCP1A	227.966	1.04483	0.204831	5.10097	3.38e-07	3.74e-06	359.581	1.28712	0.126402	10.1827	2.37e-24	2.81e-23
	CHD1	662.838	1.12575	0.220777	5.09906	3.41e-07	3.77e-06	1518.81	0.698175	0.0690343	10.1135	4.82e-24	5.62e-23
	CHAT	17.0735	3.59721	0.705497	5.09884	3.42e-07	3.77e-06	3.51033	6.11739	1.7448	3.50607	0.000454782	0.00101331
	OR5H14	8.70135	7.49142	1.47008	5.09591	3.47e-07	3.83e-06	6.90622	7.08662	1.49092	4.75317	2e-06	6.19e-06
	NVL	162.285	1.23543	0.242541	5.0937	3.51e-07	3.87e-06	306.095	0.814248	0.152606	5.33562	9.52e-08	3.42e-07
	OR4F3	15.4672	3.90775	0.767231	5.09331	3.52e-07	3.87e-06	25.0013	2.81362	0.50071	5.61926	1.92e-08	7.38e-08
	ADM5	15.1911	3.89043	0.764148	5.0912	3.56e-07	3.91e-06	23.6094	1.79417	0.486588	3.68724	0.0002267	0.000527804
	CRYBA1	17.0269	4.37827	0.860052	5.0907	3.57e-07	3.91e-06	12.5548	3.24913	0.7139	4.55124	5.33e-06	1.56e-05
	TJP1	625.659	1.07168	0.210552	5.08986	3.58e-07	3.92e-06	1531.39	0.198405	0.0769569	2.57814	0.00993344	0.0175803
	GUCY2C	29.2601	2.88206	0.566305	5.08924	3.6e-07	3.93e-06	3.15894	5.96721	2.02862	2.9415	0.00326622	0.00632463
	APOF	13.1941	5.61358	1.10355	5.08683	3.64e-07	3.98e-06	6.62891	7.02685	1.50039	4.68337	2.82e-06	8.56e-06
	CSNK1G1	373.103	0.932689	0.183575	5.08069	3.76e-07	4.1e-06	948.914	1.13296	0.089722	12.6275	1.49e-36	3.09e-35
	OR11H6	8.44283	7.45724	1.46793	5.08009	3.77e-07	4.11e-06	4.78944	6.55969	1.60053	4.09846	4.16e-05	0.000108275
	NLRP11	9.03581	7.5391	1.48436	5.07904	3.79e-07	4.12e-06	6.07985	6.91159	1.58304	4.36602	1.27e-05	3.54e-05
	MTSS1	475.199	-1.27102	0.250423	-5.07548	3.87e-07	4.19e-06	78.4372	1.35415	0.286544	4.72582	2.29e-06	7.02e-06
	ABCB1	63.8971	2.2396	0.441313	5.07485	3.88e-07	4.2e-06	14.056	4.16447	0.836249	4.97994	6.36e-07	2.09e-06
	FOXI3	8.37443	7.44704	1.46746	5.07478	3.88e-07	4.2e-06	50.6242	1.49242	0.345059	4.32512	1.52e-05	4.22e-05
	AMDHD1	15.791	4.42143	0.871499	5.07336	3.91e-07	4.23e-06	5.9951	3.36215	1.28989	2.60654	0.00914624	0.0162992
	ELOVL3	15.3328	6.44227	1.26992	5.07295	3.92e-07	4.24e-06	16.1302	5.0425	0.957642	5.26554	1.4e-07	4.91e-07
	ATAD3B	108.383	1.55523	0.306667	5.07138	3.95e-07	4.27e-06	639.084	0.538271	0.104453	5.15326	2.56e-07	8.77e-07
	ZSCAN31	77.9616	1.77977	0.350956	5.07121	3.95e-07	4.27e-06	44.6702	1.07829	0.35815	3.01073	0.00260619	0.00512504
	ENPP4	112.596	-1.6719	0.330009	-5.06623	4.06e-07	4.37e-06	114.047	0.55595	0.237987	2.33605	0.0194886	0.0323816
	IKZF3	15.1665	4.03147	0.795997	5.06469	4.09e-07	4.4e-06	8.77475	7.43004	1.42306	5.22118	1.78e-07	6.18e-07
	MTRF1L	145.277	1.25192	0.24722	5.06397	4.11e-07	4.42e-06	332.678	0.662281	0.135314	4.8944	9.86e-07	3.16e-06
	DIAPH1	384.252	1.40668	0.27805	5.05907	4.21e-07	4.51e-06	646.685	0.406874	0.109377	3.71992	0.000199284	0.000469035
	RFTN2	90.4823	1.80335	0.356884	5.05305	4.35e-07	4.65e-06	97.8384	0.792961	0.300106	2.64227	0.00823514	0.0147996
	SOX3	29.3848	4.65147	0.921137	5.0497	4.42e-07	4.73e-06	52.7372	4.15701	0.438004	9.49079	2.29e-21	2.29e-20
	BTN1A1	13.8129	6.30777	1.24931	5.04901	4.44e-07	4.74e-06	9.65295	7.56991	1.48881	5.08455	3.69e-07	1.24e-06
	CDKL5	275.148	1.0832	0.214598	5.04755	4.48e-07	4.77e-06	158	0.81242	0.18438	4.40624	1.05e-05	2.97e-05
	AKAP8	243.762	1.32394	0.262833	5.03718	4.72e-07	5.01e-06	443.638	0.857685	0.127722	6.71524	1.88e-11	9.63e-11
	FOXQ1	23.518	3.50108	0.69525	5.03571	4.76e-07	5.04e-06	18.8747	8.53791	1.29703	6.58266	4.62e-11	2.28e-10
	ATP1B4	8.38197	7.45039	1.47979	5.03475	4.78e-07	5.06e-06	3.78944	6.2131	1.95389	3.17987	0.00147341	0.0030273
	APLF	73.7625	1.77364	0.352384	5.03327	4.82e-07	5.1e-06	62.5865	1.1176	0.318373	3.51034	0.000447534	0.000998377
	NOP53	266.221	1.20167	0.238927	5.02943	4.92e-07	5.19e-06	328.142	0.475257	0.13897	3.41986	0.00062653	0.00136666
	HSF5	13.7406	5.27107	1.04821	5.02866	4.94e-07	5.21e-06	10.366	7.67003	1.44296	5.3155	1.06e-07	3.79e-07
	FNIP2	486.081	-1.10891	0.220872	-5.0206	5.15e-07	5.42e-06	989.691	0.522215	0.0800421	6.52425	6.83e-11	3.33e-10
	MASP2	109.011	1.92567	0.383623	5.01969	5.18e-07	5.44e-06	81.4742	2.99571	0.291897	10.2629	1.04e-24	1.25e-23
	TOPAZ1	8.60203	7.47062	1.48971	5.0148	5.31e-07	5.56e-06	3.80361	6.23144	1.93562	3.21936	0.00128479	0.00266929
	ZNF850	97.0603	1.61013	0.32127	5.01176	5.39e-07	5.64e-06	389.599	1.64584	0.121888	13.5029	1.5e-41	3.78e-40
	YME1L1	754.34	0.925816	0.184794	5.00998	5.44e-07	5.69e-06	1896.61	0.316273	0.0714297	4.42775	9.52e-06	2.7e-05
	TMEM168	170.539	1.17789	0.23515	5.0091	5.47e-07	5.71e-06	289.211	0.617268	0.150058	4.11352	3.9e-05	0.000101806
	KIN	140.025	1.21447	0.242712	5.00374	5.62e-07	5.86e-06	187.625	1.16526	0.188762	6.17315	6.69e-10	2.97e-09
	OR4D9	9.17262	7.56081	1.5115	5.0022	5.67e-07	5.9e-06	4.12881	6.34958	1.64913	3.85026	0.00011799	0.000288294
	YARS2	93.6303	1.39325	0.278796	4.99739	5.81e-07	6.04e-06	504.851	0.283331	0.111188	2.54822	0.0108273	0.0190268
	LCOR	1759.64	-0.938667	0.188078	-4.99084	6.01e-07	6.23e-06	1721.66	1.41202	0.0665214	21.2266	5.43e-100	4.95e-98
	MOB1B	504.077	-1.36095	0.272775	-4.98926	6.06e-07	6.28e-06	739.735	0.971813	0.117736	8.2542	1.53e-16	1.16e-15
	TMEM253	29.0767	3.96588	0.795222	4.98714	6.13e-07	6.34e-06	12.6099	2.63948	0.845619	3.12136	0.00180017	0.00364707
	TOB2	271.523	1.14126	0.228959	4.98458	6.21e-07	6.41e-06	730.649	0.689517	0.111802	6.16728	6.95e-10	3.08e-09
	RSRC2	556.626	1.41335	0.283563	4.98426	6.22e-07	6.42e-06	914.806	1.19404	0.0884472	13.5	1.56e-41	3.92e-40
	H2BC18	141.793	2.23447	0.448335	4.98394	6.23e-07	6.43e-06	619.948	0.227638	0.101482	2.24314	0.0248876	0.0404545
	MBTD1	473.142	1.02959	0.206718	4.98064	6.34e-07	6.51e-06	443.628	1.44565	0.140208	10.3108	6.3e-25	7.71e-24
	DDX43	8.25271	7.4329	1.49329	4.97754	6.44e-07	6.61e-06	7.30589	5.29742	1.43982	3.67923	0.000233943	0.000543544
	GLYR1	536.601	1.145	0.230163	4.97473	6.53e-07	6.7e-06	791.686	0.825375	0.0885621	9.31973	1.17e-20	1.12e-19
	B4GALNT2	16.9028	4.38206	0.881045	4.97371	6.57e-07	6.73e-06	12.2026	7.90452	1.38397	5.71146	1.12e-08	4.42e-08
	TBPL1	114.222	1.35754	0.273077	4.97126	6.65e-07	6.81e-06	244.729	0.444949	0.170091	2.61594	0.00889812	0.015886
	WDR75	213.854	1.08682	0.218623	4.9712	6.65e-07	6.81e-06	965.447	0.277911	0.093279	2.97936	0.00288853	0.00564696
	ZNF207	1476.39	0.744183	0.149795	4.968	6.76e-07	6.92e-06	2642.77	0.97185	0.0541284	17.9545	4.42e-72	2.65e-70
	STPG3	21.6812	4.31595	0.868844	4.96747	6.78e-07	6.93e-06	17.9568	5.00356	0.80541	6.21244	5.22e-10	2.35e-09
	FOXE1	20.6763	3.80663	0.766527	4.96607	6.83e-07	6.97e-06	16.5215	8.34503	1.32586	6.29406	3.09e-10	1.42e-09
	CCDC81	27.7291	2.80344	0.5649	4.96271	6.95e-07	7.06e-06	15.1502	2.19265	0.776513	2.82371	0.00474708	0.00892816
	RASGRF2	65.7908	1.81389	0.365577	4.96172	6.99e-07	7.09e-06	81.8701	1.11442	0.309408	3.6018	0.000316024	0.000721118
	TSHR	36.3748	2.2962	0.463111	4.9582	7.11e-07	7.2e-06	14.1556	3.84725	0.939486	4.09506	4.22e-05	0.000109799
	COL14A1	157.387	-1.52573	0.307752	-4.95765	7.14e-07	7.22e-06	338.576	0.82611	0.135542	6.09487	1.1e-09	4.77e-09
	KCTD16	399.582	-1.74634	0.352506	-4.95406	7.27e-07	7.34e-06	30.8507	2.85258	0.523476	5.4493	5.06e-08	1.87e-07
	ODAPH	8.29752	7.41728	1.49822	4.95074	7.39e-07	7.46e-06	5.9847	4.38955	1.33221	3.29494	0.000984433	0.00208453
	DCX	1190.54	-2.1847	0.441509	-4.94825	7.49e-07	7.53e-06	56.0458	1.24639	0.334958	3.72102	0.000198417	0.00046737
	SMNDC1	170.718	1.2986	0.262437	4.94823	7.49e-07	7.53e-06	294.877	1.18732	0.170208	6.97571	3.04e-12	1.67e-11
	ZNF112	151.915	1.32203	0.267282	4.9462	7.57e-07	7.59e-06	162.992	1.33165	0.180811	7.36486	1.77e-13	1.08e-12
	PSEN1	410.696	1.07563	0.217539	4.94453	7.63e-07	7.64e-06	558.363	0.770165	0.104358	7.38006	1.58e-13	9.72e-13
	SULT4A1	91.8467	-1.58921	0.321433	-4.94413	7.65e-07	7.65e-06	32.5339	1.14354	0.439047	2.60459	0.00919848	0.0163764
	SLC13A3	22.3456	3.15037	0.637596	4.94101	7.77e-07	7.77e-06	21.6942	5.27643	0.789868	6.68013	2.39e-11	1.21e-10
	SMIM13	158.698	-1.53894	0.311463	-4.94102	7.77e-07	7.77e-06	442.236	0.407479	0.113443	3.59191	0.000328259	0.000746831
	SCAF4	329.464	1.22591	0.248138	4.94042	7.8e-07	7.78e-06	476.156	1.00634	0.116516	8.63694	5.77e-18	4.83e-17
	KPNA1	649.758	0.985329	0.199495	4.93911	7.85e-07	7.83e-06	842.341	0.587111	0.0928202	6.32526	2.53e-10	1.17e-09
	DYNLL2	498.826	1.01981	0.206739	4.93285	8.1e-07	8.06e-06	445.896	1.14598	0.127306	9.00178	2.22e-19	2.01e-18
	HES2	16.0214	4.26687	0.865681	4.92892	8.27e-07	8.2e-06	34.7032	3.3901	0.4781	7.09076	1.33e-12	7.57e-12
	CCNT1	458.439	1.0653	0.216162	4.92823	8.3e-07	8.22e-06	1454.38	1.20917	0.0689128	17.5463	6.35e-69	3.57e-67
	ARL4D	47.0115	2.09576	0.425334	4.92733	8.34e-07	8.25e-06	189.031	0.531068	0.175268	3.03003	0.00244525	0.00482603
	FAM200A	71.6022	1.55632	0.315914	4.92641	8.38e-07	8.29e-06	77.4129	0.819861	0.274008	2.99211	0.00277057	0.00542864
	GABPB1	164.41	1.36452	0.277412	4.91874	8.71e-07	8.57e-06	417.471	0.68606	0.115091	5.961	2.51e-09	1.06e-08
	PGM2L1	296.815	-1.54768	0.315287	-4.90879	9.16e-07	8.99e-06	497.736	0.386101	0.126877	3.04311	0.00234148	0.00464372
	COX6B2	27.0001	3.07188	0.625931	4.9077	9.22e-07	9.03e-06	15.004	2.83267	0.78766	3.59631	0.000322766	0.000735474
	CRX	14.1402	5.73126	1.16819	4.90609	9.29e-07	9.1e-06	9.10251	2.4362	0.939155	2.59403	0.00948577	0.0168368
	TFAM	190.213	1.38876	0.283173	4.90429	9.38e-07	9.18e-06	945.064	0.891349	0.0927304	9.61227	7.1e-22	7.33e-21
	ERLIN1	152.872	1.28522	0.262342	4.899	9.63e-07	9.39e-06	421.212	0.474168	0.14337	3.3073	0.000941997	0.00200509
	FNDC3B	510.881	1.01748	0.208012	4.89146	1e-06	9.73e-06	2597.27	0.393745	0.0576457	6.83042	8.47e-12	4.48e-11
	GSE1	825.861	-0.853801	0.174755	-4.8857	1.03e-06	1e-05	466.182	0.977376	0.110161	8.87221	7.17e-19	6.3e-18
	PRPF18	194.155	1.20907	0.247687	4.88145	1.05e-06	1.02e-05	233.838	0.69584	0.162394	4.28488	1.83e-05	5e-05
	CTNNBL1	133.93	1.35479	0.277585	4.88063	1.06e-06	1.02e-05	258.872	0.490753	0.1711	2.86822	0.00412788	0.00785116
	PKHD1L1	36.7969	2.13149	0.436768	4.88014	1.06e-06	1.02e-05	21.5367	5.5322	0.901214	6.13861	8.32e-10	3.67e-09
	PRAMEF12	7.92459	7.35071	1.50667	4.87878	1.07e-06	1.03e-05	33.7042	9.37805	1.24394	7.53898	4.74e-14	3e-13
	MYB	16.1046	4.2678	0.874798	4.87862	1.07e-06	1.03e-05	42.8746	1.8688	0.379982	4.91813	8.74e-07	2.82e-06
	ZBTB2	150.629	1.54329	0.316398	4.87768	1.07e-06	1.04e-05	348.915	0.44724	0.124518	3.59176	0.000328456	0.000747162
	TNFRSF8	7.86374	7.34287	1.50553	4.87727	1.08e-06	1.04e-05	16.413	1.48383	0.66592	2.22825	0.0258639	0.0418836
	TRIM49B	7.59767	7.30093	1.49784	4.8743	1.09e-06	1.05e-05	46.4831	9.83962	1.22565	8.02807	9.9e-16	7.11e-15
	CRNKL1	263.047	1.29776	0.266666	4.86661	1.14e-06	1.09e-05	451.737	0.477318	0.111253	4.2904	1.78e-05	4.89e-05
	RPS6KA5	100.071	1.33629	0.274591	4.86646	1.14e-06	1.09e-05	77.4256	1.09944	0.278755	3.9441	8.01e-05	0.000200865
	H3Y2	8.30506	7.42206	1.52527	4.86607	1.14e-06	1.09e-05	10.6352	7.72065	1.41323	5.46313	4.68e-08	1.74e-07
	SRGAP1	215.014	1.41115	0.29007	4.86488	1.15e-06	1.09e-05	693.766	0.969804	0.0945283	10.2594	1.07e-24	1.3e-23
	PIP5K1B	153.678	-1.6962	0.348918	-4.86132	1.17e-06	1.11e-05	20.7954	1.72919	0.54568	3.16887	0.00153034	0.00313505
	BTBD9	380.769	-0.883084	0.181665	-4.86105	1.17e-06	1.11e-05	180.152	0.918142	0.170732	5.37768	7.55e-08	2.74e-07
	UBL3	388.41	-1.30606	0.268868	-4.85764	1.19e-06	1.13e-05	364.19	0.943932	0.145875	6.47084	9.75e-11	4.68e-10
	RGS16	40.8952	2.49695	0.514108	4.85687	1.19e-06	1.13e-05	115.61	1.15699	0.218767	5.28868	1.23e-07	4.36e-07
	FGF12	143.43	1.50379	0.309696	4.85571	1.2e-06	1.14e-05	21.8576	1.40409	0.56401	2.48948	0.0127929	0.0221312
	SLC20A2	147.407	1.39148	0.28674	4.85278	1.22e-06	1.15e-05	306.076	0.548425	0.150108	3.65354	0.00025865	0.000597073
	TAS1R1	18.0821	4.04076	0.8327	4.85261	1.22e-06	1.15e-05	6.35177	4.40015	1.29262	3.40405	0.000663945	0.00144276
	TRHDE	24.4	2.61203	0.538367	4.85176	1.22e-06	1.16e-05	19.4105	3.55257	0.823582	4.31356	1.61e-05	4.43e-05
	EIF4E3	119.511	-1.50608	0.310615	-4.84871	1.24e-06	1.17e-05	94.1891	0.958775	0.28135	3.40777	0.000654971	0.00142389
	CACNA2D1	508.466	-1.19016	0.245551	-4.8469	1.25e-06	1.18e-05	538.005	0.551228	0.120587	4.57121	4.85e-06	1.43e-05
	ANKRD36	798.705	-0.916224	0.189194	-4.84277	1.28e-06	1.2e-05	361.028	0.411793	0.138715	2.96862	0.00299139	0.00583249
	FUT3	29.4549	3.10436	0.641096	4.84228	1.28e-06	1.21e-05	4.94642	4.72635	1.46296	3.23067	0.00123501	0.00257499
	PTPN14	178.209	1.41166	0.291697	4.83948	1.3e-06	1.22e-05	2391.72	0.456239	0.0613577	7.43574	1.04e-13	6.47e-13
	TMED6	27.3486	2.58224	0.533674	4.83861	1.31e-06	1.23e-05	24.9471	2.22541	0.497472	4.47344	7.7e-06	2.21e-05
	SFMBT2	150.658	1.39975	0.289519	4.83476	1.33e-06	1.25e-05	126.319	1.66331	0.217189	7.65838	1.88e-14	1.23e-13
	SCAI	287.294	1.07213	0.221939	4.83075	1.36e-06	1.27e-05	361.154	1.23945	0.18598	6.66443	2.66e-11	1.34e-10
	OTUD6B	97.9078	1.77388	0.367731	4.82384	1.41e-06	1.31e-05	412.641	0.72128	0.117512	6.1379	8.36e-10	3.68e-09
	ZNF223	71.1189	1.75615	0.364139	4.82274	1.42e-06	1.32e-05	50.193	1.27794	0.340628	3.75171	0.000175631	0.000417382
	TEX29	13.0252	4.56146	0.946418	4.81971	1.44e-06	1.34e-05	12.0432	5.00983	1.0386	4.82365	1.41e-06	4.44e-06
	LINGO3	53.1783	2.75686	0.572165	4.8183	1.45e-06	1.35e-05	19.4887	4.37606	1.74792	2.50359	0.0122942	0.0213667
	SLC22A3	20.4296	3.00823	0.624416	4.81766	1.45e-06	1.35e-05	61.097	0.928624	0.295169	3.14608	0.00165476	0.00337297
	REELD1	9.00609	7.55822	1.5699	4.81446	1.48e-06	1.37e-05	5.31268	5.73262	1.55018	3.69804	0.000217272	0.000507787
	ADAM32	15.4383	4.06858	0.845249	4.81347	1.48e-06	1.38e-05	23.1788	3.21866	0.594159	5.41717	6.06e-08	2.22e-07
	PRPF38B	213.551	1.2014	0.249693	4.81152	1.5e-06	1.39e-05	426.526	1.13906	0.136141	8.36675	5.92e-17	4.63e-16
	PROC	92.7576	-1.93716	0.402881	-4.80827	1.52e-06	1.41e-05	11.9528	1.74937	0.699028	2.50257	0.0123295	0.0214178
	MBD3L3	7.37761	7.27952	1.51431	4.80715	1.53e-06	1.41e-05	11.5784	7.82869	1.39166	5.62543	1.85e-08	7.14e-08
	HOXC12	7.55922	7.28453	1.51603	4.80501	1.55e-06	1.43e-05	2.35768	5.54028	2.18952	2.53036	0.0113945	0.0199567
	TRIM42	12.8572	6.17805	1.28606	4.80385	1.56e-06	1.43e-05	7.27357	7.15909	1.47387	4.85733	1.19e-06	3.78e-06
	TLL1	28.1589	3.76618	0.784126	4.80304	1.56e-06	1.44e-05	227.931	1.24329	0.159048	7.81708	5.41e-15	3.69e-14
	ZNF222	55.1817	1.6959	0.353201	4.80151	1.57e-06	1.45e-05	53.7556	1.94667	0.317636	6.12863	8.86e-10	3.9e-09
	EXOC6B	482.683	0.81433	0.169941	4.79184	1.65e-06	1.51e-05	438.636	1.00535	0.12441	8.08091	6.43e-16	4.66e-15
	ATP9B	261.485	1.01918	0.212739	4.79077	1.66e-06	1.52e-05	190.42	0.775746	0.170323	4.55455	5.25e-06	1.54e-05
	ZNF234	156.316	1.23879	0.258694	4.78864	1.68e-06	1.53e-05	229.377	1.3321	0.167016	7.97588	1.51e-15	1.07e-14
	PAPOLG	271.267	1.04965	0.219228	4.78794	1.69e-06	1.54e-05	404.694	0.923347	0.156934	5.88365	4.01e-09	1.66e-08
	GOLGB1	1843.31	1.34301	0.280548	4.7871	1.69e-06	1.54e-05	1375.59	0.450668	0.069186	6.51386	7.32e-11	3.56e-10
	SDAD1	211.052	1.24091	0.259502	4.78187	1.74e-06	1.58e-05	805.977	0.948481	0.090676	10.4601	1.32e-25	1.68e-24
	KLHL32	78.3351	1.88008	0.393216	4.78131	1.74e-06	1.58e-05	12.4344	2.04989	0.80706	2.53995	0.0110869	0.0194551
	ARHGAP42	132.48	1.67143	0.349819	4.77797	1.77e-06	1.61e-05	526.305	1.19338	0.133892	8.91303	4.97e-19	4.4e-18
	PLA2G12B	17.3959	4.79739	1.00471	4.77488	1.8e-06	1.63e-05	4.20002	6.36977	1.66579	3.82386	0.000131376	0.000318876
	PRAMEF14	7.55287	7.31787	1.53409	4.77017	1.84e-06	1.66e-05	25.0127	8.9458	1.26677	7.06187	1.64e-12	9.23e-12
	KANK3	14.2326	4.98981	1.04609	4.76997	1.84e-06	1.66e-05	7.50817	2.37872	0.866407	2.7455	0.00604183	0.0111587
	BIRC3	39.8486	2.43638	0.51124	4.76563	1.88e-06	1.7e-05	30.3694	2.43897	0.481079	5.0698	3.98e-07	1.33e-06
	MED26	97.9294	1.88086	0.394701	4.76529	1.89e-06	1.7e-05	175.826	1.61322	0.193501	8.337	7.62e-17	5.9e-16
	CDC5L	417.35	1.06906	0.2245	4.76195	1.92e-06	1.73e-05	959.976	0.4822	0.0826772	5.83232	5.47e-09	2.22e-08
	PXDNL	28.3923	3.09968	0.651477	4.75793	1.96e-06	1.76e-05	13.1704	4.26416	1.02276	4.16927	3.06e-05	8.12e-05
	KLHL33	22.3779	3.92768	0.825833	4.75602	1.97e-06	1.77e-05	10.6854	7.71262	1.40528	5.4883	4.06e-08	1.51e-07
	THRB	93.8527	2.09341	0.440241	4.75514	1.98e-06	1.78e-05	47.4306	2.22033	0.408574	5.43433	5.5e-08	2.03e-07
	MKRN2	254.79	0.991036	0.208449	4.75434	1.99e-06	1.78e-05	426.84	0.445734	0.135198	3.29689	0.000977633	0.00207193
	ZNF267	135.998	1.60808	0.338241	4.75424	1.99e-06	1.78e-05	458.542	1.50981	0.119013	12.6861	7.06e-37	1.48e-35
	POU4F1	22.8233	4.65891	0.980527	4.75144	2.02e-06	1.81e-05	17.2783	8.41994	1.3339	6.31229	2.75e-10	1.27e-09
	TXLNG	231.465	1.39696	0.294169	4.74883	2.05e-06	1.82e-05	565.618	1.28893	0.117456	10.9737	5.11e-28	7.35e-27
	CTXND1	29.9164	2.4352	0.513204	4.7451	2.08e-06	1.86e-05	16.0383	2.13793	0.667581	3.2025	0.0013624	0.00281777
	CDK12	753.717	0.969076	0.204457	4.73974	2.14e-06	1.9e-05	1078.15	0.773778	0.0797402	9.70374	2.91e-22	3.08e-21
	ZNHIT2	71.4234	2.41148	0.509201	4.73582	2.18e-06	1.93e-05	99.7159	1.15223	0.266059	4.33071	1.49e-05	4.12e-05
	FRK	146.687	1.83337	0.38724	4.73445	2.2e-06	1.94e-05	17.1045	4.60504	0.937381	4.91266	8.98e-07	2.9e-06
	NFE2L3	305.805	0.886492	0.187364	4.73139	2.23e-06	1.97e-05	370.427	1.67198	0.129159	12.9452	2.5e-38	5.62e-37
	PCP4L1	17.3802	3.23667	0.685303	4.72298	2.32e-06	2.04e-05	4.74728	6.54935	1.59652	4.10227	4.09e-05	0.000106566
	C5orf47	7.93968	7.35997	1.55851	4.72245	2.33e-06	2.05e-05	4.43805	6.45292	1.61943	3.98469	6.76e-05	0.000171046
	EDA	44.5868	2.28755	0.484441	4.72205	2.33e-06	2.05e-05	24.5137	1.87275	0.485737	3.85548	0.000115503	0.000282546
	CRY1	170.891	1.36412	0.288891	4.72192	2.34e-06	2.05e-05	489.962	0.659333	0.11271	5.84981	4.92e-09	2.01e-08
	AMMECR1L	246.37	1.00503	0.21304	4.71757	2.39e-06	2.09e-05	472.35	0.308868	0.119621	2.58204	0.00982172	0.0173931
	EGR2	27.7961	2.56528	0.544632	4.71012	2.48e-06	2.17e-05	74.9909	1.54549	0.284996	5.42285	5.87e-08	2.16e-07
	LENG9	17.7909	3.39135	0.720403	4.70757	2.51e-06	2.19e-05	23.5552	3.21875	0.573552	5.61195	2e-08	7.68e-08
	ADRB1	13.0703	4.12982	0.878336	4.70187	2.58e-06	2.25e-05	28.3208	5.93806	0.818111	7.25826	3.92e-13	2.31e-12
	GYS2	12.5167	6.13348	1.30445	4.70196	2.58e-06	2.25e-05	53.4376	5.69064	0.550358	10.3399	4.65e-25	5.73e-24
	BTG1	533.716	0.895086	0.190383	4.7015	2.58e-06	2.25e-05	498.235	1.63321	0.626092	2.60857	0.00909201	0.0162105
	INTS6L	80.4281	1.66688	0.354633	4.70031	2.6e-06	2.26e-05	61.4349	0.946569	0.288747	3.27819	0.00104473	0.00220522
	BCORL1	248.825	1.43475	0.305294	4.69957	2.61e-06	2.27e-05	182.871	1.76207	0.20259	8.69773	3.39e-18	2.87e-17
	OGFOD1	148.845	1.29181	0.274971	4.69797	2.63e-06	2.29e-05	613.479	0.27142	0.0964199	2.81498	0.00487807	0.00915457
	KLF5	276.54	1.93354	0.411958	4.69354	2.69e-06	2.34e-05	310.505	2.82314	0.143636	19.6548	5.26e-86	3.94e-84
	PLPPR1	157.206	-1.42213	0.303076	-4.69233	2.7e-06	2.35e-05	8.56942	4.94462	1.22257	4.04445	5.24e-05	0.000134793
	PIM2	66.0295	1.87622	0.40024	4.68773	2.76e-06	2.39e-05	103.382	1.83686	0.236547	7.76532	8.14e-15	5.49e-14
	ABCC11	11.2328	5.3821	1.14911	4.68369	2.82e-06	2.43e-05	7.39119	2.7126	1.04991	2.58364	0.00977642	0.017315
	MC4R	11.3773	5.41585	1.15811	4.67644	2.92e-06	2.52e-05	7.60968	4.29947	1.11761	3.84701	0.000119569	0.000291958
	AOC3	21.6569	3.50245	0.749468	4.67325	2.96e-06	2.55e-05	12.8169	3.25769	0.903866	3.60417	0.000313152	0.000714787
	SPATS1	29.3666	2.9341	0.62787	4.67311	2.97e-06	2.55e-05	7.00625	5.16321	1.40733	3.66879	0.000243698	0.000564868
	ZNF256	81.3012	1.58811	0.339963	4.6714	2.99e-06	2.57e-05	73.3288	1.64788	0.276891	5.95135	2.66e-09	1.12e-08
	GPATCH8	703.878	1.11851	0.239502	4.67012	3.01e-06	2.59e-05	645.897	0.721424	0.107157	6.73237	1.67e-11	8.6e-11
	RPS2	1434.27	0.88972	0.190565	4.66886	3.03e-06	2.6e-05	13241.2	0.434007	0.0476099	9.1159	7.8e-20	7.22e-19
	OSBPL11	114.139	1.20024	0.257109	4.66823	3.04e-06	2.61e-05	320.226	0.461521	0.151074	3.05493	0.00225112	0.00447781
	NKX6-1	290.607	-1.57696	0.338114	-4.66399	3.1e-06	2.66e-05	13.8846	3.18256	0.869962	3.65828	0.000253914	0.00058651
	TMEM81	28.7699	2.28249	0.489496	4.66295	3.12e-06	2.67e-05	34.064	1.62571	0.396763	4.09743	4.18e-05	0.00010872
	DHH	21.374	3.49546	0.749773	4.66202	3.13e-06	2.68e-05	8.95264	4.56562	1.11937	4.07875	4.53e-05	0.00011723
	FAM241A	25.4335	2.41783	0.518829	4.66017	3.16e-06	2.7e-05	61.8847	0.890633	0.306974	2.90133	0.00371584	0.00712939
	TNKS	964.371	0.795974	0.170801	4.66024	3.16e-06	2.7e-05	1210.14	0.968972	0.075627	12.8125	1.4e-37	3.06e-36
	HOXD11	12.0193	6.06629	1.30234	4.658	3.19e-06	2.72e-05	7.83967	7.26948	1.51276	4.80545	1.54e-06	4.84e-06
	ADAMTS5	215.035	-1.59131	0.341777	-4.65598	3.22e-06	2.75e-05	79.0311	1.04952	0.259259	4.04817	5.16e-05	0.000132714
	AGFG1	591.517	0.927923	0.199367	4.65434	3.25e-06	2.77e-05	1363.95	0.768304	0.0694864	11.0569	2.03e-28	2.98e-27
	TRMT10A	43.154	1.86504	0.400801	4.65329	3.27e-06	2.78e-05	104.191	0.649354	0.22175	2.92831	0.00340809	0.00658197
	IL23R	12.6437	4.80098	1.03263	4.64926	3.33e-06	2.83e-05	5.29061	6.69427	1.63117	4.10396	4.06e-05	0.000105844
	TOR4A	76.749	2.36665	0.50906	4.64906	3.33e-06	2.83e-05	55.006	0.711447	0.31372	2.26778	0.0233426	0.0382482
	CD180	15.3618	5.12412	1.10275	4.64668	3.37e-06	2.86e-05	9.97181	4.30392	1.10202	3.90549	9.4e-05	0.000233184
	DDIT3	152.466	1.75521	0.377727	4.64676	3.37e-06	2.86e-05	70.493	0.843471	0.2843	2.96683	0.00300886	0.00586344
	GATC	398.115	1.07329	0.231157	4.6431	3.43e-06	2.9e-05	790.123	0.978687	0.0926082	10.568	4.19e-26	5.46e-25
	SLC25A4	305.036	1.27104	0.273749	4.6431	3.43e-06	2.9e-05	274.613	0.407253	0.15286	2.66422	0.00771666	0.013943
	EREG	7.01858	7.17344	1.54758	4.63526	3.56e-06	3.01e-05	16.8877	3.83924	0.664953	5.7737	7.75e-09	3.11e-08
	FCAMR	8.63952	7.47757	1.61463	4.63113	3.64e-06	3.06e-05	2.52629	5.6271	2.16263	2.60197	0.00926889	0.0164798
	SLC2A5	7.5059	7.28214	1.57244	4.63111	3.64e-06	3.06e-05	6.92326	2.41671	1.06232	2.27493	0.02291	0.0375772
	NOP14	184.136	1.24788	0.269804	4.62513	3.74e-06	3.14e-05	770.751	0.678374	0.0935598	7.2507	4.15e-13	2.44e-12
	TACC1	506.27	0.957344	0.207012	4.62459	3.75e-06	3.15e-05	687.154	0.369474	0.106696	3.46288	0.000534429	0.0011786
	CYB5D1	132.976	1.23306	0.266702	4.62337	3.78e-06	3.17e-05	224.304	0.985409	0.161435	6.10406	1.03e-09	4.51e-09
	FOS	388.921	1.31311	0.284123	4.62162	3.81e-06	3.19e-05	502.357	2.75716	0.149605	18.4296	7.6e-76	4.87e-74
	MARCOL	6.72257	7.13229	1.54351	4.62082	3.82e-06	3.2e-05	4.35374	6.43025	1.6488	3.89995	9.62e-05	0.000238173
	HSPA1A	262.643	1.68489	0.365252	4.61294	3.97e-06	3.31e-05	94.4294	1.94018	0.251566	7.71242	1.23e-14	8.21e-14
	ICAM4	12.6611	6.15357	1.33424	4.61204	3.99e-06	3.32e-05	11.6743	4.30083	0.909738	4.72755	2.27e-06	6.97e-06
	GABRB3	664.857	-1.03081	0.223686	-4.60828	4.06e-06	3.38e-05	25.59	1.94912	0.487845	3.99538	6.46e-05	0.000163852
	PSPN	20.5472	3.77447	0.819598	4.60527	4.12e-06	3.42e-05	22.9454	4.44049	0.654461	6.78495	1.16e-11	6.08e-11
	METTL21C	10.5374	5.89756	1.28072	4.60487	4.13e-06	3.43e-05	7.82948	2.37266	0.897157	2.64464	0.00817772	0.0147019
	MEX3C	389.29	1.38784	0.301406	4.60457	4.13e-06	3.43e-05	1011.82	1.13121	0.0821941	13.7627	4.28e-43	1.13e-41
	KCNIP4	37.0512	2.57107	0.55851	4.60345	4.16e-06	3.44e-05	7.89944	2.75507	1.04649	2.63269	0.00847119	0.0151907
	MAD2L1BP	92.0917	1.36994	0.29807	4.59603	4.31e-06	3.56e-05	170.205	0.416223	0.177015	2.35134	0.0187058	0.0311905
	DAGLB	165.376	1.35052	0.293889	4.59535	4.32e-06	3.57e-05	252.894	1.22528	0.158657	7.72281	1.14e-14	7.59e-14
	RAD18	89.2106	1.35915	0.296423	4.58516	4.54e-06	3.74e-05	417.723	0.701848	0.114488	6.13029	8.77e-10	3.86e-09
	VWCE	67.3185	1.87962	0.410015	4.58429	4.56e-06	3.75e-05	29.388	2.36973	0.483027	4.90599	9.3e-07	2.99e-06
	UBR2	591.436	0.903062	0.197094	4.58187	4.61e-06	3.79e-05	680.296	0.415575	0.095471	4.35289	1.34e-05	3.75e-05
	SP100	42.3774	2.35065	0.513168	4.58067	4.63e-06	3.81e-05	208.158	0.862454	0.166788	5.17097	2.33e-07	8.01e-07
	YY1	657.683	0.809527	0.176775	4.57943	4.66e-06	3.83e-05	1616.95	0.742514	0.0693447	10.7076	9.38e-27	1.26e-25
	NEFL	409.486	1.87175	0.408875	4.57782	4.7e-06	3.85e-05	420.377	2.13949	0.119736	17.8684	2.08e-71	1.22e-69
	CHRM3	72.4747	1.73162	0.378287	4.57753	4.7e-06	3.85e-05	70.3888	2.29514	0.288309	7.96069	1.71e-15	1.2e-14
	SPATA9	12.6152	3.60138	0.786933	4.57647	4.73e-06	3.87e-05	17.1837	2.33651	0.657057	3.55602	0.000376519	0.000849774
	NANOS1	69.6921	2.0907	0.457082	4.57401	4.78e-06	3.91e-05	109.213	2.55459	0.2402	10.6353	2.04e-26	2.7e-25
	YOD1	226.175	1.30626	0.2859	4.56893	4.9e-06	3.99e-05	694.205	1.57621	0.11174	14.106	3.49e-45	1.01e-43
	ETNK1	552.286	-1.34995	0.295546	-4.56764	4.93e-06	4.01e-05	2127.52	0.637812	0.0595489	10.7107	9.06e-27	1.22e-25
	PIWIL2	18.2322	2.81321	0.615902	4.56763	4.93e-06	4.01e-05	7.10055	5.24334	1.34373	3.90209	9.54e-05	0.000236241
	GPATCH3	101.3	1.48497	0.325148	4.56705	4.95e-06	4.02e-05	112.254	1.05423	0.219112	4.81137	1.5e-06	4.7e-06
	NLRP4	6.6308	7.10839	1.55753	4.5639	5.02e-06	4.07e-05	4.87482	6.59635	1.62157	4.06788	4.74e-05	0.000122488
	PBX3	202.635	1.1764	0.257769	4.56379	5.02e-06	4.07e-05	485.449	0.320885	0.12064	2.65986	0.00781727	0.0140953
	ZC3H12D	24.8468	3.7173	0.814644	4.5631	5.04e-06	4.08e-05	26.2766	6.57566	0.970246	6.77731	1.22e-11	6.39e-11
	CD79A	13.0907	5.20189	1.14012	4.56257	5.05e-06	4.09e-05	8.87323	7.45228	1.42808	5.2184	1.8e-07	6.27e-07
	SPATA13	687.853	-0.901616	0.197639	-4.56192	5.07e-06	4.1e-05	412.795	1.0162	0.120052	8.46464	2.57e-17	2.06e-16
	XPR1	837.624	-1.10964	0.243544	-4.55622	5.21e-06	4.2e-05	797.455	0.608378	0.138918	4.37941	1.19e-05	3.34e-05
	BNIP3L	619.228	-1.07643	0.23632	-4.55497	5.24e-06	4.22e-05	470.712	0.361829	0.108683	3.32922	0.000870885	0.001864
	NIT2	139.781	1.09917	0.241401	4.55328	5.28e-06	4.25e-05	261.13	0.362727	0.147446	2.46007	0.013891	0.0238256
	ADSS2	154.766	1.52822	0.335701	4.55232	5.31e-06	4.27e-05	732.657	0.241191	0.0918982	2.62454	0.0086765	0.0155222
	CYP1A2	6.91291	7.18281	1.5787	4.54982	5.37e-06	4.32e-05	4.53545	6.47821	1.61941	4.00035	6.32e-05	0.000160754
	ASCC3	611.208	0.871135	0.191663	4.54514	5.49e-06	4.4e-05	1841.11	0.310813	0.0604955	5.13778	2.78e-07	9.47e-07
	PTGER4	57.867	1.87442	0.41248	4.54426	5.51e-06	4.42e-05	85.2171	1.20996	0.268636	4.50409	6.67e-06	1.93e-05
	AGPAT5	283.278	-1.19924	0.264079	-4.54122	5.59e-06	4.47e-05	1048.61	0.252882	0.0772304	3.27438	0.00105893	0.00223229
	ATP2B1	670.619	-1.14496	0.252242	-4.53913	5.65e-06	4.51e-05	1078.21	0.832024	0.0829455	10.031	1.11e-23	1.28e-22
	SCFD1	338.485	1.18545	0.261444	4.53425	5.78e-06	4.61e-05	486.643	0.401197	0.12832	3.12653	0.00176881	0.00358899
	RHOB	353.829	1.25743	0.277495	4.53134	5.86e-06	4.67e-05	1604.31	0.336372	0.0886696	3.79354	0.000148512	0.000357277
	CYP2C18	13.0691	5.17047	1.14255	4.52538	6.03e-06	4.8e-05	13.5409	8.05807	1.36548	5.90126	3.61e-09	1.5e-08
	NBPF26	221.994	1.35741	0.299976	4.52506	6.04e-06	4.8e-05	142.773	1.67343	0.223492	7.48766	7.01e-14	4.4e-13
	ZNF829	62.6651	1.81827	0.401849	4.52477	6.05e-06	4.81e-05	96.6424	1.83982	0.284461	6.46774	9.95e-11	4.78e-10
	FGF18	23.834	2.85553	0.631566	4.52135	6.14e-06	4.87e-05	35.6108	5.58343	0.643897	8.6713	4.27e-18	3.6e-17
	TAF3	95.0366	1.60357	0.354681	4.52115	6.15e-06	4.88e-05	105.378	1.04907	0.229883	4.56349	5.03e-06	1.48e-05
	ZNF121	504.891	0.944886	0.209199	4.51669	6.28e-06	4.97e-05	1953.33	0.915633	0.0664841	13.7722	3.75e-43	9.96e-42
	CCDC43	132.154	1.43149	0.316981	4.51602	6.3e-06	4.98e-05	448.983	0.450181	0.113272	3.97433	7.06e-05	0.000178205
	NFAT5	1312.45	0.766891	0.169856	4.51494	6.33e-06	5.01e-05	1717.89	1.38536	0.0989976	13.9938	1.7e-44	4.74e-43
	RNF224	67.9011	-2.13066	0.472394	-4.51034	6.47e-06	5.11e-05	5.8663	3.21505	1.21179	2.65315	0.00797446	0.0143593
	IGF1	42.6563	-2.27507	0.504551	-4.50909	6.51e-06	5.13e-05	29.306	2.97923	0.558542	5.33394	9.61e-08	3.45e-07
	PHTF2	242.131	0.961866	0.213482	4.5056	6.62e-06	5.21e-05	658.869	0.44485	0.101887	4.36612	1.26e-05	3.54e-05
	FBXO48	34.8189	2.00052	0.444073	4.50494	6.64e-06	5.22e-05	34.343	2.07441	0.454188	4.56729	4.94e-06	1.45e-05
	SYNCRIP	765.847	0.770256	0.171153	4.50039	6.78e-06	5.32e-05	2967.11	0.230096	0.102006	2.2557	0.0240891	0.0393483
	ANKRD33B	20.1265	3.93292	0.873975	4.50003	6.79e-06	5.33e-05	105.094	0.906569	0.227355	3.98746	6.68e-05	0.000169242
	SLC17A7	16.4148	4.14377	0.921472	4.49691	6.89e-06	5.4e-05	5.12543	3.64705	1.2574	2.90047	0.00372598	0.00714791
	COG3	272.241	0.888226	0.197715	4.49245	7.04e-06	5.5e-05	429.758	0.830113	0.111818	7.42377	1.14e-13	7.06e-13
	ODR4	197.029	1.07563	0.239497	4.4912	7.08e-06	5.53e-05	295.795	0.740839	0.137387	5.39234	6.95e-08	2.53e-07
	SAMD4A	246.713	1.28161	0.285381	4.49088	7.09e-06	5.54e-05	606.384	1.52837	0.10766	14.1962	9.67e-46	2.84e-44
	TEX2	364.691	1.41314	0.314794	4.4891	7.15e-06	5.58e-05	472.346	0.336105	0.133985	2.50852	0.0121238	0.0211104
	RNF183	16.7286	3.92069	0.873598	4.48799	7.19e-06	5.6e-05	16.6193	7.38394	1.31439	5.61775	1.93e-08	7.44e-08
	SLFN14	6.57726	7.08195	1.57831	4.48705	7.22e-06	5.62e-05	2.88162	5.83473	2.06761	2.82197	0.00477289	0.00897326
	CLEC4A	23.3408	2.78604	0.62125	4.48457	7.31e-06	5.68e-05	19.8277	3.65114	0.620664	5.88263	4.04e-09	1.66e-08
	GNAT2	32.9275	2.00538	0.447394	4.48236	7.38e-06	5.74e-05	52.6468	2.48815	0.35588	6.99155	2.72e-12	1.5e-11
	ZNF136	131.453	1.11626	0.249115	4.48089	7.43e-06	5.77e-05	137.242	1.70946	0.202512	8.4413	3.14e-17	2.51e-16
	ALOXE3	11.7982	5.01312	1.11904	4.47985	7.47e-06	5.8e-05	6.0322	4.99799	1.43562	3.48141	0.000498772	0.00110579
	INSM2	24.6027	2.9183	0.651676	4.47814	7.53e-06	5.83e-05	13.0597	4.08191	0.806353	5.06218	4.14e-07	1.39e-06
	WTIP	45.2222	1.85967	0.415292	4.47797	7.54e-06	5.84e-05	141.989	0.562355	0.210281	2.6743	0.00748852	0.0135676
	TLE4	194.153	1.65169	0.369547	4.46949	7.84e-06	6.06e-05	581.617	0.974605	0.10109	9.64094	5.37e-22	5.59e-21
	CCNC	230.057	1.03222	0.231103	4.46648	7.95e-06	6.14e-05	489.697	0.291259	0.123963	2.34957	0.0187949	0.0313142
	GLRA1	16.9175	3.07044	0.687737	4.46455	8.02e-06	6.19e-05	10.184	5.19245	1.14164	4.54822	5.41e-06	1.58e-05
	ZNF281	298.524	1.28553	0.288216	4.46029	8.18e-06	6.31e-05	879.809	0.863363	0.0977466	8.83267	1.02e-18	8.91e-18
	TRHR	10.007	5.84838	1.31155	4.45912	8.23e-06	6.33e-05	18.2009	2.15074	0.579788	3.70953	0.000207644	0.000486837
	TMEM67	155.566	1.10027	0.247015	4.45427	8.42e-06	6.46e-05	163.284	0.744206	0.19686	3.78039	0.000156583	0.000375462
	HECW1	48.4568	1.71801	0.385935	4.45155	8.53e-06	6.54e-05	28.9943	1.7515	0.457751	3.82631	0.000130079	0.000315989
	CYCS	311.928	1.12855	0.2536	4.45011	8.58e-06	6.57e-05	1647.79	0.179568	0.0753392	2.38346	0.0171507	0.02885
	USP37	253.44	0.937964	0.210874	4.44798	8.67e-06	6.64e-05	437.452	0.954056	0.117254	8.13665	4.06e-16	2.99e-15
	DCP2	445.132	1.04745	0.235533	4.44713	8.7e-06	6.66e-05	2229.74	1.18009	0.066162	17.8364	3.69e-71	2.15e-69
	HVCN1	19.6872	2.77448	0.624013	4.44619	8.74e-06	6.68e-05	27.1881	3.93644	0.667523	5.89709	3.7e-09	1.53e-08
	MSX1	37.0145	2.89158	0.650376	4.44601	8.75e-06	6.68e-05	116.625	2.29191	0.228199	10.0435	9.82e-24	1.13e-22
	ETNPPL	6.08262	6.9767	1.56999	4.44379	8.84e-06	6.75e-05	6.11806	6.90733	1.55593	4.43937	9.02e-06	2.57e-05
	SART1	240.587	1.61441	0.363419	4.44228	8.9e-06	6.78e-05	447.934	0.402764	0.161381	2.49572	0.01257	0.0217944
	KCTD12	490.277	-1.27345	0.286785	-4.44044	8.98e-06	6.83e-05	355.65	1.5356	0.131205	11.7037	1.22e-31	2.05e-30
	TXNRD1	311.611	1.14714	0.258407	4.43928	9.03e-06	6.86e-05	2768.55	0.187592	0.0597717	3.13847	0.00169833	0.00345556
	CEMIP2	468.712	1.29809	0.292465	4.43844	9.06e-06	6.88e-05	891.561	0.289062	0.0874655	3.30487	0.000950208	0.0020214
	SART3	309.873	0.868403	0.195741	4.43649	9.14e-06	6.93e-05	749.433	0.573936	0.088046	6.5186	7.1e-11	3.46e-10
	ZNF625	81.5158	1.57865	0.35588	4.43592	9.17e-06	6.95e-05	76.8319	1.30197	0.264347	4.92524	8.43e-07	2.73e-06
	FBXL16	81.4488	-1.48659	0.335452	-4.43159	9.35e-06	7.08e-05	21.3074	1.78888	0.533904	3.35057	0.000806465	0.00173422
	LRRC10	10.4696	4.23335	0.955283	4.43151	9.36e-06	7.08e-05	8.14712	7.33377	1.44678	5.06901	4e-07	1.34e-06
	PALM2AKAP2	418.901	-1.07435	0.243074	-4.41986	9.88e-06	7.43e-05	2373.29	0.223664	0.0545323	4.1015	4.1e-05	0.000106882
	TSPYL4	417.382	-0.959283	0.217043	-4.41978	9.88e-06	7.43e-05	222.774	0.435731	0.197996	2.20071	0.0277568	0.0447218
	GFPT1	645.338	-1.00316	0.227165	-4.41598	1.01e-05	7.55e-05	1057.17	0.425974	0.0913004	4.66563	3.08e-06	9.28e-06
	KDM3B	993.351	0.905344	0.205019	4.4159	1.01e-05	7.55e-05	998.399	0.390654	0.0870207	4.4892	7.15e-06	2.06e-05
	PARD3	405.103	0.868205	0.196665	4.41465	1.01e-05	7.6e-05	902.065	0.317953	0.0927626	3.4276	0.000608941	0.00133152
	C6orf62	340.613	1.01894	0.230844	4.41396	1.01e-05	7.62e-05	1182.6	0.266897	0.0879375	3.03508	0.00240473	0.00475886
	IPCEF1	23.8789	2.3481	0.532098	4.4129	1.02e-05	7.65e-05	17.5025	5.55246	0.942741	5.8897	3.87e-09	1.6e-08
	MPO	11.2989	5.99396	1.3597	4.40829	1.04e-05	7.8e-05	3.87482	6.25486	1.68253	3.71754	0.000201173	0.000472873
	TMC2	12.2453	4.04851	0.918445	4.40801	1.04e-05	7.81e-05	10.3888	3.72194	0.870529	4.27549	1.91e-05	5.21e-05
	PEAK3	41.4848	2.83176	0.643834	4.39828	1.09e-05	8.13e-05	16.9422	2.23731	0.704292	3.17667	0.00148974	0.00305871
	GJB3	11.4206	4.3803	0.995997	4.3979	1.09e-05	8.14e-05	5.49106	3.23257	1.31405	2.46001	0.0138934	0.023827
	CEP128	46.7184	1.66253	0.378121	4.39683	1.1e-05	8.18e-05	200.052	0.451799	0.163819	2.75791	0.0058172	0.0107682
	PLA2G12A	223.285	-1.16611	0.265247	-4.3963	1.1e-05	8.19e-05	273.313	0.354938	0.146062	2.43004	0.0150971	0.025708
	BRCA2	61.9186	1.78448	0.405988	4.39541	1.11e-05	8.22e-05	804.907	0.597362	0.102605	5.82196	5.82e-09	2.36e-08
	DYNLT4	10.5494	4.00593	0.911376	4.39548	1.11e-05	8.22e-05	26.5726	2.30735	0.506069	4.55936	5.13e-06	1.5e-05
	GNAI1	240.253	-1.02791	0.234022	-4.39237	1.12e-05	8.33e-05	328.27	0.870279	0.129055	6.74347	1.55e-11	8e-11
	BAIAP2	276.89	1.45844	0.33253	4.38589	1.16e-05	8.54e-05	346.521	0.812656	0.134305	6.0508	1.44e-09	6.18e-09
	RTF1	319.296	0.838595	0.191231	4.38525	1.16e-05	8.56e-05	662.747	0.648013	0.113425	5.71314	1.11e-08	4.38e-08
	KCNA3	34.1865	1.8973	0.432896	4.38282	1.17e-05	8.65e-05	10.4358	5.81671	1.25561	4.6326	3.61e-06	1.08e-05
	SLC15A2	52.536	1.83479	0.418699	4.38213	1.18e-05	8.67e-05	13.4888	1.52303	0.664595	2.29166	0.0219253	0.0360911
	NXPE2	9.74	5.80165	1.32564	4.37651	1.21e-05	8.87e-05	3.64702	6.16398	1.97728	3.11741	0.00182451	0.00369027
	C12orf50	5.8241	6.92819	1.58391	4.37411	1.22e-05	8.95e-05	6.24846	6.94481	1.50267	4.62165	3.81e-06	1.14e-05
	BRCA1	63.2978	1.62636	0.372202	4.36957	1.24e-05	9.11e-05	530.362	0.238168	0.10178	2.34004	0.0192819	0.0320673
	RUFY2	256.133	0.979069	0.224061	4.36964	1.24e-05	9.11e-05	329.241	0.992207	0.15198	6.52853	6.64e-11	3.24e-10
	HCN4	120.179	-1.51891	0.347659	-4.36897	1.25e-05	9.13e-05	8.8284	2.88032	1.04743	2.74989	0.00596157	0.0110202
	ELP3	276.78	1.1712	0.268198	4.3669	1.26e-05	9.22e-05	365.883	0.558126	0.121613	4.58935	4.45e-06	1.32e-05
	ZNF124	398.506	1.28669	0.294681	4.3664	1.26e-05	9.22e-05	631.182	1.40343	0.0960556	14.6106	2.4e-48	7.62e-47
	ADCY10	16.3762	3.88602	0.890591	4.36342	1.28e-05	9.33e-05	6.81175	3.73291	1.20287	3.10334	0.00191348	0.00385271
	STAT1	438.206	0.964049	0.220998	4.36224	1.29e-05	9.37e-05	692.863	0.396303	0.112401	3.5258	0.000422203	0.000945028
	LRRC8C	32.1733	2.05143	0.470404	4.36101	1.29e-05	9.42e-05	540.657	0.73632	0.107597	6.84333	7.74e-12	4.1e-11
	TNFRSF12A	44.6426	2.06164	0.472789	4.36059	1.3e-05	9.43e-05	793.27	0.236481	0.10481	2.25628	0.0240528	0.0392934
	GNG3	114.463	-1.35302	0.310418	-4.35871	1.31e-05	9.51e-05	25.8505	2.90481	0.492484	5.89828	3.67e-09	1.52e-08
	KRBA2	499.051	0.878027	0.201491	4.35766	1.31e-05	9.54e-05	272.389	2.57115	0.273443	9.40288	5.31e-21	5.21e-20
	RAB21	329.8	0.935516	0.214829	4.3547	1.33e-05	9.66e-05	678.972	0.955961	0.0988695	9.66892	4.09e-22	4.3e-21
	YBX3	101.453	2.11047	0.485138	4.35025	1.36e-05	9.83e-05	2153.38	0.175495	0.0605332	2.89915	0.00374173	0.00717439
	BARHL2	5.97576	6.94168	1.59614	4.34903	1.37e-05	9.87e-05	15.7459	8.27881	1.3242	6.25194	4.05e-10	1.84e-09
	DPYD	113.502	1.35306	0.311164	4.3484	1.37e-05	9.9e-05	85.3948	0.970588	0.253122	3.83447	0.000125836	0.000306189
	ALDOB	18.3223	2.68977	0.618999	4.34536	1.39e-05	0.000100211	10.3107	7.66344	1.43988	5.32228	1.02e-07	3.66e-07
	ZNF284	98.241	1.35064	0.310897	4.34432	1.4e-05	0.00010064	109.095	1.14283	0.220276	5.18815	2.12e-07	7.33e-07
	MOB3B	44.6507	1.71673	0.395265	4.34324	1.4e-05	0.000101093	64.3029	1.06321	0.329813	3.22369	0.00126552	0.00263336
	SKOR1	26.0857	2.8592	0.658406	4.34261	1.41e-05	0.000101343	16.2128	8.32705	1.3405	6.2119	5.23e-10	2.35e-09
	PTAFR	14.6295	4.14995	0.955837	4.34169	1.41e-05	0.000101725	15.249	4.02319	1.00223	4.01423	5.96e-05	0.000152294
	CCNG2	317.104	0.897716	0.206853	4.33988	1.43e-05	0.000102478	297.24	0.809792	0.136986	5.91148	3.39e-09	1.41e-08
	CCDC13	38.9445	2.54922	0.587798	4.33689	1.45e-05	0.000103839	16.6126	8.35643	1.30685	6.39435	1.61e-10	7.62e-10
	PRDM1	28.2866	2.37497	0.547714	4.33615	1.45e-05	0.000104056	16.5186	2.45672	0.592507	4.14631	3.38e-05	8.91e-05
	ANKRD18B	18.9838	3.03597	0.700188	4.33593	1.45e-05	0.000104115	90.1356	1.32666	0.257953	5.14304	2.7e-07	9.22e-07
	BMPER	29.1653	2.40109	0.553835	4.33538	1.46e-05	0.000104332	15.1142	4.7414	0.996213	4.75943	1.94e-06	6.01e-06
	MAPK8IP2	178.784	-1.25254	0.288934	-4.33502	1.46e-05	0.000104414	28.7771	1.47912	0.624182	2.36969	0.0178028	0.0298375
	GON4L	611.959	0.848347	0.195797	4.33279	1.47e-05	0.000105436	817.804	0.481242	0.086096	5.5896	2.28e-08	8.69e-08
	ARHGEF15	23.3582	2.5131	0.580365	4.3302	1.49e-05	0.000106547	6.56972	7.00777	1.63105	4.29647	1.74e-05	4.77e-05
	TOR1AIP2	808.386	0.994122	0.229705	4.32782	1.51e-05	0.000107612	1684.95	0.605576	0.0877848	6.89842	5.26e-12	2.83e-11
	ZKSCAN8	565.233	0.798868	0.184721	4.32473	1.53e-05	0.000108856	842.649	1.42028	0.11712	12.1268	7.62e-34	1.42e-32
	ZSCAN25	201.573	1.14387	0.264913	4.3179	1.58e-05	0.000111995	225.021	0.667843	0.18123	3.68506	0.00022865	0.000532175
	HES7	15.6386	2.97822	0.689774	4.31768	1.58e-05	0.000112063	19.1629	3.46042	0.775614	4.46152	8.14e-06	2.33e-05
	IGSF9B	330.395	-0.969833	0.224665	-4.3168	1.58e-05	0.000112414	250.345	0.510425	0.168995	3.02035	0.00252482	0.00497236
	GXYLT2	36.3588	-2.10729	0.488519	-4.31363	1.61e-05	0.000113897	211.783	0.415848	0.162166	2.56434	0.0103373	0.0182401
	GJA3	10.1399	5.8112	1.34776	4.31176	1.62e-05	0.000114768	13.1146	2.88418	0.676276	4.2648	2e-05	5.46e-05
	PIMREG	36.6856	2.09833	0.486704	4.31131	1.62e-05	0.000114906	380.928	0.533711	0.122767	4.34735	1.38e-05	3.84e-05
	RNF4	265.433	0.948055	0.219897	4.31135	1.62e-05	0.000114906	832.194	0.241878	0.0875014	2.76427	0.00570496	0.0105805
	PPP1R2	229.352	1.19714	0.277736	4.31036	1.63e-05	0.000115302	603.344	0.818322	0.110655	7.39528	1.41e-13	8.71e-13
	CNTNAP5	568.449	-1.07032	0.248384	-4.30915	1.64e-05	0.000115839	4.65028	4.63686	1.52651	3.03755	0.00238506	0.00472248
	P2RY1	22.9365	2.56628	0.595856	4.30687	1.66e-05	0.00011694	57.9704	0.794143	0.304015	2.61219	0.00899649	0.0160538
	KIF5A	596.998	-1.04167	0.242119	-4.30232	1.69e-05	0.000119163	70.0946	1.24447	0.362112	3.43669	0.000588874	0.00129053
	PRAMEF13	5.90101	6.9691	1.6201	4.30164	1.7e-05	0.00011939	29.6267	9.1885	1.25247	7.33629	2.2e-13	1.32e-12
	LHFPL3	14.7818	3.49019	0.811384	4.30153	1.7e-05	0.000119398	5.06962	6.64264	1.56955	4.2322	2.31e-05	6.25e-05
	TNFSF13B	22.0886	3.10874	0.722786	4.30105	1.7e-05	0.000119556	11.1762	4.19134	1.04843	3.99773	6.4e-05	0.000162372
	MSR1	12.8426	3.24365	0.754369	4.29982	1.71e-05	0.000120076	7.92265	4.81298	1.20396	3.9976	6.4e-05	0.000162431
	BRIP1	59.3485	2.15175	0.501446	4.29109	1.78e-05	0.00012448	439.31	0.628656	0.137316	4.57818	4.69e-06	1.38e-05
	BICRAL	232.455	-1.03686	0.241771	-4.28859	1.8e-05	0.000125784	124.521	0.677376	0.218871	3.09487	0.00196901	0.00395311
	CACNA2D4	19.2015	2.56999	0.599357	4.28791	1.8e-05	0.000126067	26.5337	1.28421	0.445407	2.88323	0.00393621	0.00751292
	PDZD9	20.5155	2.57013	0.599428	4.28764	1.81e-05	0.000126168	10.8165	2.57476	0.820787	3.13694	0.00170722	0.00347171
	CEP68	301.906	0.893983	0.208611	4.28541	1.82e-05	0.00012718	358.629	1.03376	0.12534	8.24763	1.62e-16	1.23e-15
	IL23A	17.3092	3.16217	0.738454	4.28214	1.85e-05	0.000128836	9.00347	3.96126	1.12701	3.51485	0.000440006	0.000982179
	LHX2	5.58798	6.86538	1.60344	4.28165	1.86e-05	0.000128877	93.5236	0.658266	0.260661	2.52537	0.0115576	0.020211
	ZNF366	9.44762	5.71517	1.33505	4.28088	1.86e-05	0.000129212	2.57238	5.67271	2.13167	2.66116	0.00778717	0.0140462
	FOXJ3	576.912	0.745261	0.174216	4.27779	1.89e-05	0.000130964	792.041	1.09745	0.0874325	12.552	3.88e-36	7.95e-35
	KLHL18	199.706	1.07305	0.251158	4.27241	1.93e-05	0.000133892	445.31	0.563733	0.118034	4.77603	1.79e-06	5.56e-06
	ADAMTS17	110.879	1.47492	0.345569	4.26808	1.97e-05	0.000136293	22.2738	4.29108	0.762842	5.62511	1.85e-08	7.15e-08
	USP45	199.235	0.926073	0.216986	4.26789	1.97e-05	0.000136352	340.187	0.580512	0.144772	4.00984	6.08e-05	0.000154857
	ULK4	112.643	1.24493	0.291733	4.26737	1.98e-05	0.000136612	104.517	0.966641	0.253858	3.80781	0.000140204	0.00033879
	RORB	35.1612	2.05844	0.482405	4.26703	1.98e-05	0.000136769	432.267	0.645925	0.118435	5.45383	4.93e-08	1.82e-07
	ZFHX2	223.391	-1.37587	0.322616	-4.26473	2e-05	0.00013807	92.0696	1.71997	0.290036	5.9302	3.03e-09	1.27e-08
	UPF2	247.018	0.952105	0.223379	4.26229	2.02e-05	0.000139473	532.915	0.825552	0.109991	7.50566	6.11e-14	3.84e-13
	GIPR	310.585	-1.67791	0.394004	-4.25861	2.06e-05	0.000141731	7.85615	1.98342	0.841897	2.35589	0.0184783	0.0308462
	DDX55	108.607	1.14029	0.267947	4.25566	2.08e-05	0.00014338	282.398	0.576389	0.138454	4.16305	3.14e-05	8.33e-05
	TRIM9	144.277	1.09571	0.257489	4.25537	2.09e-05	0.000143505	172.817	0.82459	0.223676	3.68653	0.000227334	0.000529196
	CYP7A1	6.0517	6.96304	1.63735	4.25263	2.11e-05	0.000145101	5.42101	6.73673	1.55955	4.31967	1.56e-05	4.32e-05
	DISP2	90.3642	-1.65345	0.388909	-4.2515	2.12e-05	0.000145715	13.9676	1.51624	0.654844	2.31542	0.0205897	0.0340493
	PDE2A	55.9713	-1.72677	0.406149	-4.25156	2.12e-05	0.000145715	4.57472	3.19629	1.38817	2.30252	0.0213058	0.0351581
	PCDHA4	195.444	-1.21557	0.285938	-4.25116	2.13e-05	0.000145875	43.9639	0.970901	0.390272	2.48775	0.0128553	0.0222259
	RPS6KB1	299.283	1.02633	0.24145	4.2507	2.13e-05	0.000146062	557.515	0.631553	0.113744	5.55241	2.82e-08	1.07e-07
	MPHOSPH8	307.204	0.928393	0.218483	4.24928	2.14e-05	0.000146932	446.26	1.31323	0.13318	9.86057	6.17e-23	6.79e-22
	TUB	219.993	-1.2068	0.28406	-4.2484	2.15e-05	0.000147385	291.8	0.390642	0.141988	2.75124	0.00593694	0.0109788
	STAB2	20.2519	2.44297	0.57526	4.24672	2.17e-05	0.000148274	7.99637	2.2978	0.869242	2.64345	0.00820666	0.0147515
	MR1	14.2731	3.18232	0.749404	4.24647	2.17e-05	0.000148361	9.16829	7.49127	1.43408	5.22376	1.75e-07	6.1e-07
	TRPM5	41.6583	2.50493	0.590234	4.24396	2.2e-05	0.000149852	22.8595	3.5049	0.601772	5.8243	5.74e-09	2.32e-08
	HLA-E	32.4812	2.24562	0.529377	4.242	2.22e-05	0.000151044	34.9619	0.923566	0.386684	2.38842	0.0169208	0.0284862
	UBE2L5	6.57748	7.10351	1.67487	4.24123	2.22e-05	0.000151505	8.3638	4.82781	1.18747	4.06562	4.79e-05	0.000123597
	AOC2	31.6983	2.05589	0.48555	4.23416	2.29e-05	0.000155722	39.3386	1.91864	0.524539	3.65776	0.000254425	0.000587596
	RAP1GAP2	1350.95	-1.55981	0.368567	-4.2321	2.32e-05	0.000157093	56.9046	1.28495	0.369625	3.47635	0.00050828	0.00112517
	ATP1B1	576.341	-1.10921	0.262115	-4.23176	2.32e-05	0.000157267	368.481	0.574652	0.137913	4.16676	3.09e-05	8.21e-05
	C18orf25	208.005	1.03993	0.245895	4.22915	2.35e-05	0.000158785	480.912	0.788994	0.120573	6.54373	6e-11	2.94e-10
	DLGAP1	73.9456	1.48696	0.351941	4.22504	2.39e-05	0.000161261	69.5773	2.29436	0.297861	7.7028	1.33e-14	8.84e-14
	GNL1	51.692	1.65466	0.391746	4.22382	2.4e-05	0.00016207	28.1014	1.27973	0.431427	2.96627	0.00301438	0.00587342
	CABP7	67.9226	-1.62591	0.385056	-4.22253	2.42e-05	0.000162808	19.76	1.90337	0.524739	3.62727	0.00028643	0.000657167
	CNTN1	307.256	-1.36882	0.324161	-4.22267	2.41e-05	0.000162808	86.9748	1.19005	0.278088	4.27939	1.87e-05	5.13e-05
	MYH11	11.6787	3.3452	0.79222	4.22256	2.42e-05	0.000162808	15.2279	1.71843	0.600314	2.86255	0.00420249	0.00798168
	CHEK1	48.146	1.94701	0.46159	4.21806	2.46e-05	0.000165801	411.126	0.571808	0.129712	4.40829	1.04e-05	2.94e-05
	HSPA1B	313.806	1.51853	0.360055	4.21751	2.47e-05	0.000166143	195.599	1.87199	0.170005	11.0114	3.37e-28	4.88e-27
	ISL2	5.72478	6.89642	1.63585	4.21579	2.49e-05	0.000167147	27.5583	6.21703	0.855426	7.26776	3.65e-13	2.16e-12
	TAL1	5.72478	6.89642	1.63585	4.21579	2.49e-05	0.000167147	7.62783	7.22748	1.53124	4.72002	2.36e-06	7.21e-06
	CEBPZ	307.925	1.13982	0.270431	4.21482	2.5e-05	0.000167801	1043.97	0.527728	0.0789176	6.68707	2.28e-11	1.16e-10
	CLK1	699.012	1.1311	0.268405	4.21414	2.51e-05	0.000168177	460.808	1.83781	0.117433	15.6499	3.33e-55	1.34e-53
	ZNF92	155.121	1.34979	0.320391	4.21295	2.52e-05	0.000168932	671.965	0.791355	0.0931672	8.49393	2e-17	1.62e-16
	ADAM30	5.47358	6.82187	1.62043	4.20991	2.55e-05	0.000170878	12.4087	7.92998	1.36367	5.8152	6.06e-09	2.45e-08
	NEK10	55.8604	1.53563	0.364837	4.20908	2.56e-05	0.000171443	99.316	3.02686	0.311471	9.71796	2.53e-22	2.69e-21
	TOB1	111.851	1.26288	0.300221	4.2065	2.59e-05	0.000173275	283.014	2.14643	0.171603	12.5081	6.74e-36	1.36e-34
	RIPK4	180.875	1.55575	0.370205	4.20239	2.64e-05	0.000176238	152.668	1.27454	0.191522	6.65483	2.84e-11	1.43e-10
	TTC24	5.45872	6.83909	1.6281	4.20066	2.66e-05	0.000177242	9.19448	7.4946	1.43456	5.22431	1.75e-07	6.08e-07
	AK4	224.119	-1.24668	0.296917	-4.19876	2.68e-05	0.000178386	311.019	1.11518	0.143328	7.78059	7.22e-15	4.87e-14
	LAMTOR3	217.724	1.00208	0.238805	4.19622	2.71e-05	0.000180258	311.3	0.750077	0.16035	4.67775	2.9e-06	8.77e-06
	HAUS2	113.649	1.36313	0.325394	4.18918	2.8e-05	0.000185504	391.278	0.707193	0.124336	5.68776	1.29e-08	5.05e-08
	ZNF823	104.614	1.74276	0.416046	4.18885	2.8e-05	0.000185697	80.0175	1.16223	0.264223	4.39869	1.09e-05	3.07e-05
	RBM39	1395.8	0.927242	0.221485	4.18648	2.83e-05	0.00018743	1858.19	0.819984	0.0789918	10.3806	3.04e-25	3.79e-24
	TAF2	263.37	0.931368	0.222845	4.17944	2.92e-05	0.000192723	665.581	0.395215	0.105356	3.75125	0.000175959	0.000417959
	TRIM41	143.804	1.19049	0.28487	4.17907	2.93e-05	0.000192967	192.571	0.520261	0.175898	2.95775	0.00309893	0.00602216
	RSL1D1	374.861	0.910926	0.218004	4.17849	2.93e-05	0.000193382	1803.97	0.572225	0.077919	7.34385	2.08e-13	1.26e-12
	ZKSCAN4	102.326	1.18035	0.282591	4.17689	2.96e-05	0.000194668	94.9793	0.957876	0.263774	3.63143	0.000281856	0.000647483
	KLF2	10.9873	5.34953	1.2808	4.17672	2.96e-05	0.000194741	110.33	0.770534	0.253806	3.03592	0.00239804	0.00474689
	ITSN1	573.897	0.922495	0.22134	4.16778	3.08e-05	0.000201596	788.141	0.986823	0.089699	11.0015	3.76e-28	5.44e-27
	LDHAL6A	29.6599	2.30418	0.552948	4.16708	3.09e-05	0.000202132	12.0852	3.05781	0.74412	4.1093	3.97e-05	0.000103574
	BYSL	51.2702	1.54344	0.370405	4.1669	3.09e-05	0.000202214	241.306	0.486717	0.16357	2.97559	0.00292428	0.00571229
	SMC4	168.348	1.35877	0.326099	4.16674	3.09e-05	0.000202283	2202.08	0.425372	0.0576974	7.37247	1.67e-13	1.03e-12
	DNAJB6	354.561	1.16441	0.279838	4.16103	3.17e-05	0.000206847	764.701	0.363114	0.109487	3.3165	0.000911533	0.00194533
	SFSWAP	285.095	1.19636	0.287812	4.15674	3.23e-05	0.000210443	566.101	0.929476	0.10906	8.52264	1.56e-17	1.27e-16
	NPIPB8	25.8544	2.41206	0.580867	4.15251	3.29e-05	0.000214206	8.44983	2.54637	1.05861	2.40538	0.0161556	0.0273182
	FGFR1OP2	164.227	1.03506	0.249389	4.1504	3.32e-05	0.000216112	743.097	0.9231	0.0916246	10.0748	7.14e-24	8.27e-23
	BEND4	62.5918	1.47602	0.355754	4.14898	3.34e-05	0.000217287	25.3507	2.98538	0.563044	5.30221	1.14e-07	4.07e-07
	MAP1B	4952.21	-1.15232	0.277776	-4.14839	3.35e-05	0.000217687	9681.65	0.351905	0.0494296	7.11932	1.08e-12	6.2e-12
	BMPR1B	60.8334	1.95396	0.471219	4.14661	3.37e-05	0.00021904	307.508	0.685345	0.156734	4.37265	1.23e-05	3.44e-05
	PEAK1	500.249	0.836315	0.201771	4.14488	3.4e-05	0.000220367	1395.53	0.444744	0.0853916	5.20829	1.91e-07	6.61e-07
	TRIM64	5.30586	6.77073	1.63511	4.14085	3.46e-05	0.00022367	19.5859	8.5937	1.29745	6.62355	3.51e-11	1.75e-10
	CNOT2	408.782	1.03025	0.248955	4.13829	3.5e-05	0.000226011	652.476	0.435383	0.0955265	4.55772	5.17e-06	1.52e-05
	GRIN2B	47.8806	1.83161	0.442643	4.13789	3.51e-05	0.00022623	58.336	3.05313	0.368449	8.28643	1.17e-16	8.92e-16
	DDX47	185.856	1.18585	0.287267	4.12805	3.66e-05	0.000235506	998.732	0.25566	0.0814161	3.14017	0.00168852	0.00343724
	ZRANB3	91.8797	1.34892	0.326936	4.12594	3.69e-05	0.000237493	234.76	0.949514	0.188897	5.02662	4.99e-07	1.66e-06
	FAS	19.2943	3.10932	0.754158	4.1229	3.74e-05	0.000240198	109.231	0.627715	0.230767	2.72012	0.00652575	0.0119996
	C5AR2	8.80132	5.63286	1.36655	4.12195	3.76e-05	0.000241095	5.37926	2.67364	1.23254	2.16921	0.030067	0.0480797
	ZNF615	170.902	1.19851	0.290902	4.11997	3.79e-05	0.000242937	183.898	2.20314	0.183742	11.9904	3.99e-33	7.22e-32
	NAT10	261.853	0.883001	0.214476	4.11702	3.84e-05	0.000245846	623.918	0.353206	0.100461	3.51584	0.000438361	0.000978807
	SH3TC2	29.7607	2.41613	0.587131	4.11514	3.87e-05	0.000247573	31.2861	1.0209	0.448445	2.27652	0.0228147	0.0374325
	SFTPB	15.1701	3.10259	0.754019	4.11473	3.88e-05	0.000247916	8.42622	7.37324	1.43433	5.14053	2.74e-07	9.34e-07
	SHE	14.7272	3.23342	0.786583	4.11071	3.94e-05	0.000251704	4.612	3.55188	1.41278	2.51411	0.0119334	0.0208062
	IGF1R	521.124	-0.72022	0.175272	-4.10915	3.97e-05	0.000253218	1274.98	0.396178	0.079309	4.99537	5.87e-07	1.94e-06
	WAPL	431.812	0.846518	0.206066	4.108	3.99e-05	0.000254396	1203.18	0.39679	0.0763448	5.19734	2.02e-07	6.99e-07
	OSGIN1	25.2325	2.37467	0.578617	4.10404	4.06e-05	0.000258298	43.5728	1.86048	0.363111	5.12374	3e-07	1.02e-06
	DDX27	249.566	1.14824	0.279825	4.10341	4.07e-05	0.000258717	486.682	0.610695	0.111212	5.49126	3.99e-08	1.49e-07
	FHDC1	154.267	1.39767	0.340659	4.10283	4.08e-05	0.000259165	96.5132	2.94786	0.301159	9.78839	1.26e-22	1.36e-21
	USP49	216.567	1.2436	0.303362	4.0994	4.14e-05	0.000262743	185.172	1.74995	0.216401	8.08663	6.13e-16	4.45e-15
	MAFF	80.9497	1.33449	0.325919	4.09455	4.23e-05	0.000267806	148.226	1.46428	0.231789	6.3173	2.66e-10	1.23e-09
	HTR2A	10.3244	3.44659	0.842398	4.0914	4.29e-05	0.000271159	8.28309	2.3421	0.863508	2.71231	0.00668156	0.0122508
	PRDM14	14.9507	3.17766	0.776819	4.09061	4.3e-05	0.000271916	6.13796	6.92411	1.5164	4.56615	4.97e-06	1.46e-05
	ZNF155	83.1235	1.17838	0.288177	4.08907	4.33e-05	0.000273387	92.8262	1.37989	0.261905	5.26866	1.37e-07	4.84e-07
	PKNOX1	147.993	0.964635	0.235932	4.08862	4.34e-05	0.000273744	156.237	0.81021	0.219521	3.6908	0.000223549	0.000520964
	RAB25	99.2737	-1.76672	0.43223	-4.08746	4.36e-05	0.000274884	5.09139	4.74649	1.47892	3.20943	0.00132997	0.00275545
	MTREX	402.218	0.859266	0.21044	4.08319	4.44e-05	0.000279681	1139.41	0.425005	0.0919631	4.62147	3.81e-06	1.14e-05
	ZNF559-ZNF177	118.818	1.07185	0.262523	4.0829	4.45e-05	0.00027992	21.6545	1.56896	0.648309	2.42008	0.015517	0.0263588
	MAP3K1	204.033	0.989497	0.242368	4.08263	4.45e-05	0.000280144	448.486	1.07067	0.110526	9.68706	3.42e-22	3.62e-21
	MED17	202.71	1.08069	0.264767	4.08168	4.47e-05	0.000280973	490.256	0.869403	0.116383	7.47017	8.01e-14	5.01e-13
	CTSS	18.7687	2.65081	0.649697	4.08007	4.5e-05	0.000282719	9.271	2.5646	1.00236	2.55857	0.0105103	0.0185209
	RAB23	95.1399	1.32739	0.325385	4.07944	4.51e-05	0.000283376	361.782	0.38296	0.126348	3.031	0.00243746	0.00481453
	IL17REL	20.5357	2.84046	0.696429	4.07861	4.53e-05	0.000284189	10.6021	4.00992	1.07912	3.71592	0.000202462	0.000475599
	CKMT2	46.2491	1.75354	0.430094	4.0771	4.56e-05	0.000285825	13.0204	1.85251	0.654704	2.82954	0.0046615	0.00878184
	CBLL1	152.418	1.01046	0.248051	4.07359	4.63e-05	0.000289816	468.127	0.89415	0.121537	7.35703	1.88e-13	1.14e-12
	WASHC4	442.632	0.859805	0.211211	4.07083	4.68e-05	0.000293081	990.959	0.414185	0.0826604	5.01069	5.42e-07	1.8e-06
	RAB42	15.5045	3.27033	0.803508	4.07006	4.7e-05	0.000293837	15.6837	1.66302	0.658115	2.52695	0.0115058	0.0201372
	OPRL1	21.967	2.32704	0.571764	4.06994	4.7e-05	0.000293884	22.7858	2.5432	0.643208	3.95394	7.69e-05	0.000193079
	BTG2	208.878	0.897421	0.220516	4.06965	4.71e-05	0.00029403	249.805	1.43947	0.157428	9.14367	6.04e-20	5.63e-19
	TBX21	5.66392	6.88593	1.69301	4.06726	4.76e-05	0.000296625	3.3828	6.05084	1.77005	3.41845	0.000629788	0.0013726
	LIN37	56.4312	1.36639	0.33604	4.06614	4.78e-05	0.00029794	77.3842	1.08141	0.301157	3.59085	0.0003296	0.000749417
	OR10G3	5.291	6.78878	1.67225	4.05968	4.91e-05	0.000305521	2.92378	5.85285	2.06839	2.82966	0.0046597	0.00877958
	MBD3L2	5.11574	6.73137	1.65844	4.05886	4.93e-05	0.000306479	10.0903	7.6294	1.42207	5.36501	8.09e-08	2.93e-07
	RANBP17	91.8151	1.89888	0.467904	4.05826	4.94e-05	0.000307152	123.305	0.969449	0.225242	4.30402	1.68e-05	4.61e-05
	FXR1	552.135	0.827082	0.204053	4.05326	5.05e-05	0.000312763	1468.04	0.556593	0.0662299	8.40397	4.32e-17	3.42e-16
	PPP3CB	321.56	-1.04657	0.258225	-4.05293	5.06e-05	0.000313095	362.446	0.527415	0.181392	2.9076	0.00364215	0.00699809
	DSE	202.658	0.99846	0.246652	4.04805	5.16e-05	0.000319573	714.587	0.257268	0.0977248	2.63258	0.00847393	0.0151934
	GNL3L	188.935	-0.942806	0.232922	-4.04773	5.17e-05	0.000319844	892.801	0.313461	0.0917398	3.41685	0.000633505	0.00137988
	NDUFAF7	274.554	0.948715	0.234385	4.04768	5.17e-05	0.000319844	288.382	1.17152	0.155707	7.52389	5.32e-14	3.36e-13
	EYA4	88.193	1.35591	0.335317	4.04366	5.26e-05	0.000325145	77.5573	1.9044	0.296509	6.42274	1.34e-10	6.36e-10
	HNRNPH3	343.387	1.04594	0.258701	4.04305	5.28e-05	0.00032588	358.668	0.710596	0.139765	5.08423	3.69e-07	1.24e-06
	TMEFF2	78.8915	1.22994	0.304296	4.04193	5.3e-05	0.000327083	105.214	1.46978	0.226387	6.49233	8.45e-11	4.09e-10
	AAK1	836.015	-0.757948	0.187567	-4.04094	5.32e-05	0.000328103	1059.62	1.02652	0.0915206	11.2163	3.39e-29	5.18e-28
	DDX21	418.798	0.956455	0.236821	4.03873	5.37e-05	0.000331096	4692.03	0.523119	0.0436799	11.9762	4.74e-33	8.5e-32
	PFKFB2	243.846	1.24267	0.308543	4.02754	5.64e-05	0.000346492	224.62	1.20328	0.153242	7.85211	4.09e-15	2.81e-14
	TDG	245.083	0.906062	0.22507	4.02569	5.68e-05	0.000348948	878.922	0.649799	0.103519	6.2771	3.45e-10	1.58e-09
	UBL4B	8.61001	5.57646	1.38998	4.01191	6.02e-05	0.000368109	6.68189	5.17115	1.4647	3.53051	0.000414756	0.000930491
	STAG1	434.111	0.844996	0.210658	4.01122	6.04e-05	0.00036882	828.396	0.918085	0.0923376	9.9427	2.71e-23	3.05e-22
	HECTD4	1572.06	-0.67092	0.167288	-4.01056	6.06e-05	0.00036943	737.91	0.329268	0.101061	3.2581	0.00112163	0.00235397
	SLC8A3	87.8953	1.23978	0.309149	4.01029	6.06e-05	0.000369709	5.23823	6.68263	1.64109	4.07206	4.66e-05	0.000120354
	SLC18A3	14.6449	2.90119	0.723594	4.00942	6.09e-05	0.000370947	22.2125	8.77213	1.27742	6.86705	6.55e-12	3.5e-11
	OTOR	5.18415	6.74901	1.68516	4.00497	6.2e-05	0.000377047	3.76324	6.2046	1.97024	3.14916	0.00163739	0.00334081
	CACNA1D	271.58	-1.42556	0.356091	-4.00336	6.24e-05	0.000379489	17.9517	1.6526	0.644112	2.5657	0.0102969	0.0181731
	CDC37L1	119.271	1.10904	0.277213	4.00067	6.32e-05	0.000383277	210.434	1.05153	0.195948	5.36637	8.03e-08	2.91e-07
	ZNF563	35.1905	2.08427	0.521202	3.99897	6.36e-05	0.00038577	4.08558	6.32287	1.92757	3.28023	0.00103723	0.00219
	NSF	231.152	-0.909605	0.227492	-3.9984	6.38e-05	0.000386419	335.492	0.327968	0.141997	2.30969	0.0209056	0.0345288
	ADAMTS20	50.6736	1.44117	0.360448	3.99829	6.38e-05	0.000386464	21.9687	1.65522	0.735012	2.25197	0.0243245	0.0396665
	GHSR	10.8693	4.90093	1.22612	3.99709	6.41e-05	0.000388151	29.3161	7.294	1.11718	6.52896	6.62e-11	3.24e-10
	RRAGD	168.236	-1.16108	0.290792	-3.99283	6.53e-05	0.000394771	316.03	0.509622	0.139954	3.64134	0.00027122	0.000624517
	CD8A	18.0102	2.33956	0.58631	3.99031	6.6e-05	0.000398551	5.4671	6.75965	1.65331	4.08856	4.34e-05	0.000112723
	PIGR	14.4561	3.44368	0.863139	3.98972	6.62e-05	0.000399413	2.68001	5.72307	2.11685	2.70357	0.00685981	0.0125509
	NPIPB6	26.5463	2.34056	0.586738	3.9891	6.63e-05	0.000399885	12.869	2.92982	0.793664	3.69152	0.000222922	0.000519997
	MGAT5	476.015	-0.740024	0.185642	-3.98629	6.71e-05	0.000404221	655.367	0.403634	0.105715	3.81814	0.000134462	0.000325666
	BAAT	21.4392	2.57112	0.645211	3.98493	6.75e-05	0.00040581	22.3476	4.53816	0.650484	6.97659	3.02e-12	1.66e-11
	ZNF583	96.7399	1.12744	0.282922	3.98497	6.75e-05	0.00040581	89.4926	1.36287	0.256185	5.31985	1.04e-07	3.71e-07
	FOXG1	8.85367	5.623	1.41139	3.98402	6.78e-05	0.000406933	150.222	0.553982	0.214275	2.58538	0.00972712	0.0172318
	ABCC2	35.4861	1.95064	0.489768	3.98279	6.81e-05	0.0004089	23.3866	2.4844	0.520448	4.77359	1.81e-06	5.62e-06
	TLR9	17.068	3.05532	0.768854	3.97386	7.07e-05	0.000423505	13.1428	4.72773	0.99921	4.73147	2.23e-06	6.84e-06
	RASA2	235.392	0.956586	0.240941	3.97021	7.18e-05	0.000429886	378.367	0.96227	0.135307	7.11177	1.15e-12	6.54e-12
	CHUK	195.298	1.09687	0.276381	3.96867	7.23e-05	0.000432216	432.781	0.754957	0.117926	6.40197	1.53e-10	7.27e-10
	BCAS3	200.755	0.911802	0.229811	3.96761	7.26e-05	0.000433987	135.26	1.15878	0.20412	5.67695	1.37e-08	5.36e-08
	TRERF1	279.308	1.0937	0.275959	3.96327	7.39e-05	0.000440868	390.583	0.842183	0.127455	6.6077	3.9e-11	1.94e-10
	FCHO2	126.379	0.99912	0.252714	3.95355	7.7e-05	0.000457406	328.981	1.22186	0.140662	8.68651	3.74e-18	3.16e-17
	PDE12	255.722	0.837002	0.211907	3.94987	7.82e-05	0.000463856	443.036	0.802549	0.161983	4.95452	7.25e-07	2.36e-06
	EPM2AIP1	543.356	0.759721	0.19238	3.94907	7.85e-05	0.000465083	612.267	1.20783	0.105086	11.4938	1.42e-30	2.29e-29
	ZNF570	164.208	1.24412	0.315056	3.94889	7.85e-05	0.000465268	154.414	1.66618	0.195592	8.51861	1.61e-17	1.31e-16
	PGAP1	767.974	-0.955592	0.242007	-3.94861	7.86e-05	0.000465643	745.171	1.30891	0.111109	11.7804	4.92e-32	8.45e-31
	NOL10	110.148	1.07409	0.272045	3.94822	7.87e-05	0.000466244	449.085	0.467952	0.142324	3.28794	0.00100924	0.00213336
	OR6A2	12.6317	3.77447	0.956059	3.94794	7.88e-05	0.00046645	6.12853	2.53136	1.17115	2.16143	0.0306622	0.0489248
	CXXC4	462.496	-1.59442	0.403901	-3.94754	7.9e-05	0.000466907	189.724	1.13681	0.20546	5.53302	3.15e-08	1.19e-07
	SLC26A7	15.2694	2.60972	0.661667	3.94417	8.01e-05	0.000472546	9.15152	2.57962	0.953815	2.70453	0.00684016	0.0125212
	RRP12	169.346	1.08511	0.275246	3.94233	8.07e-05	0.000475558	631.052	0.470914	0.12034	3.91321	9.11e-05	0.000226241
	USPL1	220.854	1.09013	0.276604	3.94111	8.11e-05	0.00047775	507.202	0.427041	0.114609	3.72608	0.00019448	0.000458611
	TBC1D30	56.3565	1.51733	0.38512	3.93989	8.15e-05	0.000479376	29.0189	1.16317	0.472173	2.46343	0.0137614	0.0236227
	FOXL2	5.46507	6.79912	1.72583	3.93961	8.16e-05	0.000479762	9.4485	2.32625	0.982571	2.36751	0.0179082	0.0299902
	MYH6	15.6812	3.07599	0.781153	3.93775	8.22e-05	0.000483159	6.88684	7.09263	1.60139	4.42905	9.47e-06	2.69e-05
	SLC7A2	511.784	-1.16511	0.29604	-3.93564	8.3e-05	0.000486918	335.633	0.742135	0.132344	5.60761	2.05e-08	7.86e-08
	CD200R1	15.5216	3.54276	0.902052	3.92745	8.59e-05	0.000502417	15.5159	5.38112	1.03528	5.19774	2.02e-07	6.98e-07
	OR6J1	5.05489	6.71998	1.71149	3.92639	8.62e-05	0.00050427	3.81563	6.22201	1.96711	3.16302	0.00156143	0.00319383
	AFTPH	327.678	0.927361	0.236484	3.92146	8.8e-05	0.000514188	284.413	0.771933	0.151273	5.1029	3.34e-07	1.13e-06
	ZNF546	110.822	1.18413	0.301979	3.92122	8.81e-05	0.00051433	79.0016	1.37908	0.266306	5.17854	2.24e-07	7.7e-07
	ALOX12	26.013	2.27302	0.579875	3.91984	8.86e-05	0.000516927	16.1618	2.23805	0.643857	3.47601	0.000508938	0.00112645
	STX1B	74.065	-1.37243	0.350175	-3.91928	8.88e-05	0.000517965	27.9799	1.07034	0.443408	2.4139	0.0157829	0.0267515
	DNAI4	55.2793	1.54807	0.395246	3.91672	8.98e-05	0.000522591	21.3912	1.41313	0.577622	2.44646	0.0144265	0.0246548
	NIN	457.354	1.0559	0.269621	3.91623	8.99e-05	0.000523468	1525.12	0.663486	0.0733519	9.04525	1.49e-19	1.36e-18
	ELF1	283.317	0.951993	0.243178	3.9148	9.05e-05	0.000526048	393.368	1.26728	0.128607	9.85387	6.6e-23	7.25e-22
	VAMP2	248.33	-0.924596	0.23631	-3.91263	9.13e-05	0.000530235	86.0952	1.37209	0.252297	5.43841	5.38e-08	1.98e-07
	TENT2	283.448	0.853462	0.218173	3.91185	9.16e-05	0.000531407	551.805	0.637912	0.112679	5.6613	1.5e-08	5.85e-08
	FAM76B	105.518	1.19644	0.306094	3.90875	9.28e-05	0.000537722	230.519	0.977953	0.154206	6.34186	2.27e-10	1.06e-09
	AASDHPPT	222.168	-1.45526	0.372868	-3.90288	9.51e-05	0.000550385	648.302	0.280124	0.106317	2.63479	0.00841885	0.0151094
	SAXO1	10.3067	4.20558	1.07829	3.90025	9.61e-05	0.000555442	3.4802	6.08971	1.99431	3.05354	0.00226159	0.00449439
	PDK3	269.875	-0.982324	0.251877	-3.90002	9.62e-05	0.000555776	281.774	0.798038	0.15394	5.18407	2.17e-07	7.49e-07
	COG5	409.799	0.866331	0.222183	3.89917	9.65e-05	0.000557345	629.571	0.338599	0.0965094	3.50845	0.000450719	0.00100502
	PDCD11	384.676	0.751916	0.192846	3.89906	9.66e-05	0.000557418	1532.56	0.341767	0.0678383	5.03796	4.71e-07	1.56e-06
	XPC	238.623	0.897516	0.230245	3.89809	9.7e-05	0.00055947	347.697	0.301778	0.130563	2.31135	0.0208134	0.0343881
	LNPEP	484.851	-0.925301	0.237583	-3.89464	9.83e-05	0.000566508	1302.11	1.24005	0.0694019	17.8676	2.11e-71	1.24e-69
	TBC1D22B	179.407	1.0893	0.279714	3.89435	9.85e-05	0.000567015	210.262	1.03618	0.164793	6.28778	3.22e-10	1.48e-09
	SHH	27.9268	2.19799	0.564563	3.89326	9.89e-05	0.000569181	15.5003	8.2592	1.36171	6.06532	1.32e-09	5.67e-09
	FOXA1	251.191	-1.52935	0.392898	-3.89248	9.92e-05	0.000570414	18.5667	3.62336	0.739032	4.90285	9.45e-07	3.04e-06
	SERTAD3	88.1745	1.13048	0.290535	3.89103	9.98e-05	0.000573643	162.796	0.916399	0.190342	4.8145	1.48e-06	4.63e-06
	PDE10A	195.212	1.04271	0.267984	3.89094	9.99e-05	0.00057367	207.157	0.793075	0.182778	4.33901	1.43e-05	3.98e-05
	ANKRD34B	8.1292	5.48692	1.41047	3.89012	0.000100193	0.000575404	3.86172	6.25106	1.6746	3.73286	0.000189318	0.000447591
	NAMPT	270.068	1.10948	0.285659	3.88395	0.000102774	0.000589228	740.602	0.446403	0.0972715	4.58924	4.45e-06	1.32e-05
	SAMD5	283.625	-1.19598	0.307962	-3.88352	0.000102955	0.000590068	294.849	1.30214	0.151436	8.59862	8.07e-18	6.69e-17
	CSPP1	255.218	0.976535	0.251555	3.88199	0.000103603	0.000593581	357.087	1.69784	0.134923	12.5838	2.59e-36	5.34e-35
	TMEM131L	162.801	1.04069	0.268311	3.87868	0.000105024	0.0006005	626.152	0.978231	0.10297	9.50019	2.09e-21	2.1e-20
	ASH1L	1747.37	0.639689	0.164985	3.87725	0.000105645	0.000603849	1812.93	1.36101	0.0661499	20.5746	4.63e-94	3.95e-92
	KCNE4	21.103	3.5601	0.918286	3.8769	0.000105796	0.000604505	86.5157	1.12912	0.266822	4.23174	2.32e-05	6.26e-05
	DCLK3	42.7144	1.7807	0.459714	3.87349	0.000107289	0.000612626	21.7176	1.69028	0.487876	3.46456	0.000531099	0.00117179
	ETV7	4.70437	6.59679	1.7046	3.86999	0.000108838	0.000620632	3.14477	5.94448	2.04659	2.90458	0.00367744	0.00705756
	EPB41L4A	148.707	1.15759	0.299153	3.86954	0.000109042	0.000621584	162.488	1.21462	0.185036	6.56425	5.23e-11	2.57e-10
	NET1	331.081	1.07481	0.277807	3.86891	0.000109323	0.000622978	980.204	0.222053	0.0894616	2.48211	0.0130608	0.0225493
	CREB5	105.721	1.07269	0.277276	3.86868	0.000109425	0.00062335	467.403	1.8677	0.123591	15.1119	1.35e-51	4.67e-50
	COL28A1	25.5917	2.11539	0.547134	3.86631	0.000110494	0.000629016	3.80647	6.23434	1.68908	3.69097	0.000223397	0.000520774
	USP50	8.54465	4.98241	1.28883	3.86583	0.000110711	0.000629828	2.79338	5.77286	1.903	3.03355	0.00241693	0.00477978
	TIGAR	92.2029	1.30154	0.336756	3.86494	0.000111116	0.000631708	674.356	0.714634	0.104955	6.80894	9.83e-12	5.17e-11
	MAPK13	342.666	-1.38882	0.359502	-3.86317	0.000111926	0.000636102	21.9709	2.05117	0.560272	3.66104	0.000251198	0.000580877
	CEP76	61.2537	1.45264	0.376119	3.86218	0.000112378	0.000637975	211.588	1.11186	0.188315	5.90425	3.54e-09	1.47e-08
	SBNO1	735.781	0.782116	0.202542	3.86151	0.00011269	0.000638942	2001.81	0.956175	0.0738748	12.9432	2.57e-38	5.76e-37
	ARID1A	999.398	-0.866795	0.224484	-3.86128	0.000112796	0.000639326	1359.74	0.397279	0.0812939	4.88695	1.02e-06	3.28e-06
	HDX	129.769	1.0975	0.284946	3.85162	0.000117338	0.000662494	159.744	1.55741	0.182988	8.51099	1.72e-17	1.4e-16
	MAP2K3	66.6296	1.65105	0.428803	3.85038	0.000117936	0.000665569	219.147	0.520218	0.186028	2.79644	0.00516686	0.0096484
	ZBTB41	194.997	-1.44264	0.374729	-3.84981	0.00011821	0.000666671	665.99	0.724915	0.112716	6.43136	1.26e-10	6.02e-10
	SRGAP2C	65.7857	1.47731	0.383779	3.84938	0.000118419	0.000667623	152.382	0.456889	0.189311	2.41343	0.0158031	0.0267766
	DUSP12	86.4296	1.15368	0.29989	3.84699	0.000119576	0.000673699	185.361	0.535077	0.190153	2.81393	0.00489395	0.00917968
	KAT6A	1101.23	0.699479	0.181859	3.84627	0.000119932	0.000675028	1284.38	0.944179	0.0703434	13.4224	4.47e-41	1.11e-39
	EYA3	331.519	0.718784	0.186884	3.84615	0.00011999	0.000675133	643.355	1.01145	0.103308	9.79067	1.23e-22	1.33e-21
	EIF4EBP2	365.155	-1.02165	0.265729	-3.8447	0.000120701	0.000678681	1320.59	0.433615	0.0797149	5.43958	5.34e-08	1.97e-07
	PHLPP1	198.074	1.24425	0.323716	3.84365	0.000121218	0.000681337	321.001	1.52394	0.130565	11.6718	1.78e-31	2.97e-30
	RFK	77.621	-1.68586	0.438682	-3.84302	0.000121528	0.000682496	362.93	0.454907	0.152773	2.97767	0.00290453	0.00567595
	PAWR	224.681	0.939432	0.244464	3.84282	0.000121627	0.000682758	1941.11	1.0217	0.0605893	16.8626	8.47e-64	4.33e-62
	ZNFX1	304.204	0.853509	0.222138	3.84225	0.00012191	0.000683883	705.153	0.852338	0.109207	7.80478	5.96e-15	4.06e-14
	EIF2B5	247.627	0.846655	0.220393	3.84157	0.000122249	0.000685341	358.233	0.457686	0.14836	3.08497	0.00203569	0.00407695
	ITGA9	90.2421	1.18487	0.308612	3.83936	0.000123356	0.000691315	62.2104	2.052	0.327903	6.25795	3.9e-10	1.78e-09
	GPR89A	68.3668	1.3981	0.364217	3.83865	0.000123711	0.000692541	98.5899	1.02144	0.272794	3.74437	0.000180848	0.000429017
	ZNF26	138.011	0.95883	0.249796	3.83845	0.000123815	0.000692744	154.057	1.77431	0.201791	8.79281	1.46e-18	1.26e-17
	TOR1AIP1	216.381	1.05438	0.274826	3.83652	0.000124789	0.0006975	536.95	0.413363	0.106446	3.88333	0.000103035	0.00025408
	LRP1B	229.706	-0.868021	0.226317	-3.83543	0.000125347	0.00070039	79.9765	1.6136	0.285111	5.65956	1.52e-08	5.91e-08
	DOK7	26.2281	2.43356	0.634606	3.83476	0.000125688	0.000701833	33.9176	3.91339	0.529404	7.39207	1.45e-13	8.91e-13
	TTBK1	118.128	-1.32834	0.346471	-3.83392	0.000126119	0.000703772	9.01379	2.21465	0.954729	2.31966	0.0203592	0.033687
	RNF225	9.31055	3.27455	0.854333	3.83287	0.000126656	0.000706302	16.2164	1.88212	0.614615	3.06227	0.00219667	0.00437545
	DNAH3	14.827	2.47006	0.645205	3.82833	0.000129017	0.000718524	9.11675	5.57481	1.27975	4.35618	1.32e-05	3.7e-05
	EFCAB14	381.525	0.757895	0.198033	3.82711	0.000129655	0.000721364	843.796	0.452738	0.0815792	5.54968	2.86e-08	1.08e-07
	PAK2	438.235	-0.951565	0.248797	-3.82467	0.000130947	0.000727361	1612.16	0.51927	0.0653284	7.94861	1.89e-15	1.32e-14
	PCDH11Y	26.8906	1.87847	0.491186	3.82436	0.000131111	0.000728032	2.52629	5.6271	2.16263	2.60197	0.00926889	0.0164798
	FERMT2	215.476	0.94446	0.247117	3.82191	0.000132419	0.000734093	1386.74	0.292339	0.0688442	4.24639	2.17e-05	5.9e-05
	C2CD6	14.3088	2.47914	0.648959	3.82018	0.000133356	0.000738281	8.90949	5.5971	1.298	4.3121	1.62e-05	4.46e-05
	FAM184B	22.2304	2.12014	0.554993	3.82011	0.000133393	0.000738281	16.656	3.46761	0.647708	5.35366	8.62e-08	3.11e-07
	RCL1	51.7046	1.51635	0.397612	3.81365	0.000136931	0.000756799	222.534	0.38393	0.168006	2.28522	0.0223001	0.0366669
	ORC4	336.897	0.860754	0.225774	3.81246	0.000137593	0.00075954	352.13	0.972297	0.127178	7.64517	2.09e-14	1.36e-13
	PLCB1	265.702	0.920982	0.241572	3.81246	0.000137593	0.00075954	268.796	1.13315	0.153913	7.36228	1.81e-13	1.1e-12
	CCDC138	68.0625	1.37678	0.361154	3.81218	0.000137747	0.000760147	208.492	0.696186	0.168909	4.12165	3.76e-05	9.86e-05
	STX11	9.4437	5.1166	1.34261	3.81093	0.000138447	0.000763261	24.7569	1.11448	0.461706	2.41382	0.0157862	0.0267541
	MIER3	289.558	1.02908	0.270107	3.8099	0.000139023	0.000766188	676.751	1.45148	0.0953189	15.2276	2.32e-52	8.26e-51
	CNTD1	22.7186	2.09714	0.550538	3.80926	0.000139385	0.000767933	19.6085	4.3646	0.690269	6.32304	2.56e-10	1.19e-09
	PSTPIP2	32.6513	2.13019	0.559304	3.80864	0.000139731	0.00076959	82.222	1.07213	0.267262	4.01152	6.03e-05	0.000153896
	ZBED6	1257.19	-0.761167	0.199876	-3.8082	0.000139982	0.000770526	1897.33	0.637559	0.12586	5.0656	4.07e-07	1.36e-06
	LRIT3	9.78114	4.44387	1.16705	3.80779	0.000140212	0.000771236	29.5402	9.18062	1.27203	7.21729	5.3e-13	3.1e-12
	DRGX	12.123	3.83077	1.00619	3.80721	0.000140543	0.000772802	2.97616	5.87457	1.81385	3.23873	0.00120063	0.00250686
	IER3	17.8004	2.23482	0.587107	3.8065	0.000140948	0.000774276	126.547	0.559036	0.211769	2.63984	0.00829458	0.0149028
	FOXD3	11.5833	4.17872	1.09852	3.80396	0.000142403	0.000782017	47.9405	9.88449	1.2377	7.98616	1.39e-15	9.9e-15
	SOCS1	8.9696	4.01918	1.05668	3.80357	0.000142625	0.00078298	21.4247	2.40946	0.527095	4.57121	4.85e-06	1.43e-05
	ATG14	208.379	0.891154	0.234495	3.8003	0.000144519	0.000792093	339.064	1.39991	0.135122	10.3603	3.76e-25	4.67e-24
	RASGEF1B	275.354	1.14054	0.300139	3.80004	0.000144675	0.000792693	65.032	2.69097	0.330146	8.15086	3.61e-16	2.67e-15
	GRIN1	22.2233	2.21883	0.584351	3.79709	0.000146407	0.000800886	13.4969	8.05985	1.34114	6.00969	1.86e-09	7.9e-09
	RIC1	272.54	0.779593	0.205484	3.79394	0.000148277	0.00081033	734.09	0.615322	0.0996917	6.17225	6.73e-10	2.99e-09
	TRPM3	34.1591	2.48118	0.654001	3.79385	0.000148331	0.000810366	207.568	0.789028	0.187347	4.21158	2.54e-05	6.81e-05
	OPALIN	7.14844	5.33162	1.40543	3.79358	0.000148493	0.00081099	3.53652	6.12511	1.96946	3.11004	0.00187063	0.00377315
	LNPK	268.93	-0.992464	0.261728	-3.79196	0.000149462	0.000816016	499.031	0.391141	0.105646	3.70236	0.000213606	0.000499539
	FAM161B	75.0942	1.22446	0.323028	3.79056	0.00015031	0.000820384	74.767	1.91924	0.274977	6.97965	2.96e-12	1.63e-11
	RAD9B	21.5358	2.26545	0.598169	3.78731	0.00015229	0.000830121	17.3186	2.77333	0.643233	4.31155	1.62e-05	4.47e-05
	PNN	416.528	0.801567	0.211657	3.78711	0.000152407	0.000830225	844.598	0.759723	0.114809	6.61727	3.66e-11	1.83e-10
	SYT14	317.75	-1.14563	0.302674	-3.78504	0.000153682	0.000836157	501.076	0.492983	0.110551	4.45934	8.22e-06	2.35e-05
	IMMT	346.47	0.798503	0.210987	3.78461	0.000153948	0.000837271	855.157	0.42919	0.143464	2.99161	0.00277509	0.00543605
	TNIK	355.83	1.07864	0.285046	3.78408	0.00015428	0.000838806	812.929	1.22819	0.103164	11.9052	1.11e-32	1.96e-31
	NKAPL	16.3959	2.69386	0.712904	3.77872	0.00015764	0.000855426	4.66298	6.52833	1.61215	4.04946	5.13e-05	0.000132053
	CDK11B	133.235	1.22471	0.324433	3.77492	0.000160056	0.000866872	231.619	0.842092	0.172223	4.88954	1.01e-06	3.24e-06
	ZNF649	194.634	0.963898	0.255353	3.77476	0.00016016	0.000866941	227.752	1.2625	0.159994	7.89091	3e-15	2.08e-14
	GRM8	78.2158	1.27553	0.338024	3.7735	0.000160976	0.000871018	13.9378	4.87357	0.9031	5.39649	6.8e-08	2.48e-07
	HOXD1	7.79855	3.81289	1.01062	3.77282	0.000161416	0.000872399	4.71141	3.23649	1.44095	2.24608	0.0246992	0.0401927
	USH2A	332.696	-0.945814	0.250693	-3.7728	0.000161423	0.000872399	27.3917	1.7447	0.502281	3.47355	0.000513613	0.00113577
	CMYA5	81.3513	1.47811	0.392033	3.77039	0.000162995	0.000879976	45.618	3.95045	0.428303	9.2235	2.88e-20	2.73e-19
	MORC3	309.16	0.849454	0.22535	3.76948	0.000163588	0.000882613	645.774	1.14673	0.103433	11.0867	1.46e-28	2.16e-27
	ZNF670	60.2107	1.52746	0.405239	3.76927	0.000163722	0.000883058	109.758	1.47538	0.225672	6.53773	6.25e-11	3.05e-10
	GPR88	4.33145	6.47657	1.71908	3.76747	0.000164912	0.000888626	6.41707	6.97658	1.52889	4.56316	5.04e-06	1.48e-05
	NEK1	170.581	0.883541	0.234765	3.76351	0.000167547	0.000901389	257.117	0.801925	0.175546	4.56818	4.92e-06	1.45e-05
	LARP4	449.141	0.773694	0.205797	3.7595	0.000170253	0.000914497	1593.4	1.28557	0.0697595	18.4286	7.75e-76	4.94e-74
	PLEKHS1	4.39985	6.49738	1.72916	3.75754	0.000171591	0.000920517	2.62763	5.70031	1.91648	2.97437	0.00293592	0.00573119
	NHEJ1	143.589	0.950007	0.252991	3.75511	0.000173267	0.000928919	211.894	0.797348	0.171337	4.65368	3.26e-06	9.81e-06
	HOXA10	4.50767	6.57438	1.75257	3.75128	0.000175932	0.000941715	9.21007	4.96975	1.21741	4.08224	4.46e-05	0.000115567
	LATS2	42.8823	1.66834	0.444808	3.7507	0.000176342	0.00094331	355.671	0.582661	0.124453	4.68177	2.84e-06	8.61e-06
	NSUN2	173.856	0.835233	0.222991	3.7456	0.000179966	0.000960573	1085.32	0.469163	0.0737471	6.36178	1.99e-10	9.36e-10
	MNX1	110.051	-1.94888	0.520477	-3.74441	0.00018082	0.000964526	5.1089	6.65153	1.59794	4.16258	3.15e-05	8.34e-05
	RASL11B	28.4966	1.89652	0.506637	3.74334	0.00018159	0.000968325	108.838	1.8846	0.232585	8.10284	5.37e-16	3.92e-15
	H1-6	18.5593	3.19225	0.852854	3.74301	0.000181826	0.000968977	4.12153	4.43443	1.57586	2.81398	0.00489322	0.00917948
	ARHGAP20	131.999	-1.12226	0.299902	-3.7421	0.000182488	0.000971892	48.8289	1.90389	0.333717	5.70512	1.16e-08	4.58e-08
	CD2AP	471.229	1.08338	0.289535	3.74179	0.000182715	0.000972793	1073.98	1.16834	0.100266	11.6524	2.23e-31	3.71e-30
	ITPRID1	6.59522	6.08967	1.62755	3.74161	0.000182844	0.000972872	6.74287	5.18341	1.60039	3.23884	0.00120016	0.00250623
	PPP1CB	690.286	-0.998897	0.26736	-3.73615	0.000186861	0.000991128	1652.31	0.21321	0.06391	3.33609	0.000849661	0.0018207
	GPR15	4.26305	6.45644	1.72824	3.73585	0.000187086	0.000991701	3.52629	6.12306	1.73901	3.521	0.000429922	0.00096172
	SFT2D2	281.181	-0.836165	0.223987	-3.73309	0.000189147	0.00100137	926.071	0.190547	0.0859778	2.21624	0.026675	0.0431305
	SYTL2	101.024	1.49601	0.401153	3.72928	0.000192029	0.0010141	59.4212	2.03966	0.326449	6.24803	4.16e-10	1.89e-09
	ZNF91	1359.5	0.786317	0.210855	3.72918	0.000192104	0.00101417	927.462	1.6325	0.0856211	19.0666	4.78e-81	3.33e-79
	ACVR2B	446.04	-1.22343	0.328206	-3.72764	0.000193284	0.00101914	638.337	0.482006	0.105814	4.55522	5.23e-06	1.53e-05
	DCAF4L2	4.27059	6.46305	1.7359	3.72317	0.000196733	0.00103506	6.67082	5.09188	1.39607	3.6473	0.000265013	0.000611184
	SORBS1	391.331	0.823149	0.221134	3.72239	0.000197346	0.00103732	188.745	1.76947	0.183496	9.64305	5.26e-22	5.48e-21
	B3GAT2	65.7679	1.28691	0.345732	3.72228	0.000197432	0.00103743	64.267	2.18255	0.313062	6.97163	3.13e-12	1.72e-11
	PARP8	183.017	0.954402	0.256408	3.72221	0.000197489	0.00103743	279.864	0.797283	0.150936	5.28227	1.28e-07	4.51e-07
	SPTLC2	301.937	0.752916	0.202494	3.71822	0.000200631	0.00105198	881.287	0.670443	0.0800334	8.37704	5.43e-17	4.25e-16
	DNAJA1	872.052	1.0567	0.284276	3.71718	0.000201458	0.00105599	2043.94	0.485215	0.0777908	6.23744	4.45e-10	2.01e-09
	POLR1A	562.303	0.724179	0.194936	3.71495	0.000203242	0.00106369	1378.38	0.823277	0.0703667	11.6998	1.28e-31	2.14e-30
	ADAM20	43.8144	1.88104	0.506637	3.71279	0.000204989	0.00107217	19.4887	4.14224	1.80062	2.30045	0.0214227	0.0353352
	IRAG2	14.1198	2.52292	0.681522	3.70189	0.000214001	0.00111278	13.5406	6.15792	1.20901	5.09336	3.52e-07	1.19e-06
	LRAT	128.712	1.39548	0.377245	3.69912	0.000216348	0.00112395	33.1089	3.44626	0.494015	6.97603	3.04e-12	1.67e-11
	TMEM161B	147.392	1.09167	0.295226	3.69773	0.000217533	0.00112872	185.198	0.865803	0.190686	4.54046	5.61e-06	1.64e-05
	LPA	14.4459	3.3326	0.901893	3.69511	0.000219788	0.00113868	6.75931	7.0613	1.55832	4.53136	5.86e-06	1.7e-05
	NBEA	1523.23	-0.587196	0.159003	-3.69298	0.000221644	0.00114686	500.868	0.329616	0.115197	2.86132	0.00421881	0.00800646
	MBD3L2B	4.24819	6.47836	1.75502	3.69133	0.000223088	0.00115225	12.1615	7.90652	1.35163	5.84963	4.93e-09	2.01e-08
	TF	17.9232	2.109	0.57142	3.69081	0.000223544	0.00115425	9.28517	2.64027	0.8462	3.12015	0.00180761	0.00365962
	TKTL2	4.07293	6.40691	1.73614	3.69031	0.000223983	0.00115546	7.00935	7.10542	1.53864	4.618	3.87e-06	1.16e-05
	ZNF80	4.2331	6.46628	1.75284	3.68902	0.000225116	0.00116024	3.94603	6.2765	1.68699	3.72052	0.000198812	0.000468151
	EIF5B	263.948	0.847913	0.22992	3.68786	0.000226146	0.00116508	905.294	0.663484	0.0928914	7.14258	9.16e-13	5.27e-12
	CCDC91	156.711	1.02028	0.276873	3.68501	0.000228692	0.00117689	205.529	0.433541	0.163305	2.65479	0.00793572	0.0142966
	ZNF229	137.47	0.903817	0.245357	3.68369	0.000229883	0.00118229	173.57	1.05162	0.190618	5.51688	3.45e-08	1.3e-07
	PHYKPL	185.729	1.30001	0.353053	3.6822	0.000231227	0.00118885	143.547	0.548818	0.206481	2.65796	0.00786159	0.0141717
	BEST4	15.4922	2.4447	0.664176	3.6808	0.000232502	0.00119504	12.2141	5.04179	1.02476	4.91996	8.66e-07	2.8e-06
	MTCL1	198.728	0.904071	0.245879	3.67689	0.000236096	0.00121241	313.388	1.23568	0.141123	8.75608	2.02e-18	1.73e-17
	DCUN1D4	260.039	0.995694	0.270833	3.67641	0.000236537	0.0012143	526.802	0.953678	0.115914	8.22744	1.91e-16	1.45e-15
	CDK11A	155.064	0.904821	0.246222	3.67482	0.00023802	0.00122081	172.394	0.861133	0.191575	4.49503	6.96e-06	2.01e-05
	CCR6	6.76049	5.22062	1.42214	3.67096	0.000241644	0.00123677	7.48255	7.20312	1.46207	4.92665	8.37e-07	2.71e-06
	PROB1	23.9707	2.48886	0.678445	3.66847	0.000244002	0.00124696	38.1854	2.02404	0.428807	4.72017	2.36e-06	7.21e-06
	NLRC4	18.9376	2.0315	0.554051	3.66664	0.000245759	0.00125405	12.2069	1.85937	0.787028	2.36252	0.0181512	0.0303693
	NAPB	240.116	-1.02603	0.279841	-3.66648	0.000245908	0.00125443	134.6	0.517927	0.221069	2.34283	0.0191382	0.0318391
	SPATS2	208.041	0.838135	0.228632	3.66588	0.000246491	0.00125702	366.38	0.34965	0.136409	2.56325	0.0103698	0.0182931
	GPC5	80.717	1.29514	0.353393	3.66488	0.000247456	0.00126081	11.6782	5.33322	1.09957	4.85026	1.23e-06	3.91e-06
	ZBTB5	203.663	0.769164	0.210166	3.6598	0.000252414	0.00128336	301.369	0.848108	0.143032	5.92949	3.04e-09	1.27e-08
	SH3D19	256.25	1.05155	0.287334	3.65968	0.000252529	0.00128356	674.497	0.402595	0.103369	3.89472	9.83e-05	0.000243004
	NPAT	250.631	0.878302	0.240027	3.65919	0.000253018	0.00128566	548.673	0.904372	0.100233	9.02269	1.84e-19	1.67e-18
	VPS4B	196.268	0.910696	0.249055	3.6566	0.000255579	0.00129712	528.082	0.601374	0.114147	5.2684	1.38e-07	4.84e-07
	RBFOX2	965.793	-0.68281	0.186749	-3.6563	0.000255882	0.00129788	2106.97	0.427522	0.0673205	6.35055	2.15e-10	1e-09
	TCHH	6.87489	5.25785	1.43826	3.65571	0.000256476	0.00130013	4.39589	6.44175	1.62873	3.95507	7.65e-05	0.000192264
	SNAPC4	230.653	1.11127	0.304143	3.65376	0.000258424	0.0013092	516.563	1.00252	0.135662	7.38985	1.47e-13	9.05e-13
	CDKL4	13.3615	2.8312	0.775044	3.65295	0.000259246	0.00131298	11.8111	3.43737	0.794638	4.32571	1.52e-05	4.21e-05
	N4BP3	45.5155	1.50379	0.41194	3.6505	0.000261727	0.00132356	67.4987	1.52275	0.382063	3.98561	6.73e-05	0.000170503
	PHLPP2	274.304	0.753316	0.206417	3.64949	0.000262762	0.00132721	389.958	1.15055	0.141179	8.14957	3.65e-16	2.7e-15
	ADCY5	110.83	1.11896	0.307097	3.64365	0.000268796	0.00135365	61.1617	4.56021	0.470198	9.69849	3.06e-22	3.24e-21
	OR4K13	3.97458	6.39576	1.75557	3.64312	0.000269357	0.00135577	3.06046	5.90755	1.80953	3.2647	0.00109582	0.00230376
	THAP5	87.2402	-1.31019	0.360027	-3.63913	0.000273557	0.00137517	322.135	0.522047	0.145954	3.5768	0.000347832	0.000788426
	EEF1A2	354.869	-1.57093	0.431754	-3.63848	0.000274253	0.00137785	71.1439	1.12482	0.298254	3.77136	0.000162362	0.000388429
	PTGES3L-AARSD1	59.2615	2.61166	0.718224	3.63628	0.000276607	0.00138913	46.819	6.69655	3.10411	2.15732	0.030981	0.0493958
	HBA1	8.92511	5.049	1.38906	3.63484	0.000278156	0.00139622	16.2259	8.32822	1.33494	6.23866	4.41e-10	2e-09
	EXOC8	186.784	0.951215	0.261715	3.63454	0.000278474	0.0013974	351.352	1.04534	0.123627	8.45563	2.78e-17	2.22e-16
	BARD1	106.655	1.38214	0.380295	3.63438	0.000278651	0.00139746	437.504	0.882264	0.113834	7.75048	9.15e-15	6.15e-14
	HSPA6	280.838	1.4574	0.401128	3.63325	0.000279876	0.00140195	15.3275	3.36978	0.748168	4.50404	6.67e-06	1.93e-05
	KLRC1	4.09533	6.39081	1.76119	3.62869	0.000284868	0.00142442	4.71823	6.54205	1.60022	4.08821	4.35e-05	0.000112852
	SYT6	65.9452	1.27447	0.351374	3.6271	0.00028662	0.00143149	57.4025	4.40023	0.42297	10.4032	2.4e-25	3.01e-24
	DDX52	239.879	0.771127	0.212632	3.62658	0.0002872	0.00143355	898.782	0.787622	0.0962819	8.18038	2.83e-16	2.12e-15
	CYP26A1	14.1858	3.52136	0.971401	3.62503	0.000288931	0.00144133	27.8386	6.20204	0.85797	7.22874	4.88e-13	2.86e-12
	GMEB1	129.918	1.19282	0.329117	3.62431	0.000289734	0.00144492	316.626	0.953911	0.138351	6.89485	5.39e-12	2.9e-11
	IRAK2	46.1953	1.97044	0.543771	3.62366	0.00029046	0.00144811	67.5961	0.780327	0.285638	2.73187	0.00629757	0.0116004
	CACNA1C	506.474	-1.08973	0.30086	-3.62205	0.000292279	0.00145632	73.1591	1.05071	0.331084	3.17354	0.00150593	0.00308806
	LGALS9	15.2895	3.41608	0.943224	3.62171	0.000292661	0.00145737	17.8658	3.37989	0.642009	5.26455	1.41e-07	4.94e-07
	YBX1	850.003	0.750936	0.207341	3.62174	0.000292628	0.00145737	7236.85	0.228483	0.0490589	4.65732	3.2e-06	9.65e-06
	KDSR	117.85	1.11598	0.308223	3.62069	0.000293816	0.00146183	394.224	0.292725	0.128409	2.27963	0.0226294	0.037163
	CYSRT1	40.8246	-2.07975	0.574493	-3.62015	0.000294435	0.00146405	7.03113	2.77294	1.08326	2.55981	0.0104729	0.0184615
	E2F8	20.4494	2.50927	0.69321	3.61978	0.00029485	0.00146525	68.1048	0.832529	0.308643	2.69739	0.00698858	0.0127693
	NPM1	1327.48	0.937324	0.258965	3.61951	0.000295166	0.00146639	10689.1	0.187392	0.047422	3.95158	7.76e-05	0.000194949
	IRX3	17.4944	2.31719	0.640318	3.61881	0.000295965	0.00146993	36.7274	1.34187	0.435519	3.08109	0.00206244	0.00412882
	EPC1	353.18	0.904976	0.250086	3.61865	0.00029614	0.00147037	425.854	1.488	0.124939	11.9098	1.05e-32	1.86e-31
	WDPCP	96.234	1.03981	0.287419	3.61776	0.000297166	0.00147503	65.5543	1.05965	0.286598	3.69732	0.000217884	0.000508974
	SEC62	374.241	-0.898603	0.248463	-3.61665	0.000298445	0.00148051	681.855	0.4561	0.109539	4.16382	3.13e-05	8.31e-05
	SLC35G6	29.4905	2.08622	0.577097	3.61502	0.000300319	0.00148773	20.1272	2.15608	0.586984	3.67315	0.000239583	0.000556033
	ZNF778	188.671	0.834788	0.231051	3.61301	0.000302666	0.00149838	326.705	0.938946	0.130049	7.21995	5.2e-13	3.05e-12
	EIF3J	196.539	0.867961	0.240262	3.61255	0.000303198	0.0014997	775.209	0.768029	0.104202	7.37054	1.7e-13	1.04e-12
	ZNF304	138.983	0.960579	0.265969	3.61162	0.000304289	0.00150465	188.122	1.0145	0.18363	5.52469	3.3e-08	1.24e-07
	TLE7	4.66591	6.57691	1.82164	3.61044	0.000305677	0.00151063	3.3697	6.04638	1.77054	3.41499	0.000637842	0.00138871
	ZNF93	122.612	1.13335	0.31403	3.60904	0.000307331	0.00151792	189.886	1.57355	0.197883	7.95194	1.84e-15	1.29e-14
	MRPL42	327.182	-0.716631	0.19864	-3.60769	0.000308933	0.00152539	1218.67	0.30494	0.0808397	3.77216	0.000161842	0.000387312
	ZBTB21	205.186	0.843005	0.233704	3.60715	0.000309582	0.00152815	428.264	1.1231	0.126608	8.87066	7.27e-19	6.38e-18
	ZNF568	152.291	0.925357	0.256595	3.6063	0.000310598	0.00153272	91.5051	0.976914	0.26151	3.73567	0.000187219	0.000443127
	SLC22A18	29.9919	2.53355	0.70288	3.60453	0.000312716	0.00154182	43.3588	1.5509	0.361088	4.29507	1.75e-05	4.8e-05
	PUS10	66.8906	1.36404	0.37846	3.60418	0.000313145	0.00154304	82.0784	1.06751	0.264342	4.03836	5.38e-05	0.000137974
	KLLN	23.6138	1.84769	0.512734	3.60361	0.000313828	0.00154595	18.5878	2.31275	0.700014	3.30387	0.000953613	0.00202746
	MAP1LC3B	287.087	0.848056	0.235374	3.60302	0.000314541	0.00154901	500.267	0.754927	0.122592	6.15803	7.37e-10	3.26e-09
	SAMD12	217.109	-1.18931	0.330136	-3.60249	0.000315188	0.00155175	66.4637	1.73132	0.36682	4.7198	2.36e-06	7.22e-06
	IGSF11	28.0068	1.89337	0.525649	3.60196	0.000315821	0.00155417	6.5263	3.32779	1.35101	2.46319	0.0137706	0.0236329
	ZNF549	150.158	0.866812	0.240721	3.6009	0.000317121	0.00155937	139.736	1.61542	0.19728	8.18847	2.65e-16	1.99e-15
	TTC3	2076.79	-0.702942	0.195224	-3.60069	0.000317374	0.00155979	4383.37	0.592134	0.0483415	12.249	1.7e-34	3.24e-33
	GJB7	29.8127	1.69139	0.469781	3.60039	0.000317745	0.00156064	17.0311	4.84457	0.908588	5.33197	9.72e-08	3.48e-07
	SLFN12	13.3673	2.59437	0.720923	3.59869	0.00031983	0.00157004	46.4716	1.13158	0.351458	3.21968	0.00128335	0.00266744
	UHMK1	371.877	0.924204	0.256881	3.59778	0.00032094	0.00157412	1894.06	1.03611	0.0810468	12.7841	2.01e-37	4.36e-36
	ZCCHC14	424.158	0.738404	0.205469	3.59375	0.000325956	0.00159641	627.68	0.887729	0.0948742	9.35691	8.21e-21	7.98e-20
	ZNF567	96.9736	0.970212	0.270017	3.59315	0.000326705	0.0015994	96.1611	0.99625	0.267603	3.72287	0.000196975	0.000464047
	BMP8A	72.607	1.46654	0.408307	3.59177	0.000328436	0.00160577	51.0724	1.58422	0.353836	4.47729	7.56e-06	2.17e-05
	THAP1	67.4109	1.42927	0.397951	3.59159	0.000328669	0.00160645	168.199	1.04197	0.193884	5.37418	7.69e-08	2.79e-07
	PLEKHA2	73.7785	1.23414	0.343756	3.59017	0.000330468	0.0016132	165.178	0.504833	0.210584	2.3973	0.0165163	0.027866
	MARCHF7	781.809	0.731719	0.203891	3.58878	0.000332228	0.00161824	1700.5	0.803417	0.0701466	11.4534	2.26e-30	3.63e-29
	IPO7	700.519	0.738313	0.20578	3.58788	0.000333374	0.00162196	4672.01	0.472759	0.0490188	9.64444	5.19e-22	5.42e-21
	LRRC69	11.7638	2.61566	0.729023	3.5879	0.000333357	0.00162196	10.4892	2.4667	0.853036	2.89168	0.00383193	0.00733294
	ZNF667	122.451	1.01881	0.284025	3.58703	0.000334461	0.00162631	10.8598	3.31674	1.02188	3.24572	0.00117152	0.00245028
	OSBPL9	543.345	0.77341	0.215626	3.58681	0.000334751	0.00162679	979.697	0.19177	0.0853652	2.24647	0.0246742	0.0401621
	RLIM	753.852	0.744843	0.207682	3.58647	0.000335188	0.00162844	1838.03	0.561992	0.246528	2.27963	0.0226296	0.037163
	VPS53	603.294	0.770624	0.214878	3.58634	0.000335353	0.00162877	478.208	0.956912	0.117625	8.13526	4.11e-16	3.02e-15
	ZNF699	107.846	1.14934	0.320605	3.58491	0.00033719	0.00163676	106.187	1.23283	0.226307	5.4476	5.11e-08	1.88e-07
	PTCH2	51.3821	1.6406	0.457842	3.58334	0.000339233	0.00164526	20.4125	2.71003	0.690433	3.92511	8.67e-05	0.000216132
	ZFR2	40.6226	-2.07197	0.578428	-3.58207	0.000340886	0.00165186	2.68001	5.72307	2.11685	2.70357	0.00685981	0.0125509
	CCDC88B	41.3133	2.12888	0.594595	3.58039	0.000343084	0.00166203	14.0315	1.92203	0.801709	2.39742	0.016511	0.0278602
	PRAMEF8	3.82927	6.30875	1.76245	3.57954	0.000344194	0.00166503	12.555	7.9503	1.34946	5.89148	3.83e-09	1.58e-08
	ADAMTS9	281.081	-1.17493	0.328352	-3.57825	0.000345899	0.00167185	190.077	0.425525	0.187192	2.2732	0.0230139	0.0377391
	KIF15	88.4079	1.73257	0.484405	3.57669	0.000347968	0.00168089	382.86	0.681625	0.122044	5.58508	2.34e-08	8.91e-08
	PLXNA3	377.251	1.04737	0.292945	3.57533	0.000349785	0.00168726	398.57	1.02852	0.128994	7.97342	1.54e-15	1.09e-14
	TRMT13	106.648	1.02872	0.287721	3.5754	0.000349696	0.00168726	144.428	0.583741	0.210856	2.76843	0.00563269	0.0104572
	RBFOX3	25.83	2.41127	0.676208	3.56586	0.00036266	0.00174192	21.5363	3.48569	0.587736	5.93071	3.02e-09	1.26e-08
	H2AC20	109.936	1.80409	0.5061	3.56468	0.000364298	0.00174871	579.91	1.00663	0.102192	9.8504	6.83e-23	7.49e-22
	CELF5	72.9226	-1.71565	0.481338	-3.56433	0.000364781	0.00174963	4.49873	3.97787	1.4227	2.796	0.00517399	0.00965803
	DNAJC22	46.7252	1.41858	0.398195	3.56252	0.000367306	0.00175925	26.8668	1.55159	0.458733	3.38234	0.000718714	0.00155464
	NUP153	522.654	0.642839	0.180448	3.56245	0.000367411	0.00175925	1618.79	0.646804	0.0675591	9.5739	1.03e-21	1.05e-20
	SYT16	150.056	-1.08641	0.305132	-3.56047	0.000370195	0.00177058	87.4404	1.4709	0.282909	5.1992	2e-07	6.93e-07
	XAB2	197.009	1.05646	0.296744	3.56017	0.000370615	0.00177209	405.746	0.375695	0.128945	2.91361	0.00357275	0.00687564
	FER1L6	47.354	1.83455	0.515313	3.56007	0.00037075	0.00177223	12.4827	3.51596	0.795859	4.41782	9.97e-06	2.82e-05
	OR5K2	4.92947	5.70043	1.6017	3.55898	0.000372295	0.00177862	3.96935	6.28551	1.94633	3.22941	0.00124045	0.00258486
	GNG7	55.4261	1.53939	0.432572	3.5587	0.000372694	0.00178002	26.752	2.27018	0.478712	4.74227	2.11e-06	6.51e-06
	ADRA2B	10.3839	3.17428	0.892074	3.55831	0.000373242	0.00178214	5.9523	3.61374	1.28629	2.80943	0.00496289	0.00929353
	FNBP1L	869.729	-0.722283	0.203137	-3.55564	0.000377064	0.00179785	928.841	0.451089	0.0886788	5.08677	3.64e-07	1.23e-06
	MBD3L4	4.01207	6.39219	1.79793	3.55531	0.000377536	0.00179959	9.01278	7.47054	1.41629	5.27474	1.33e-07	4.69e-07
	NSUN4	193.243	0.876273	0.246592	3.55354	0.000380084	0.00180767	280.733	0.823845	0.162922	5.05667	4.27e-07	1.43e-06
	ZNF569	90.0954	1.08756	0.306048	3.55356	0.000380047	0.00180767	121.703	1.25725	0.211905	5.93311	2.97e-09	1.25e-08
	PTGS2	29.0067	1.99647	0.561888	3.55315	0.000380651	0.00180985	517.434	0.398735	0.124824	3.19438	0.00140133	0.00289175
	ZNF799	66.1233	1.49653	0.421278	3.55236	0.000381795	0.00181442	49.808	1.01068	0.417385	2.42147	0.015458	0.0262646
	CRACR2B	69.5453	1.28338	0.361316	3.55195	0.000382383	0.00181605	74.4676	1.62761	0.282107	5.76948	7.95e-09	3.18e-08
	RNF111	372.651	0.65206	0.183709	3.54942	0.000386077	0.00183022	367.026	0.761991	0.129186	5.8984	3.67e-09	1.52e-08
	DSPP	6.63877	5.20324	1.46654	3.54796	0.000388226	0.00183916	7.66533	7.24186	1.47955	4.89464	9.85e-07	3.16e-06
	ONECUT2	2050.44	-0.798627	0.225184	-3.54655	0.000390311	0.00184852	68.9877	3.53401	0.332167	10.6392	1.96e-26	2.59e-25
	CBFA2T2	417.083	-0.687967	0.194021	-3.54584	0.000391358	0.00185192	224.724	0.526125	0.1637	3.21396	0.00130918	0.00271765
	RBM19	178.901	0.863695	0.243605	3.54547	0.000391913	0.00185273	632.492	0.828076	0.0995762	8.31599	9.1e-17	7e-16
	ZNF143	171.55	1.06995	0.301782	3.54544	0.000391961	0.00185273	283.75	1.31259	0.166684	7.87475	3.41e-15	2.36e-14
	METTL16	188.451	0.798705	0.225282	3.54535	0.000392093	0.00185282	510.609	0.387392	0.120002	3.22822	0.00124562	0.00259489
	NPIPB3	200.023	1.34012	0.378397	3.54158	0.000397739	0.00187733	155.247	1.44609	0.218042	6.63214	3.31e-11	1.66e-10
	ZNF587	581.578	0.605805	0.171146	3.5397	0.000400584	0.00188634	534.276	0.996389	0.127769	7.79838	6.27e-15	4.26e-14
	TPRG1	10.3033	4.23306	1.19649	3.5379	0.000403324	0.00189794	21.4945	4.84084	0.744459	6.50249	7.9e-11	3.83e-10
	SENP6	767.218	0.6887	0.194672	3.53775	0.000403551	0.00189849	1198.13	0.631751	0.0775468	8.14671	3.74e-16	2.76e-15
	GNB4	130.202	1.02668	0.290228	3.5375	0.000403935	0.00189893	1411.41	0.247212	0.071391	3.4628	0.000534593	0.00117879
	PTMA	1276.99	0.807584	0.228354	3.53655	0.00040539	0.00190502	6597.79	0.221073	0.046158	4.78949	1.67e-06	5.22e-06
	IRX5	42.7517	3.04464	0.861171	3.53547	0.000407048	0.00191166	95.3084	2.89724	0.272251	10.6418	1.9e-26	2.52e-25
	ARHGAP10	107.302	1.46023	0.413424	3.53205	0.000412351	0.00193451	399.435	0.555193	0.117351	4.73105	2.23e-06	6.85e-06
	SUDS3	358.626	0.775722	0.219639	3.5318	0.000412742	0.00193527	612.078	0.242195	0.0997626	2.42771	0.0151943	0.0258466
	CBARP	77.3534	1.45946	0.413858	3.52647	0.000421138	0.00197082	73.3982	0.784027	0.311123	2.51999	0.0117357	0.0204956
	SYDE2	176.73	-0.995305	0.282232	-3.52655	0.000421012	0.00197082	256.774	1.11455	0.152465	7.31023	2.67e-13	1.59e-12
	VIL1	928.548	-1.15211	0.326986	-3.52341	0.000426028	0.0019904	21.217	4.45435	0.899852	4.9501	7.42e-07	2.41e-06
	SPSB2	24.2373	2.12306	0.60288	3.52153	0.00042906	0.00200236	57.2257	1.61317	0.307597	5.24442	1.57e-07	5.49e-07
	PRDM11	187.827	-0.909373	0.258246	-3.52134	0.000429368	0.00200325	92.3432	0.811168	0.273001	2.9713	0.0029654	0.00578489
	BEST1	51.4616	1.48975	0.423418	3.51839	0.000434169	0.00202174	47.6252	2.85164	0.361626	7.88561	3.13e-15	2.17e-14
	PHF13	137.712	0.93685	0.266297	3.51807	0.000434703	0.00202367	237.112	0.573209	0.161098	3.55814	0.000373496	0.000843471
	VGLL3	117.659	1.10989	0.316016	3.51212	0.000444541	0.0020672	858.195	1.51215	0.0990531	15.266	1.29e-52	4.64e-51
	ERVMER34-1	11.4266	2.84569	0.81028	3.51199	0.00044477	0.0020677	14.3103	1.48793	0.63087	2.35854	0.018347	0.030662
	RND3	398.703	0.861245	0.245276	3.51133	0.000445866	0.00207052	1794.88	1.7191	0.0636027	27.0288	6.79e-161	1.28e-158
	WASL	405.064	-0.731763	0.208399	-3.51136	0.000445821	0.00207052	566.05	0.541491	0.13087	4.13761	3.51e-05	9.23e-05
	NAALADL1	25.4032	2.16228	0.615924	3.51063	0.000447039	0.0020754	5.45982	4.86262	1.42935	3.40198	0.000669001	0.00145224
	OPN3	26.9702	-2.63331	0.750622	-3.50817	0.000451194	0.00209239	1041.81	0.729668	0.249943	2.91934	0.00350771	0.00676103
	PDHX	203.786	0.852985	0.243342	3.5053	0.000456097	0.00211108	457.159	0.719615	0.118014	6.09772	1.08e-09	4.69e-09
	CDK13	584.621	0.674667	0.19256	3.50367	0.000458895	0.0021231	867.441	0.472162	0.0948656	4.97717	6.45e-07	2.12e-06
	MB21D2	98.0336	-1.18825	0.339148	-3.50364	0.000458944	0.0021231	155.418	1.16647	0.19273	6.05235	1.43e-09	6.13e-09
	NRCAM	613.536	-0.669488	0.191145	-3.50251	0.000460892	0.00213037	146.776	0.453642	0.202823	2.23664	0.0253097	0.0410768
	CPEB2	203.905	1.01881	0.291098	3.49988	0.000465465	0.00214682	334.074	2.38182	0.156144	15.254	1.55e-52	5.56e-51
	SP7	5.93036	5.05274	1.44458	3.49772	0.00046925	0.0021628	4.41775	2.85559	1.23328	2.31544	0.0205891	0.0340493
	KLHL42	285.305	-1.18061	0.337588	-3.4972	0.000470177	0.0021656	1096.68	0.406413	0.0852089	4.76961	1.85e-06	5.73e-06
	DDX42	530.97	0.623677	0.178343	3.49707	0.000470406	0.00216607	1045.89	0.493734	0.0773333	6.3845	1.72e-10	8.11e-10
	ATP6V1A	663.551	-0.871096	0.249162	-3.4961	0.000472113	0.00217216	704.725	0.283197	0.102265	2.76924	0.0056188	0.0104339
	FAM171B	347.251	-0.809802	0.231713	-3.49485	0.000474335	0.00218179	486.252	1.26024	0.113075	11.1452	7.56e-29	1.14e-27
	LEMD3	228.508	0.900751	0.25783	3.49359	0.000476577	0.00219108	547.284	1.03137	0.113385	9.09621	9.35e-20	8.63e-19
	ZDHHC3	281.632	0.717533	0.205455	3.49241	0.00047868	0.00219938	578.558	0.346324	0.103918	3.33267	0.000860172	0.00184188
	BSND	4.08047	6.41378	1.83767	3.49018	0.000482696	0.00221543	3.65856	4.25237	1.8237	2.33173	0.0197149	0.032728
	C6orf132	39.5003	2.32212	0.66654	3.48385	0.000494261	0.00226299	17.9011	2.2438	0.685844	3.27159	0.00106945	0.00225252
	CDKN2AIP	137.678	1.01931	0.292632	3.48323	0.000495393	0.00226695	256.439	0.926405	0.155895	5.94249	2.81e-09	1.18e-08
	CALCRL	196.712	-1.42735	0.410396	-3.47799	0.000505188	0.00230492	92.167	1.81143	0.332298	5.45122	5e-08	1.85e-07
	CAMK4	78.3077	1.49815	0.430814	3.47748	0.000506149	0.00230496	372.611	0.937555	0.120905	7.75448	8.87e-15	5.96e-14
	EDAR	14.2309	2.77055	0.796683	3.4776	0.000505922	0.00230496	13.8735	5.16048	1.00383	5.14079	2.74e-07	9.33e-07
	ZNF814	323.54	0.693666	0.19954	3.47632	0.000508343	0.00231371	330.26	1.54203	0.1536	10.0393	1.02e-23	1.17e-22
	SLC22A13	16.0206	2.47289	0.711603	3.47509	0.000510675	0.00232307	18.6985	2.72373	0.583411	4.66864	3.03e-06	9.15e-06
	ZNF582	44.7646	1.50138	0.43222	3.47366	0.000513417	0.00233366	45.6809	1.45282	0.405995	3.57842	0.000345672	0.000783895
	RGPD2	615.384	0.858001	0.247051	3.47297	0.000514734	0.00233777	199.327	1.02365	0.175644	5.82798	5.61e-09	2.27e-08
	PPRC1	228.911	0.844869	0.243316	3.47231	0.000516005	0.00234291	979.681	0.555756	0.106275	5.22941	1.7e-07	5.93e-07
	NAV2	546.758	-0.880097	0.253517	-3.47155	0.000517466	0.00234892	1090.68	0.165192	0.0737237	2.24069	0.0250459	0.0406847
	XPO1	984.095	0.731543	0.210743	3.47125	0.000518046	0.00235092	2908.67	0.143822	0.0553716	2.5974	0.00939324	0.0166816
	DISP1	111.177	0.948683	0.273307	3.47113	0.000518278	0.00235134	212.396	0.811408	0.165562	4.90093	9.54e-07	3.07e-06
	FGF7	20.7889	2.25711	0.650405	3.47032	0.000519843	0.00235781	11.1387	3.50636	1.09955	3.18892	0.00142808	0.00294281
	TFDP2	395.8	-0.86219	0.248491	-3.46971	0.000521024	0.00236064	610.759	0.541886	0.10073	5.37959	7.47e-08	2.71e-07
	PNPLA2	86.287	1.59124	0.458781	3.46841	0.000523557	0.00237084	158.397	0.913144	0.215498	4.23736	2.26e-05	6.12e-05
	RRAS	36.2107	1.63821	0.472481	3.46725	0.000525808	0.00237913	155.447	0.448151	0.196569	2.27987	0.0226155	0.0371481
	PDE8B	42.0575	1.55395	0.448375	3.46573	0.000528803	0.00238822	41.858	1.58085	0.396684	3.98516	6.74e-05	0.000170796
	NAA25	278.496	0.709561	0.204748	3.46554	0.000529174	0.00238925	879.581	0.70398	0.095407	7.37871	1.6e-13	9.81e-13
	C11orf96	9.41405	3.28571	0.948227	3.46511	0.000530015	0.00239114	51.3681	2.04549	0.349682	5.84956	4.93e-09	2.01e-08
	WNT16	9.44109	3.02142	0.872012	3.46489	0.000530452	0.00239247	11.0236	3.17582	0.779171	4.0759	4.58e-05	0.000118532
	SMCO3	17.2473	2.19507	0.633981	3.46236	0.000535466	0.00241316	18.5208	1.39404	0.565281	2.46609	0.0136595	0.0234576
	L2HGDH	103.847	1.01866	0.294314	3.46114	0.000537885	0.00242277	160.799	1.32387	0.183084	7.23091	4.8e-13	2.82e-12
	BMPR2	695.572	-0.720152	0.208224	-3.45855	0.000543094	0.00244428	2606.02	0.845526	0.056792	14.8881	3.94e-50	1.3e-48
	C2CD4A	23.3664	-2.04101	0.590754	-3.45492	0.000550451	0.00247411	6.22879	4.03817	1.34328	3.00619	0.0026454	0.00519517
	LYG1	22.6211	1.93204	0.559658	3.45219	0.000556066	0.0024967	11.0865	2.9592	0.884411	3.34596	0.000819984	0.00176122
	GGT1	36.3218	1.80035	0.521556	3.45188	0.000556702	0.00249889	14.8456	3.44754	0.877774	3.92759	8.58e-05	0.000214211
	TEX12	7.10571	4.70655	1.36386	3.45091	0.000558701	0.00250587	2.57238	5.67271	2.13167	2.66116	0.00778717	0.0140462
	SLC22A11	6.29792	4.09761	1.1875	3.45063	0.000559284	0.00250782	4.07356	6.33385	1.66695	3.79967	0.000144886	0.000349012
	MRPL30	190.529	0.848062	0.245789	3.45037	0.000559813	0.00250953	589.47	0.315735	0.113843	2.77342	0.00554705	0.0103085
	ELOVL7	37.4687	1.74047	0.504895	3.4472	0.000566434	0.00253585	51.2212	1.5198	0.403799	3.76374	0.000167388	0.000399347
	ZC3H12C	315.37	1.10106	0.319605	3.44506	0.000570923	0.00255527	528.635	1.55078	0.110527	14.0308	1.01e-44	2.83e-43
	DDX18	182.41	0.891279	0.259093	3.44	0.000581708	0.00260148	1077.97	0.289165	0.0862828	3.35137	0.000804135	0.00172997
	DOCK5	52.6809	1.33494	0.388438	3.43668	0.000588889	0.00262943	547.431	0.240108	0.100551	2.38793	0.0169435	0.028518
	DNTTIP2	184.006	0.968052	0.281698	3.43648	0.000589315	0.00263064	769.235	0.400552	0.0873693	4.58459	4.55e-06	1.34e-05
	SMARCE1	326.458	-0.929267	0.270566	-3.43453	0.000593587	0.00264622	997.888	0.350753	0.0955957	3.66913	0.000243379	0.000564306
	PGBD4	60.8034	1.27005	0.369887	3.43362	0.000595586	0.00265304	61.2691	1.71423	0.306174	5.59887	2.16e-08	8.26e-08
	CLEC3B	8.10873	3.61886	1.0554	3.42889	0.000606061	0.00269191	4.44199	6.46435	1.89564	3.41012	0.000649345	0.0014125
	RAPH1	409.395	0.697924	0.203586	3.42815	0.000607713	0.00269783	754.685	1.48557	0.113856	13.0478	6.54e-39	1.5e-37
	ARID4B	579.844	0.691248	0.201662	3.42776	0.000608589	0.0027003	798.989	1.6491	0.101495	16.2481	2.3e-59	1.05e-57
	LFNG	62.6986	1.57236	0.459193	3.42418	0.000616655	0.00273395	109.967	1.07906	0.224168	4.81363	1.48e-06	4.65e-06
	EIF5A2	26.428	1.73375	0.506418	3.42355	0.000618081	0.00273812	174.362	0.703877	0.188617	3.73178	0.000190134	0.000449389
	CSNK2A3	108.525	0.955001	0.279049	3.42234	0.000620851	0.00274823	325.605	0.670045	0.205602	3.25895	0.00111826	0.00234725
	BCL6B	12.5139	2.62193	0.766322	3.42144	0.000622895	0.00275584	7.58281	7.21905	1.46726	4.92007	8.65e-07	2.8e-06
	SLC32A1	8.42522	3.70078	1.08233	3.41927	0.000627889	0.00277576	3.47081	4.08534	1.83057	2.23174	0.0256323	0.0415315
	C3	79.5777	1.78969	0.523488	3.41879	0.000629009	0.00277952	18.7509	6.64369	1.14788	5.78781	7.13e-09	2.87e-08
	KATNAL1	281.484	-0.949685	0.277893	-3.41745	0.0006321	0.00278928	543.606	0.678305	0.109186	6.21236	5.22e-10	2.35e-09
	STAB1	13.4158	2.653	0.776305	3.41747	0.000632054	0.00278928	7.66973	3.43044	1.02823	3.33625	0.000849179	0.00181993
	XIRP2	9.60686	2.90708	0.851167	3.41541	0.000636869	0.00280886	28.7737	5.94421	0.79763	7.45234	9.17e-14	5.72e-13
	SPACA4	12.3976	2.86871	0.840305	3.4139	0.000640411	0.00282081	8.49234	3.89746	1.16063	3.35805	0.000784952	0.00169168
	NEDD4	75.5529	1.11099	0.325613	3.41198	0.000644927	0.00283701	422.429	0.753472	0.120286	6.26403	3.75e-10	1.71e-09
	COQ10B	83.7841	1.13368	0.332481	3.40975	0.000650218	0.00285732	225.476	0.420008	0.162389	2.58643	0.00969756	0.0171836
	HAND1	8.01395	3.56223	1.04504	3.40871	0.000652703	0.00286675	12.5356	7.95339	1.43926	5.52604	3.28e-08	1.23e-07
	RYR1	419.045	-1.61257	0.473094	-3.40856	0.000653066	0.0028676	8.38173	3.03129	0.898119	3.37515	0.000737744	0.00159322
	MTHFD2L	53.055	1.36017	0.399092	3.40817	0.000653991	0.00287091	191.319	0.903173	0.189506	4.76594	1.88e-06	5.83e-06
	DHX36	467.561	0.725778	0.213033	3.40689	0.000657081	0.00288149	769.731	0.816543	0.0879534	9.28381	1.64e-20	1.57e-19
	KCNV2	8.86194	3.52801	1.0366	3.40342	0.000665467	0.00291525	33.8821	1.99185	0.42221	4.71768	2.39e-06	7.29e-06
	ADAM21	24.6227	1.73071	0.508621	3.40275	0.000667121	0.00292098	17.2779	1.73621	0.605276	2.86846	0.00412477	0.00784727
	MTF2	379.328	0.73765	0.216988	3.39949	0.000675109	0.00295367	591.041	0.898679	0.106724	8.42055	3.75e-17	2.98e-16
	PPP6R3	1012.36	0.554702	0.163272	3.39741	0.000680278	0.00297321	1571.97	0.15578	0.064651	2.40956	0.0159719	0.0270406
	SYNE1	832.306	-0.708668	0.208674	-3.39606	0.000683643	0.00298637	870.735	0.689021	0.0801635	8.5952	8.31e-18	6.88e-17
	TUSC3	564.132	-0.72102	0.212391	-3.39477	0.000686861	0.00299734	794.788	0.285596	0.101965	2.80092	0.00509579	0.00952175
	PCLO	992.91	-0.743546	0.21904	-3.39456	0.000687388	0.00299887	267.679	1.18349	0.205519	5.75853	8.48e-09	3.38e-08
	ZNF441	144.196	1.14965	0.339252	3.38877	0.00070206	0.00305187	5.78806	4.35538	1.36168	3.19853	0.00138128	0.0028532
	STAR	15.7409	2.37371	0.700852	3.38689	0.000706896	0.0030721	11.0596	2.93986	0.79159	3.71387	0.000204115	0.000479252
	NOCT	121.706	0.9779	0.288766	3.38648	0.000707966	0.00307517	247.43	0.89114	0.155798	5.71985	1.07e-08	4.22e-08
	CCNH	274.152	0.762785	0.225399	3.38415	0.000713997	0.00309899	366.628	0.93032	0.208134	4.46981	7.83e-06	2.25e-05
	LRRC75A	142.479	1.20806	0.357071	3.38325	0.000716322	0.00310749	100.814	1.79415	0.806141	2.2256	0.0260407	0.042156
	TP53INP1	284.848	-0.896349	0.265026	-3.38212	0.000719288	0.00311875	485.494	0.434833	0.11788	3.68877	0.000225338	0.000524799
	ZCCHC7	116.069	0.961623	0.284487	3.3802	0.000724344	0.00313827	203.715	0.619339	0.181572	3.41098	0.000647296	0.00140846
	LDHAL6B	4.50375	5.58064	1.65156	3.37901	0.000727478	0.00315023	22.6299	2.53896	0.548378	4.62994	3.66e-06	1.09e-05
	EPPK1	193.471	1.59262	0.471433	3.37825	0.000729486	0.0031557	105.382	1.64952	0.228319	7.22465	5.02e-13	2.95e-12
	C2orf66	11.6417	2.57843	0.763545	3.37692	0.000733031	0.00316699	11.1368	5.3166	1.11211	4.78067	1.75e-06	5.44e-06
	NUTM2E	79.5869	1.37456	0.407534	3.37288	0.000743871	0.00320565	40.8193	1.68099	0.383821	4.37962	1.19e-05	3.33e-05
	HIVEP1	571.009	0.647469	0.192202	3.36869	0.00075527	0.00325064	936.063	0.82829	0.0871888	9.49996	2.1e-21	2.11e-20
	MATR3	1228.66	-0.728274	0.216353	-3.36614	0.00076228	0.00327747	4182.51	0.132944	0.0439846	3.02251	0.00250691	0.00493842
	B3GALT1	108.288	1.04417	0.310236	3.36573	0.000763424	0.00328046	304.509	0.835115	0.153261	5.44898	5.07e-08	1.87e-07
	NKX2-2	133.626	-1.21633	0.361771	-3.36215	0.000773394	0.00331775	6.3498	6.97615	1.52523	4.57382	4.79e-06	1.41e-05
	VSTM5	32.1145	2.16615	0.644278	3.36214	0.00077341	0.00331775	26.7447	3.67035	0.553256	6.63409	3.27e-11	1.63e-10
	TRIM32	140.929	-0.904652	0.269221	-3.36026	0.000778696	0.00333873	223.686	0.499581	0.215868	2.31428	0.0206521	0.0341409
	B3GALNT2	212.201	0.895917	0.266687	3.35943	0.000781033	0.00334722	668.691	0.387227	0.0997208	3.88311	0.000103129	0.000254228
	RAB11FIP1	533.06	1.0268	0.305724	3.35858	0.00078345	0.00335657	496.474	1.38442	0.13335	10.3818	3e-25	3.75e-24
	GCSAM	66.835	1.35004	0.402173	3.35686	0.000788317	0.00337401	105.74	2.67817	0.262719	10.194	2.11e-24	2.51e-23
	MFSD2A	26.1951	2.35865	0.703112	3.35459	0.000794838	0.00339933	132.037	0.816129	0.223983	3.64371	0.000268736	0.000619374
	FBLN7	35.307	-1.64267	0.490085	-3.35181	0.000802848	0.00343186	4.38829	4.45977	1.55298	2.87175	0.00408203	0.00777505
	DUSP1	197.023	0.827754	0.247019	3.35097	0.000805293	0.00343971	478.668	1.39426	0.124624	11.1877	4.68e-29	7.1e-28
	DDX3X	1495.94	0.780983	0.233178	3.3493	0.000810148	0.0034587	3455.08	0.774581	0.0746148	10.3811	3.02e-25	3.78e-24
	A1CF	542.968	-1.1523	0.344205	-3.34772	0.00081478	0.0034776	10.5463	3.04395	0.937488	3.24692	0.00116662	0.00244071
	UVRAG	459.466	0.748904	0.223874	3.34521	0.0008222	0.00350662	385.349	0.871861	0.118532	7.35549	1.9e-13	1.16e-12
	DEGS2	41.7992	-1.47457	0.44102	-3.34354	0.000827175	0.00352428	27.4898	1.91293	0.457014	4.18571	2.84e-05	7.58e-05
	ZAR1	5.63441	4.97528	1.48909	3.34117	0.000834271	0.00354813	5.63324	4.91393	1.42841	3.44014	0.000581414	0.00127494
	LSG1	167.989	0.990186	0.296515	3.33941	0.000839555	0.00356716	429.572	0.432913	0.129623	3.33978	0.000838451	0.00179773
	EXD1	7.53305	3.737	1.11945	3.33825	0.000843081	0.00357945	2.9471	5.86214	2.06048	2.84503	0.00444073	0.00840046
	KMT2D	1080.48	-0.846688	0.253714	-3.33718	0.000846333	0.00359055	1630.99	0.30638	0.0714056	4.2907	1.78e-05	4.89e-05
	CDKAL1	204.775	0.745476	0.223416	3.33672	0.000847738	0.00359562	280.372	0.639424	0.14104	4.53364	5.8e-06	1.69e-05
	WHAMM	79.7276	1.04877	0.31445	3.33525	0.000852239	0.0036129	117.254	0.664552	0.221927	2.99445	0.00274937	0.00538925
	KIAA0586	251.342	0.728281	0.218373	3.33503	0.000852912	0.00361484	514.377	0.518173	0.105528	4.9103	9.09e-07	2.93e-06
	ATRN	466.276	-0.608219	0.182402	-3.3345	0.000854529	0.00361989	542.653	0.26838	0.106218	2.52668	0.0115145	0.0201452
	AREG	15.0443	2.31365	0.69461	3.33087	0.000865746	0.00366099	5.73025	6.81648	1.54812	4.40308	1.07e-05	3.01e-05
	DCAF1	117.911	0.840737	0.252754	3.32631	0.000880049	0.00371683	194.456	0.531423	0.192376	2.76242	0.00573744	0.0106347
	ZNF470	117.78	0.865143	0.260478	3.32137	0.000895764	0.00377567	152.852	1.07668	0.221681	4.85688	1.19e-06	3.79e-06
	CCDC38	13.6202	2.21062	0.666363	3.31744	0.000908465	0.00382412	5.00127	6.62689	1.59468	4.15563	3.24e-05	8.58e-05
	FBXL2	248.949	0.816005	0.24603	3.31669	0.00091091	0.00383093	184.255	1.03026	0.199471	5.16495	2.41e-07	8.26e-07
	MFSD1	91.766	1.10627	0.333836	3.3138	0.000920368	0.00386399	240.212	0.550385	0.160495	3.4293	0.000605135	0.00132379
	NUCKS1	889.494	-0.755475	0.228226	-3.31021	0.000932251	0.00390517	5826	0.250141	0.0482614	5.18303	2.18e-07	7.53e-07
	ZFP30	297.017	0.918164	0.277764	3.30555	0.000947908	0.00396683	326.252	1.13666	0.135638	8.38005	5.29e-17	4.15e-16
	NEURL4	316.018	0.897245	0.271489	3.30491	0.000950073	0.00397447	479.965	0.750861	0.108113	6.94515	3.78e-12	2.06e-11
	EDRF1	187.963	0.96712	0.292685	3.3043	0.00095213	0.00398112	381.374	0.869534	0.121668	7.14675	8.89e-13	5.12e-12
	LAT2	12.2378	2.75895	0.834983	3.30419	0.000952498	0.00398112	22.9227	2.82448	0.535945	5.2701	1.36e-07	4.8e-07
	ANKRD17	1612.96	0.515327	0.156056	3.3022	0.000959293	0.00400656	2737.6	0.835019	0.0575431	14.5112	1.03e-47	3.17e-46
	TACSTD2	70.8768	1.41837	0.429547	3.302	0.00095997	0.00400839	6.73025	7.05642	1.5225	4.63477	3.57e-06	1.07e-05
	APBA1	61.8777	-1.20152	0.364114	-3.29983	0.000967432	0.00403557	9.23337	1.92454	0.854402	2.2525	0.0242909	0.0396249
	NOL4	166.451	-0.868355	0.263452	-3.29606	0.000980513	0.00408009	9.28066	2.70856	1.07729	2.51424	0.0119289	0.0208008
	FNBP4	473.014	0.700149	0.212535	3.29427	0.000986761	0.00410105	790.041	0.416858	0.0992974	4.19807	2.69e-05	7.2e-05
	SLMAP	361.035	0.725471	0.220361	3.29218	0.000994122	0.00412962	952.313	0.390591	0.0956305	4.08438	4.42e-05	0.000114547
	POF1B	35.7185	1.92994	0.586365	3.29136	0.000997029	0.00413966	8.86376	2.31161	0.835758	2.76588	0.00567686	0.0105324
	PLGLB2	62.776	1.09236	0.332125	3.28901	0.00100541	0.0041673	38.8332	2.49912	0.429719	5.81569	6.04e-09	2.44e-08
	DENND4C	721.64	0.6294	0.191406	3.28829	0.00100796	0.00417562	768.687	0.735999	0.0995784	7.39115	1.46e-13	8.97e-13
	SLC9B1	14.7704	2.15897	0.657254	3.28483	0.00102046	0.00421935	7.88266	5.3589	1.30957	4.09212	4.27e-05	0.000111103
	TRPC3	9.40092	2.89729	0.88224	3.28402	0.00102338	0.00422931	11.9781	2.20501	0.811761	2.71634	0.00660089	0.0121231
	NEPRO	238.496	0.768759	0.234165	3.28298	0.00102716	0.00424085	475.408	0.74932	0.127094	5.89581	3.73e-09	1.54e-08
	LRRC8B	140.94	0.930853	0.283649	3.28171	0.00103181	0.00425755	534.488	0.728939	0.102213	7.13154	9.93e-13	5.7e-12
	ATAD2	77.9253	1.31233	0.399941	3.28132	0.00103323	0.00426177	970.645	0.580924	0.0833307	6.97131	3.14e-12	1.72e-11
	COPS2	386.49	0.825767	0.25168	3.28101	0.00103435	0.00426433	1085.97	0.827661	0.0767471	10.7843	4.09e-27	5.61e-26
	DZIP3	427.897	-0.69685	0.212389	-3.28101	0.00103436	0.00426433	226.454	0.38275	0.170183	2.24906	0.024509	0.0399275
	OR8S1	3.22777	6.06186	1.84808	3.28009	0.00103773	0.00427512	5.26155	6.68721	1.62218	4.12235	3.75e-05	9.83e-05
	CNOT6	388.97	0.726785	0.221603	3.27967	0.00103927	0.00428041	818.495	0.891311	0.0955538	9.32785	1.08e-20	1.04e-19
	FAM43A	16.8926	1.94317	0.592569	3.27922	0.00104094	0.0042852	84.4742	0.876869	0.244984	3.57929	0.000344524	0.000781532
	TOP3A	279.572	0.796574	0.242942	3.27886	0.00104228	0.00428968	600.524	0.584207	0.110245	5.29916	1.16e-07	4.13e-07
	PLEKHA6	810.403	-0.741124	0.226071	-3.27828	0.00104443	0.0042954	62.7023	2.50829	0.329063	7.62253	2.49e-14	1.61e-13
	KIF3A	308.929	-0.881613	0.269264	-3.27415	0.00105979	0.00434908	284.433	0.583709	0.143521	4.06705	4.76e-05	0.000122904
	TIFA	31.9106	1.51734	0.463502	3.27364	0.00106172	0.00435593	98.6839	1.04598	0.235654	4.43865	9.05e-06	2.58e-05
	TRNAU1AP	87.5511	1.01783	0.310949	3.2733	0.00106298	0.00436004	167.134	0.866044	0.215105	4.02615	5.67e-05	0.000145056
	BTAF1	648.828	0.564185	0.172365	3.2732	0.00106339	0.00436067	1273.21	0.346925	0.0740381	4.68577	2.79e-06	8.46e-06
	CNDP1	6.34197	3.48882	1.06599	3.27284	0.00106473	0.00436478	6.15392	6.927	1.54156	4.4935	7.01e-06	2.02e-05
	TSPOAP1	321.352	-0.983757	0.300684	-3.27173	0.00106892	0.00438018	43.5279	1.2434	0.402028	3.09282	0.00198265	0.00397941
	ARHGEF26	149.556	0.887176	0.271275	3.27039	0.00107398	0.00439876	134.758	1.18587	0.198998	5.9592	2.53e-09	1.07e-08
	ESF1	114.343	0.979535	0.299544	3.27008	0.00107515	0.00440251	465.272	1.35175	0.117114	11.5421	8.09e-31	1.32e-29
	SLC38A4	46.0612	-1.52996	0.467992	-3.26921	0.00107848	0.00441401	10.639	1.97116	0.800327	2.46294	0.0137801	0.0236466
	RMC1	83.8314	1.00873	0.308749	3.26716	0.00108631	0.00443959	174.656	0.475638	0.180839	2.63017	0.00853419	0.0152921
	DCDC1	47.7957	1.18851	0.363831	3.26667	0.00108821	0.00444522	56.0693	1.22432	0.374683	3.26762	0.00108454	0.00228228
	CPS1	111.133	0.937388	0.286974	3.26646	0.00108901	0.00444741	407.712	0.443143	0.125114	3.54192	0.000397228	0.000893353
	AGBL3	48.8307	1.27291	0.389754	3.26593	0.00109106	0.00445256	32.4984	2.35013	0.452175	5.19739	2.02e-07	6.99e-07
	QTRT2	111.792	0.949546	0.290758	3.26576	0.00109172	0.00445419	484.654	0.569908	0.115094	4.95165	7.36e-07	2.39e-06
	AGL	161.901	-0.876884	0.268519	-3.26564	0.00109218	0.00445482	419.64	0.684183	0.120905	5.65885	1.52e-08	5.93e-08
	DSC3	84.0765	1.27298	0.389965	3.26434	0.00109719	0.00446576	587.483	1.39778	0.11029	12.6736	8.28e-37	1.74e-35
	LANCL3	9.42958	3.1417	0.962409	3.26442	0.0010969	0.00446576	8.90156	2.46403	0.82162	2.99899	0.00270876	0.00531462
	ZNF804A	21.1978	1.91712	0.58728	3.2644	0.00109695	0.00446576	37.5699	1.72199	0.448044	3.84336	0.00012136	0.000296134
	DDX31	108.462	0.877849	0.269163	3.26141	0.00110861	0.0045025	320.691	0.907665	0.135614	6.69302	2.19e-11	1.11e-10
	PIANP	53.7546	-1.45147	0.445539	-3.25779	0.00112283	0.00455114	31.7152	1.31434	0.448199	2.93249	0.00336255	0.00649916
	RAB39B	41.4965	-1.60072	0.49229	-3.25157	0.00114769	0.0046401	9.41199	1.71028	0.744149	2.29831	0.0215442	0.0355276
	LRRC66	16.1247	2.05296	0.63166	3.2501	0.00115363	0.00465963	20.6237	3.00453	0.640758	4.68903	2.75e-06	8.34e-06
	ESRRB	52.4927	1.42476	0.438884	3.24632	0.00116906	0.00471186	10.0838	5.72234	1.26712	4.51603	6.3e-06	1.83e-05
	CYP26B1	74.6063	1.9558	0.602489	3.24619	0.00116959	0.00471288	43.4166	1.83536	0.386399	4.74992	2.03e-06	6.28e-06
	OTUD7B	128.67	0.9387	0.289347	3.2442	0.00117779	0.00474366	251.121	0.519447	0.159334	3.26012	0.00111365	0.00233823
	SERPINC1	8.11285	4.128	1.27272	3.24346	0.00118088	0.00475384	4.55248	6.49922	1.6698	3.89221	9.93e-05	0.000245371
	DCUN1D3	233.206	0.722254	0.222696	3.24322	0.00118186	0.00475665	269.872	1.03579	0.159518	6.49325	8.4e-11	4.07e-10
	ANKRD35	7.58702	3.29772	1.01699	3.24262	0.00118436	0.00476557	4.5776	6.48939	1.63619	3.96617	7.3e-05	0.00018397
	RSBN1	357.68	0.7894	0.243552	3.2412	0.00119029	0.00478717	575.697	1.68762	0.121323	13.9101	5.5e-44	1.5e-42
	KIAA2026	526.767	0.670188	0.206848	3.24	0.00119528	0.00480382	467.729	1.43095	0.133404	10.7265	7.65e-27	1.03e-25
	ATF7IP	1326.39	0.480877	0.148504	3.23815	0.00120308	0.00483243	2013.66	0.861198	0.0641523	13.4243	4.36e-41	1.08e-39
	CREG1	64.3916	1.14935	0.354951	3.23805	0.00120351	0.00483243	138.387	0.859216	0.20266	4.23968	2.24e-05	6.06e-05
	LEAP2	22.8527	1.69698	0.524435	3.23583	0.00121291	0.00486427	18.8493	1.41729	0.566555	2.5016	0.0123635	0.0214718
	HIPK3	901.449	0.6029	0.186355	3.23523	0.00121544	0.00487214	1046.15	0.975682	0.0833651	11.7037	1.22e-31	2.05e-30
	TGM4	14.1923	2.30491	0.712592	3.23454	0.00121838	0.00488158	11.5032	1.6815	0.701205	2.39801	0.0164844	0.0278249
	CACNA1E	67.2982	-1.22761	0.380002	-3.23052	0.00123565	0.00494383	7.0666	3.59225	1.20886	2.9716	0.00296249	0.00577999
	ZNF548	179.791	0.922921	0.285688	3.23052	0.00123566	0.00494383	157.295	0.660289	0.184613	3.57661	0.000348073	0.000788728
	CLDN24	8.45045	2.8287	0.875639	3.23044	0.001236	0.00494399	8.32735	2.35305	0.87262	2.69653	0.00700655	0.0127987
	C9orf131	59.614	1.22474	0.379219	3.22963	0.00123949	0.00495679	27.5139	1.60831	0.465304	3.45646	0.000547314	0.00120485
	AQP2	4.65083	6.57685	2.03848	3.22634	0.00125383	0.00501176	5.23536	6.68082	1.59866	4.17901	2.93e-05	7.8e-05
	TBK1	143.942	0.94447	0.29298	3.22367	0.0012656	0.00505525	345.149	0.791284	0.131838	6.00194	1.95e-09	8.27e-09
	SOX17	4.60505	6.57019	2.04155	3.21824	0.00128981	0.00513621	24.4204	8.91113	1.26636	7.03678	1.97e-12	1.1e-11
	ZNF669	87.2835	1.10298	0.342782	3.21773	0.00129207	0.00514399	96.3523	1.0429	0.237151	4.3976	1.09e-05	3.08e-05
	THG1L	48.9244	1.40214	0.435966	3.21617	0.00129915	0.00516975	150.161	0.607264	0.218599	2.77798	0.00546974	0.0101751
	CYP3A7-CYP3A51P	18.2468	2.95449	0.918742	3.2158	0.00130081	0.00517513	4.87623	2.77064	1.25569	2.20646	0.0273517	0.0441419
	CALHM1	16.8857	2.12377	0.660705	3.21441	0.00130714	0.00519542	14.171	1.5577	0.660213	2.35939	0.0183048	0.0306053
	ZNF761	62.7023	-2.75	0.855492	-3.21452	0.00130662	0.00519542	102.465	2.11857	0.408837	5.18193	2.2e-07	7.57e-07
	COLQ	60.8223	1.31495	0.409192	3.21352	0.0013112	0.00520668	18.2744	1.72132	0.605998	2.84048	0.00450459	0.00851137
	HOXD13	9.98411	3.23772	1.00757	3.21339	0.00131177	0.00520771	5.22553	4.80993	1.69544	2.83698	0.00455421	0.00859715
	ICE2	241.006	0.678942	0.21157	3.20906	0.00133171	0.00527245	651.759	0.489529	0.109811	4.45793	8.28e-06	2.36e-05
	PPME1	305.579	0.980808	0.305828	3.20705	0.00134102	0.00530518	442.011	0.46635	0.111739	4.17358	3e-05	7.98e-05
	BMT2	193.344	0.802505	0.251008	3.19713	0.00138803	0.00547454	183.786	0.999211	0.203369	4.91329	8.96e-07	2.89e-06
	HEATR1	308.682	0.762879	0.238808	3.19454	0.00140056	0.00551625	1403.73	0.486666	0.0693129	7.02129	2.2e-12	1.22e-11
	NAP1L1	1268	0.550085	0.172224	3.19401	0.00140313	0.00552122	3328.26	0.377219	0.0578695	6.51844	7.1e-11	3.46e-10
	DLEC1	27.4058	1.55335	0.486615	3.19214	0.00141221	0.00555311	23.0356	3.3093	0.542268	6.1027	1.04e-09	4.55e-09
	TMEM95	6.30656	4.53439	1.4208	3.19143	0.00141569	0.00556419	7.24738	7.15516	1.48777	4.80933	1.51e-06	4.75e-06
	MUC5AC	11.212	2.68288	0.841091	3.18976	0.0014239	0.00559256	51.9823	9.99713	1.24195	8.04951	8.31e-16	5.99e-15
	HOMER1	154.898	0.927063	0.290885	3.18704	0.00143736	0.00564152	555.271	0.821611	0.204341	4.02079	5.8e-05	0.000148244
	CCDC17	56.6118	1.48438	0.465974	3.18554	0.00144486	0.00566571	51.1748	2.21122	0.341427	6.47641	9.39e-11	4.52e-10
	CEP95	128.467	0.878599	0.275898	3.18451	0.00145	0.00568341	119.871	0.635349	0.223127	2.84747	0.00440679	0.00834055
	TSR1	214.018	0.67139	0.210874	3.18385	0.00145332	0.00569361	1238.77	0.402715	0.0730205	5.5151	3.49e-08	1.31e-07
	KCNB1	232.074	-1.07397	0.337447	-3.18263	0.00145943	0.00571489	26.1089	3.37352	0.732414	4.60604	4.1e-06	1.22e-05
	ZNF805	248.054	0.640689	0.201307	3.18264	0.00145936	0.00571489	400.763	0.788486	0.147066	5.36143	8.26e-08	2.98e-07
	COL4A4	24.9347	1.82143	0.572702	3.18041	0.00147068	0.00575627	43.999	1.83303	0.348281	5.26308	1.42e-07	4.98e-07
	SHISA2	88.4176	1.21496	0.382048	3.18014	0.00147205	0.0057603	316.763	1.29473	0.133389	9.70638	2.83e-22	3.01e-21
	GSC	6.3137	4.51595	1.42102	3.17797	0.00148312	0.00579826	12.8165	3.52078	0.837894	4.20195	2.65e-05	7.09e-05
	SACM1L	247.495	0.776038	0.244236	3.17741	0.00148598	0.0058081	479.633	0.866506	0.139899	6.19382	5.87e-10	2.63e-09
	CCNT2	647.732	0.775133	0.243969	3.17718	0.00148715	0.00581134	934.706	1.40715	0.0864039	16.2857	1.25e-59	5.77e-58
	WDR35	198.834	0.718202	0.226098	3.1765	0.00149062	0.0058222	762.932	0.692753	0.0889323	7.78967	6.72e-15	4.55e-14
	FEM1B	448.916	-0.838602	0.264063	-3.17576	0.00149445	0.00583584	1577.08	0.775007	0.0664929	11.6555	2.15e-31	3.58e-30
	SLC10A4	11.543	3.06901	0.96662	3.17499	0.00149841	0.00584995	18.2409	1.94739	0.627848	3.10169	0.0019242	0.00387056
	POLR3B	94.8599	0.948695	0.299114	3.17169	0.00151556	0.00590872	228.869	0.507897	0.186945	2.71682	0.00659128	0.0121079
	MFSD9	109.262	-1.28333	0.404773	-3.17049	0.00152182	0.00592903	120.304	0.516102	0.22354	2.30876	0.0209567	0.0346094
	KCNA1	11.7821	2.27798	0.718715	3.16952	0.00152691	0.00594614	53.2905	1.44578	0.365268	3.95815	7.55e-05	0.000189902
	DHX57	223.929	0.666102	0.210173	3.16931	0.00152804	0.00594915	394.053	0.506948	0.131734	3.84827	0.000118957	0.000290559
	BRMS1L	63.8564	1.19889	0.378769	3.16523	0.00154962	0.00601933	117.709	0.815661	0.21387	3.81383	0.000136831	0.000331131
	IBA57	78.4479	1.13004	0.357076	3.16472	0.00155233	0.00602574	132.199	1.35929	0.247059	5.50186	3.76e-08	1.41e-07
	PROM1	183.766	-0.741851	0.234538	-3.16303	0.00156135	0.00605519	202.032	1.13272	0.173235	6.5386	6.21e-11	3.04e-10
	DOK6	167.812	0.876876	0.277415	3.16088	0.00157291	0.00609305	136.472	1.57619	0.211358	7.45745	8.82e-14	5.51e-13
	RAPGEF5	180.096	-0.757786	0.239935	-3.1583	0.00158695	0.0061404	40.4143	1.071	0.453542	2.36142	0.0182051	0.0304492
	ICE1	545.596	0.670531	0.212455	3.1561	0.00159891	0.00618105	1631.96	0.54428	0.0649124	8.38483	5.08e-17	4e-16
	MRTFB	441.453	-0.55841	0.176948	-3.15578	0.00160071	0.00618658	494.334	0.870076	0.120607	7.21414	5.43e-13	3.18e-12
	IQUB	37.166	1.33013	0.421793	3.15351	0.00161318	0.00622625	12.7629	3.40534	0.913747	3.72679	0.000193934	0.000457617
	TRPC7	100.769	-1.51614	0.481068	-3.1516	0.00162377	0.00626143	5.45312	2.14875	0.980811	2.19079	0.0284669	0.0457705
	ZNF200	68.5951	1.27128	0.403388	3.15151	0.0016243	0.00626202	123.498	0.975582	0.224383	4.34783	1.37e-05	3.83e-05
	FZD7	114.45	1.38063	0.438213	3.1506	0.00162936	0.00628012	469.225	0.693149	0.120181	5.76754	8.04e-09	3.22e-08
	DNA2	76.3737	1.19178	0.378307	3.15029	0.00163107	0.00628526	344.644	0.495016	0.13345	3.70937	0.000207773	0.00048706
	ITGA8	110.853	-1.08534	0.344889	-3.14692	0.00164999	0.00634952	44.3778	0.906957	0.36532	2.48264	0.0130414	0.0225185
	LDLRAD3	79.3857	-1.22838	0.390512	-3.14557	0.00165763	0.00637331	210.339	0.584321	0.182865	3.19537	0.00139654	0.00288227
	LINGO2	163.204	0.875371	0.278299	3.14543	0.0016584	0.00637465	38.8251	2.07262	0.392297	5.28331	1.27e-07	4.48e-07
	IQCG	54.7671	1.16201	0.369498	3.14483	0.00166186	0.00638504	50.957	1.00999	0.320965	3.14673	0.00165105	0.00336588
	SLC6A20	16.8993	2.12371	0.675954	3.1418	0.00167915	0.00644855	7.45673	2.23179	0.912103	2.44687	0.0144104	0.024633
	NUDT3	525.602	-0.856538	0.272678	-3.14121	0.00168251	0.00645853	1798.78	0.645888	0.0625215	10.3307	5.12e-25	6.29e-24
	CDCA2	37.964	1.66839	0.531401	3.1396	0.0016918	0.00648976	558.338	0.259326	0.110932	2.3377	0.019403	0.032254
	TRMT10C	78.9122	1.13538	0.361683	3.13915	0.00169437	0.00649729	407.54	0.507496	0.124313	4.08239	4.46e-05	0.000115512
	ZNF354A	112.589	1.01994	0.324913	3.13913	0.00169453	0.00649729	187.896	0.42518	0.178652	2.37993	0.0173161	0.0290916
	TBC1D12	117.923	0.979289	0.31197	3.13905	0.00169498	0.00649756	227.524	1.20325	0.164546	7.31258	2.62e-13	1.57e-12
	FARP2	346.36	0.831265	0.264958	3.13735	0.00170485	0.00652753	308.019	1.20509	0.152662	7.89385	2.93e-15	2.03e-14
	TTYH2	54.9239	1.32864	0.4235	3.13727	0.00170526	0.00652753	151.074	0.521174	0.197362	2.6407	0.00827343	0.0148666
	H2AC17	103.699	1.42007	0.452667	3.13711	0.00170621	0.00652878	990.785	0.40699	0.0799648	5.08962	3.59e-07	1.21e-06
	FEZF1	3.25017	6.04452	1.9283	3.13464	0.00172066	0.00657664	4.34111	3.91175	1.44176	2.71317	0.00666422	0.0122251
	LRGUK	33.0336	1.43375	0.457437	3.13432	0.00172252	0.00658225	14.7731	1.73934	0.61255	2.83951	0.00451832	0.00853511
	REV3L	1334.71	0.503957	0.160939	3.13134	0.00174008	0.00663888	1531.02	1.66369	0.067783	24.5443	4.98e-133	7.09e-131
	CPSF7	557.32	0.567192	0.181265	3.12907	0.0017536	0.00668745	796.192	0.80772	0.0885369	9.12297	7.31e-20	6.78e-19
	RPAP3	168.137	0.781551	0.24978	3.12896	0.00175429	0.00668856	449.391	0.359598	0.116391	3.08956	0.0020045	0.00402051
	PHF8	202.001	0.960621	0.307198	3.12704	0.00176576	0.00672778	179.717	0.770356	0.181068	4.25452	2.1e-05	5.69e-05
	KIDINS220	1519.98	-0.667435	0.213463	-3.1267	0.00176782	0.00673409	1217.51	0.56717	0.069809	8.12459	4.49e-16	3.29e-15
	RB1	313.06	0.691134	0.221062	3.12642	0.00176947	0.00673813	814.791	0.721023	0.0897873	8.03034	9.72e-16	6.98e-15
	TUBB2B	903.096	0.892984	0.285628	3.12639	0.00176968	0.00673813	2396.12	0.504926	0.0707994	7.13179	9.91e-13	5.69e-12
	METTL2B	173.546	0.829016	0.265381	3.12387	0.00178488	0.0067899	648.392	0.563386	0.0961601	5.85883	4.66e-09	1.91e-08
	SIX4	76.2397	1.00159	0.320685	3.12329	0.00178842	0.00679881	450.967	0.903251	0.118046	7.65169	1.98e-14	1.29e-13
	STK10	158.967	1.06354	0.340687	3.12173	0.00179789	0.00682713	429.644	0.633113	0.123983	5.10643	3.28e-07	1.11e-06
	ELL	111.614	1.19085	0.381783	3.11919	0.00181349	0.00688022	185.086	1.51817	0.176059	8.62307	6.52e-18	5.42e-17
	VMA21	156.716	-1.01886	0.327336	-3.11259	0.00185452	0.00701388	1123.33	0.32549	0.0757194	4.29864	1.72e-05	4.72e-05
	HOXA5	9.31627	3.81907	1.22783	3.11042	0.00186821	0.00706091	30.5922	1.609	0.449779	3.57731	0.000347148	0.000787119
	ABCB4	34.5477	1.66606	0.535785	3.10956	0.00187364	0.0070753	9.83847	2.30042	1.06536	2.15928	0.0308283	0.0491737
	LRRC40	148.202	0.888207	0.285652	3.1094	0.00187466	0.00707739	451.027	0.560599	0.112637	4.97705	6.46e-07	2.12e-06
	ARAP2	63.0833	1.41051	0.45388	3.10768	0.00188562	0.00711562	102.889	1.34045	0.271315	4.94056	7.79e-07	2.53e-06
	TLR2	10.5565	2.43724	0.784896	3.10518	0.00190163	0.00716804	13.8406	1.92757	0.716037	2.69199	0.00710263	0.0129613
	NEU3	145.311	0.837951	0.269866	3.10506	0.00190241	0.00716939	275.429	0.675116	0.16409	4.1143	3.88e-05	0.000101483
	PRDM6	22.0981	1.83103	0.589814	3.10442	0.00190653	0.00718332	23.3573	1.36743	0.484163	2.82432	0.00473817	0.0089137
	NTNG2	39.6146	-1.48859	0.479659	-3.10344	0.00191285	0.00720391	13.4335	2.04697	0.674664	3.03405	0.00241292	0.00477312
	NECAB1	22.5154	1.81988	0.588039	3.09482	0.00196929	0.00739183	60.0905	1.19892	0.329715	3.63623	0.000276654	0.000636231
	ZBTB49	46.5211	1.26592	0.409279	3.09305	0.0019811	0.00743287	47.8022	0.745378	0.338485	2.2021	0.0276583	0.0445925
	WDR44	164.38	0.723261	0.233916	3.09196	0.00198839	0.00745856	291.727	0.565728	0.136502	4.14446	3.41e-05	8.98e-05
	ACOX1	442.934	0.583214	0.188676	3.09108	0.00199428	0.00747734	788.987	0.636439	0.106245	5.9903	2.09e-09	8.87e-09
	PPP1R9A	591.179	-0.657389	0.212734	-3.0902	0.00200022	0.00749298	384.693	0.772931	0.133949	5.77034	7.91e-09	3.17e-08
	PTCHD4	86.0326	1.05902	0.342771	3.08959	0.00200434	0.00750673	443.939	1.27456	0.114708	11.1113	1.11e-28	1.65e-27
	WT1	7.58599	4.37344	1.41575	3.08914	0.00200737	0.00751476	22.5256	3.49833	0.576166	6.07174	1.27e-09	5.47e-09
	SEC23IP	312.564	0.618585	0.200364	3.08731	0.00201975	0.00755611	720.968	0.458063	0.090712	5.04964	4.43e-07	1.48e-06
	CUL5	295.974	0.641729	0.207903	3.08668	0.00202407	0.00756391	897.848	0.551681	0.0799914	6.89675	5.32e-12	2.86e-11
	ARMC8	317.461	0.624527	0.202426	3.08521	0.00203405	0.00759954	431.425	1.08576	0.144599	7.50878	5.97e-14	3.76e-13
	FLVCR1	255.514	-0.721865	0.23399	-3.08502	0.00203538	0.00760282	416.358	0.836463	0.11863	7.05101	1.78e-12	9.94e-12
	ATXN7	377.437	0.580498	0.18821	3.08431	0.00204022	0.00761586	461.047	1.26908	0.115773	10.9618	5.83e-28	8.37e-27
	TMTC1	259.459	-0.692716	0.224907	-3.08001	0.00206996	0.00771838	1216.17	0.494728	0.073174	6.76098	1.37e-11	7.13e-11
	ZNF614	145.769	0.860767	0.279538	3.07924	0.00207528	0.00773649	339.73	1.55612	0.128426	12.1168	8.6e-34	1.6e-32
	FGFR3	648.252	0.972206	0.315843	3.07813	0.00208306	0.00775867	242.279	2.57054	0.164802	15.5977	7.54e-55	2.97e-53
	RGPD5	517.559	-0.609955	0.198358	-3.07502	0.00210489	0.00783311	409.094	0.731506	0.128324	5.70044	1.19e-08	4.7e-08
	RIOK2	108.047	1.00675	0.327603	3.07307	0.00211869	0.00787925	294.708	0.348479	0.144019	2.41967	0.0155345	0.0263793
	ZNF230	46.962	1.25575	0.408675	3.07274	0.00212103	0.00788278	47.1744	0.857946	0.348135	2.46441	0.013724	0.0235612
	KLF10	186.931	0.75735	0.246496	3.07246	0.00212302	0.00788843	657.601	0.503503	0.129174	3.89788	9.7e-05	0.000240089
	SNX18	131.03	0.773098	0.251628	3.07239	0.00212353	0.0078886	442.411	1.00746	0.18971	5.31056	1.09e-07	3.89e-07
	MYEF2	497.002	-0.776021	0.252789	-3.06983	0.0021418	0.00795299	434.011	0.412051	0.123577	3.33437	0.000854915	0.00183116
	VWA3A	33.8867	1.56736	0.510668	3.06924	0.00214604	0.00796487	8.63783	5.48954	1.29756	4.23066	2.33e-05	6.29e-05
	RGS5	36.5173	1.58899	0.517788	3.0688	0.00214917	0.00797336	387.427	1.19342	0.147504	8.09079	5.93e-16	4.31e-15
	ABHD13	153.789	-0.947524	0.308973	-3.06669	0.00216442	0.00802465	278.002	0.412748	0.159224	2.59226	0.00953484	0.0169219
	PRDM12	16.0268	2.4133	0.78718	3.06576	0.00217119	0.00804447	10.2338	7.65333	1.39228	5.49697	3.86e-08	1.44e-07
	ZFAND5	599.038	0.602242	0.196509	3.06471	0.00217882	0.00806745	1305.73	0.212236	0.0763539	2.77963	0.005442	0.01013
	FAM91A1	273.83	0.715369	0.233489	3.06383	0.00218526	0.00808704	783.541	0.842196	0.0915611	9.19819	3.64e-20	3.43e-19
	ZKSCAN1	1562.27	-0.508073	0.165888	-3.06274	0.00219323	0.00811015	1245	1.06374	0.0778032	13.6721	1.49e-42	3.9e-41
	LIN7A	99.2647	1.03104	0.336678	3.06238	0.00219581	0.00811616	207.758	0.48092	0.19689	2.44258	0.0145826	0.0249071
	ANKAR	52.4007	1.09816	0.358854	3.06018	0.00221204	0.00816724	22.8908	2.28231	0.559609	4.07839	4.53e-05	0.000117371
	HTR4	4.80587	4.72836	1.54563	3.05918	0.00221944	0.00819278	2.57238	5.67271	2.13167	2.66116	0.00778717	0.0140462
	TAFA2	28.6283	1.3886	0.454023	3.05844	0.00222494	0.00820951	6.74545	3.10929	1.27874	2.43152	0.0150355	0.0256239
	SLC1A2	96.5496	1.93457	0.633494	3.05381	0.00225955	0.00832814	107.152	3.03437	0.252444	12.0199	2.79e-33	5.09e-32
	LRRFIP2	196.637	0.693838	0.227255	3.05313	0.00226469	0.00834343	340.146	0.443061	0.139669	3.17222	0.00151277	0.00310122
	PREPL	684.027	-0.623659	0.204314	-3.05246	0.00226976	0.00835529	948.156	0.339447	0.0801662	4.2343	2.29e-05	6.2e-05
	CTTNBP2	193.53	0.770363	0.252564	3.05017	0.00228711	0.00840747	76.1316	1.5367	0.323307	4.75306	2e-06	6.19e-06
	ZNF510	329.054	0.633107	0.207635	3.04914	0.002295	0.00842762	243.493	0.548862	0.151051	3.63361	0.000279478	0.000642423
	BATF3	5.02713	4.82631	1.58357	3.04775	0.00230562	0.00846025	8.71375	3.12533	1.22193	2.5577	0.0105368	0.0185631
	MBNL2	627.069	-0.795603	0.261049	-3.04771	0.00230589	0.00846025	756.871	0.33328	0.0872116	3.82151	0.000132636	0.000321457
	PPP1R13B	226.535	0.839983	0.276007	3.04334	0.00233972	0.00857137	116.608	0.840822	0.234339	3.58805	0.000333158	0.000756801
	CNNM1	98.1954	-1.22258	0.401961	-3.04154	0.00235373	0.00861153	21.0861	1.3503	0.523388	2.57992	0.0098822	0.017496
	TTC23L	38.1502	1.34231	0.441697	3.03898	0.00237382	0.0086738	22.8353	1.85337	0.497088	3.72846	0.000192653	0.00045496
	IFNAR1	240.974	-0.70684	0.23279	-3.03638	0.00239439	0.00874328	319.181	0.5467	0.176576	3.09611	0.00196079	0.00393715
	CLK3	223.49	0.79386	0.261588	3.03477	0.00240722	0.00878634	361.906	0.323663	0.147544	2.19367	0.0282591	0.0454662
	RASSF10	82.3609	1.12663	0.371452	3.03305	0.00242095	0.00883076	56.5631	2.52522	0.326651	7.73063	1.07e-14	7.15e-14
	NAALAD2	116.711	0.916572	0.30235	3.03149	0.00243349	0.00886888	60.2625	1.88583	0.35422	5.3239	1.02e-07	3.63e-07
	TLK2	311.657	0.681129	0.224885	3.02878	0.0024554	0.00894296	552.818	0.606526	0.103436	5.86375	4.53e-09	1.86e-08
	SPRED1	153.951	0.989937	0.327026	3.02709	0.00246923	0.00898752	1091.21	0.437587	0.0826288	5.29582	1.18e-07	4.2e-07
	VIPR2	7.44038	4.0024	1.32237	3.02669	0.00247244	0.00899726	13.6587	2.96105	0.848052	3.49159	0.00048015	0.0010666
	CDC40	169.282	0.776867	0.256776	3.02547	0.00248249	0.00901641	325.212	0.85831	0.130485	6.57783	4.77e-11	2.35e-10
	HMX3	3.99601	6.36012	2.10332	3.02385	0.00249579	0.00904919	9.74175	7.5794	1.4109	5.37203	7.79e-08	2.82e-07
	HDAC9	251.554	0.660101	0.218407	3.02235	0.00250822	0.0090923	255.274	2.12762	0.163128	13.0426	7e-39	1.6e-37
	SUPT6H	1036.83	0.812806	0.269091	3.02056	0.00252305	0.00914017	1229.46	1.11444	0.0800037	13.9299	4.17e-44	1.15e-42
	TRAPPC13	110.306	0.98302	0.325632	3.0188	0.00253774	0.00918947	137.348	0.530374	0.212424	2.49677	0.0125331	0.0217433
	CD247	6.50789	4.13446	1.37142	3.01474	0.00257201	0.00928777	5.89599	3.27642	1.39166	2.35432	0.0185565	0.0309557
	TRANK1	307.838	-1.12558	0.373379	-3.01458	0.00257331	0.00929048	62.8198	0.912396	0.308396	2.95852	0.00309123	0.00601038
	UBE2K	317.524	-0.781544	0.259334	-3.01366	0.00258117	0.00931657	969.41	0.586911	0.10458	5.6121	2e-08	7.67e-08
	WDFY2	347.326	0.572409	0.189942	3.0136	0.00258164	0.00931657	359.189	0.951476	0.129465	7.34929	1.99e-13	1.21e-12
	PTPRK	298.495	0.814816	0.270576	3.01141	0.00260035	0.00938208	1220.97	0.660765	0.0859344	7.68918	1.48e-14	9.79e-14
	TEX15	12.5112	2.13033	0.707536	3.01092	0.00260458	0.00939533	135.286	2.07055	0.206811	10.0118	1.35e-23	1.54e-22
	CFAP206	24.0197	1.5076	0.500926	3.00963	0.00261563	0.00943322	8.9847	2.54382	1.01942	2.49537	0.0125825	0.0218109
	ZNF443	77.2371	1.06803	0.355292	3.00606	0.00264654	0.00953048	93.8399	1.47798	0.241609	6.11726	9.52e-10	4.17e-09
	FOXD4L1	12.8961	2.31687	0.770827	3.0057	0.00264974	0.00953996	10.2079	4.16215	0.983699	4.23112	2.33e-05	6.28e-05
	OR4F29	5.30501	3.46727	1.15382	3.00505	0.00265536	0.00955005	4.39803	3.10798	1.19212	2.60711	0.00913101	0.016276
	SGK2	118.392	1.01307	0.337155	3.00477	0.00265782	0.00955483	20.532	4.29143	1.85907	2.30838	0.0209783	0.034641
	NPIPB12	145.393	1.27111	0.423481	3.00157	0.00268593	0.0096477	104.226	1.72696	0.258402	6.68322	2.34e-11	1.19e-10
	RGL1	242.974	0.697807	0.232568	3.00044	0.00269593	0.0096795	218.892	0.646229	0.213124	3.03217	0.00242803	0.00479786
	ZNF701	67.2106	0.990165	0.33016	2.99904	0.00270829	0.00971564	98.9796	0.952461	0.23612	4.0338	5.49e-05	0.000140609
	TLR10	5.90266	3.9926	1.33208	2.99726	0.00272416	0.00976433	3.90387	6.26374	1.67407	3.74161	0.000182842	0.000433332
	ADCY4	11.0754	3.24503	1.08274	2.99704	0.00272611	0.00976559	3.48189	3.57757	1.44454	2.47661	0.0132637	0.0228458
	IRF5	28.9246	1.69158	0.564619	2.99597	0.00273576	0.00979347	25.1896	2.39079	0.606798	3.94001	8.15e-05	0.000204221
	FAXC	170.46	-0.870728	0.290787	-2.99439	0.00274998	0.00983189	105.412	1.32352	0.238558	5.54801	2.89e-08	1.09e-07
	CCDC181	48.5712	1.23918	0.414075	2.99266	0.00276562	0.00987528	65.2216	0.874651	0.336049	2.60274	0.00924808	0.0164539
	RAB40A	14.6421	2.23744	0.747781	2.9921	0.00277065	0.00989118	15.4601	1.62013	0.634193	2.55464	0.0106299	0.0187114
	TLCD4	108.6	-1.59948	0.534631	-2.99174	0.00277394	0.00989874	125.398	1.30332	0.229259	5.68495	1.31e-08	5.13e-08
	CHRNA7	34.9693	1.58598	0.53038	2.99028	0.00278723	0.00993991	46.5406	1.18841	0.374986	3.16921	0.00152854	0.0031318
	ZNF562	458.73	0.539406	0.180447	2.98927	0.00279643	0.00996641	441.452	0.641504	0.152591	4.20407	2.62e-05	7.03e-05
	PLA2G4C	58.5148	1.26534	0.423346	2.98891	0.00279971	0.009976	3.99081	4.28946	1.78561	2.40224	0.016295	0.0275305
	SLAMF6	3.54834	6.23691	2.08754	2.98768	0.002811	0.010012	3.59463	6.14529	1.70711	3.59982	0.000318439	0.00072629
	C11orf71	56.8706	1.07437	0.360231	2.98244	0.0028596	0.0101659	44.0938	1.35385	0.340554	3.97544	7.02e-05	0.000177436
	STAG2	455.01	-0.726033	0.243619	-2.9802	0.0028806	0.0102298	1700.25	0.387935	0.0625571	6.20129	5.6e-10	2.51e-09
	PIK3C2A	743.825	0.568411	0.190747	2.97992	0.00288319	0.0102369	2440.12	0.858673	0.0617555	13.9044	5.96e-44	1.63e-42
	ELOA2	7.59712	3.49186	1.17191	2.97962	0.00288608	0.0102392	7.07772	3.82213	1.1203	3.41169	0.000645606	0.00140499
	ZNF350	15.6656	2.19047	0.735306	2.979	0.00289195	0.0102572	63.7954	1.78043	0.317581	5.60623	2.07e-08	7.92e-08
	PPP4R3B	513.993	0.580974	0.195046	2.97866	0.00289516	0.0102654	1018.96	0.896691	0.0773381	11.5944	4.4e-31	7.26e-30
	TMEM260	143.477	0.732755	0.246414	2.97367	0.00294259	0.0104193	149.447	0.547322	0.20623	2.65395	0.00795567	0.014329
	UBA2	498.871	0.6183	0.207953	2.97327	0.00294647	0.0104309	1673.14	0.268399	0.0760609	3.52874	0.000417539	0.00093616
	SOX6	123.288	1.08794	0.366092	2.97177	0.00296091	0.0104754	142.091	1.46761	0.208917	7.02484	2.14e-12	1.19e-11
	CCDC18	52.1457	1.08274	0.364354	2.97168	0.00296172	0.0104761	208.656	0.546974	0.165601	3.30296	0.000956703	0.00203256
	APOOL	110.413	-0.884747	0.29776	-2.97134	0.00296502	0.0104856	274.829	1.05724	0.153288	6.89707	5.31e-12	2.85e-11
	SLC19A2	110.322	0.921669	0.310245	2.97078	0.00297049	0.0105028	281.534	0.537013	0.144099	3.72669	0.000194012	0.0004577
	CEP350	1141.33	0.589609	0.198545	2.96965	0.00298142	0.0105352	1419.53	1.00226	0.0659294	15.202	3.43e-52	1.21e-50
	GABRE	49.943	1.59505	0.537371	2.96825	0.00299499	0.0105586	47.3378	1.7365	0.378561	4.58711	4.49e-06	1.33e-05
	GPCPD1	189.371	0.952663	0.320951	2.96825	0.00299501	0.0105586	342.917	0.96305	0.140313	6.86358	6.72e-12	3.58e-11
	EPX	12.0919	2.95099	0.994675	2.96679	0.00300927	0.0106045	3.86172	6.25106	1.6746	3.73286	0.000189318	0.000447591
	DNAH14	386.609	0.55756	0.18798	2.96606	0.00301637	0.0106273	193.477	0.645108	0.173179	3.7251	0.000195236	0.000460155
	INSM1	193.149	-0.750578	0.253144	-2.96502	0.00302663	0.0106568	64.6105	4.55015	0.438426	10.3784	3.11e-25	3.88e-24
	LIN52	79.4384	0.885422	0.298709	2.96416	0.00303509	0.0106821	113.36	0.591571	0.237154	2.49446	0.0126149	0.0218489
	CEP70	94.9017	0.878856	0.296821	2.9609	0.00306741	0.0107824	158.455	0.499393	0.207268	2.40941	0.0159783	0.0270485
	GCNT3	28.7212	1.90138	0.64257	2.95903	0.00308607	0.0108457	10.6695	7.71042	1.39448	5.52925	3.22e-08	1.21e-07
	ZNF572	6.42659	3.48355	1.17783	2.9576	0.00310045	0.0108909	4.24937	4.517	1.74966	2.58165	0.00983306	0.0174111
	PEX5L	131.747	0.79505	0.26898	2.95579	0.00311868	0.0109331	61.6333	2.60316	0.33104	7.86358	3.73e-15	2.57e-14
	POLR3A	377.657	0.521277	0.176391	2.95524	0.00312428	0.0109505	677.45	0.350387	0.100992	3.46944	0.000521538	0.00115225
	RSPH10B2	19.3634	1.81556	0.614372	2.95515	0.00312515	0.0109513	4.07394	2.95946	1.21257	2.44066	0.0146606	0.0250286
	MARVELD3	49.0405	1.2366	0.418832	2.9525	0.00315214	0.0110276	21.6454	1.52401	0.517115	2.94714	0.00320726	0.00621785
	LY75	11.0533	3.10869	1.05397	2.94951	0.00318275	0.0111186	2.57238	5.67271	2.13167	2.66116	0.00778717	0.0140462
[truncated: 495 more rows]

## Sheet: Common_dcOrgs1_inf_down
Genes	baseMean_islets	log2FoldChange_islets	lfcSE_islets	stat_islets	pvalue_islets	padj_islets	baseMean_dcOrgs1	log2FoldChange_dcOrgs1	lfcSE_dcOrgs1	stat_dcOrgs1	pvalue_dcOrgs1	padj_dcOrgs1
COL5A2	1192.69	-2.80971	0.213429	-13.1646	1.4e-39	7.92e-37	3234.46	-1.65295	0.0545541	-30.2993	1.17e-201	3.81e-199
C14orf132	939.68	-2.89981	0.223017	-13.0027	1.18e-38	6.06e-36	277.639	-0.517866	0.155647	-3.32719	0.000877266	0.00187602
SCG5	376.616	-3.60319	0.278583	-12.934	2.89e-38	1.4e-35	31.9798	-2.40034	0.676923	-3.54596	0.00039118	0.000880967
GFPT2	173.322	4.96014	0.385053	12.8817	5.71e-38	2.68e-35	574.321	-0.900901	0.106966	-8.4223	3.69e-17	2.94e-16
CDKN1A	277.344	3.52915	0.30854	11.4382	2.69e-30	7.13e-28	1127.44	-0.305044	0.0808773	-3.77169	0.000162147	0.000387978
IGFBP5	1290.95	-2.6863	0.240845	-11.1536	6.87e-29	1.55e-26	2847.48	-0.967662	0.0580704	-16.6636	2.41e-62	1.21e-60
IGFBP2	569.61	-2.24336	0.204997	-10.9434	7.15e-28	1.49e-25	1315.03	-2.34653	0.0873784	-26.8548	7.41e-159	1.36e-156
SLC1A5	120.141	3.87515	0.356615	10.8665	1.66e-27	3.2e-25	803.261	-1.08378	0.0973603	-11.1317	8.8e-29	1.32e-27
RPS6KA2	440.23	-2.35321	0.220582	-10.6682	1.43e-26	2.67e-24	456.181	-2.03217	0.163397	-12.437	1.64e-35	3.25e-34
NAV1	1279.6	-1.96863	0.186594	-10.5503	5.06e-26	8.75e-24	2683.26	-0.733672	0.0573471	-12.7935	1.78e-37	3.88e-36
ADCY1	939.312	-3.1366	0.297481	-10.5439	5.42e-26	9.27e-24	192.478	-0.620218	0.187958	-3.29977	0.000967655	0.00205375
SEZ6L2	397.374	-3.12762	0.301088	-10.3877	2.82e-25	4.59e-23	72.5486	-2.27615	0.363289	-6.26539	3.72e-10	1.7e-09
GREM1	149.893	3.74676	0.362067	10.3482	4.26e-25	6.81e-23	2496.64	-1.73502	0.0814592	-21.2993	1.15e-100	1.06e-98
TNFRSF10B	344.73	2.75918	0.267451	10.3166	5.93e-25	9.21e-23	2056.73	-0.285992	0.0651792	-4.38777	1.15e-05	3.22e-05
APBB1	361.932	-2.23861	0.220649	-10.1456	3.47e-24	4.77e-22	164.839	-1.01609	0.193878	-5.2409	1.6e-07	5.59e-07
SLC7A1	362.198	-2.21876	0.221441	-10.0196	1.25e-23	1.57e-21	1087.58	-0.424245	0.0788373	-5.38127	7.4e-08	2.69e-07
PCNA	189.388	2.3004	0.232893	9.87748	5.21e-23	6.13e-21	772.338	-0.27319	0.1198	-2.28038	0.0225852	0.0371066
APLP1	513.746	-2.80456	0.285809	-9.81271	9.93e-23	1.11e-20	42.9757	-1.46106	0.401661	-3.63755	0.000275246	0.00063339
SCD	1041.6	-2.16661	0.221412	-9.78541	1.3e-22	1.44e-20	12869.9	-0.733843	0.0389981	-18.8174	5.44e-79	3.64e-77
DKK3	274.948	-2.53966	0.261262	-9.72072	2.46e-22	2.64e-20	701.716	-2.8683	0.128081	-22.3945	4.45e-111	4.7e-109
TMEM164	518.323	-2.43758	0.253995	-9.59697	8.23e-22	8.35e-20	235.352	-0.596352	0.156205	-3.81775	0.000134675	0.000326127
BEX1	204.546	-3.15346	0.328641	-9.59544	8.36e-22	8.42e-20	86.8276	-2.0767	0.295789	-7.02088	2.2e-12	1.23e-11
ANXA6	688.941	-2.29708	0.23963	-9.58592	9.16e-22	9.18e-20	1201.69	-1.32683	0.0819289	-16.1949	5.47e-59	2.47e-57
SCARB2	1035.3	-2.09581	0.224637	-9.32975	1.06e-20	9.36e-19	1834.79	-0.269975	0.062198	-4.34058	1.42e-05	3.95e-05
SLC22A17	381.938	-2.53418	0.27351	-9.26541	1.94e-20	1.64e-18	98.1603	-1.8356	0.303851	-6.04114	1.53e-09	6.55e-09
NIPSNAP1	404.989	-1.98823	0.216772	-9.17197	4.64e-20	3.76e-18	653.89	-1.20558	0.0999359	-12.0635	1.65e-33	3.04e-32
ENDOD1	256.054	2.68387	0.2932	9.15372	5.5e-20	4.44e-18	562.343	-0.685082	0.114951	-5.9598	2.53e-09	1.06e-08
EVL	387.529	-2.0988	0.229727	-9.13606	6.48e-20	5.2e-18	276.503	-0.77758	0.146297	-5.31509	1.07e-07	3.8e-07
ARHGEF2	437.046	-1.81975	0.200343	-9.08318	1.05e-19	8.34e-18	914.949	-0.955771	0.139233	-6.86456	6.67e-12	3.55e-11
ABCA3	269.574	-2.71068	0.299397	-9.05379	1.38e-19	1.06e-17	354.357	-1.18618	0.164477	-7.21184	5.52e-13	3.23e-12
PLD3	1287.44	-2.88041	0.323972	-8.89093	6.06e-19	4.4e-17	749.394	-2.22733	0.112722	-19.7595	6.64e-87	5.02e-85
ATP9A	1316.22	-1.57099	0.176722	-8.88961	6.13e-19	4.44e-17	724.503	-0.558009	0.112619	-4.95485	7.24e-07	2.36e-06
QPRT	204.283	-2.4045	0.271214	-8.86569	7.6e-19	5.46e-17	266.418	-1.68494	0.168385	-10.0065	1.43e-23	1.62e-22
SLC20A1	351.738	2.10218	0.237208	8.86215	7.85e-19	5.59e-17	2397.1	-0.605352	0.0580666	-10.4251	1.9e-25	2.41e-24
GNA12	285.836	-2.0474	0.231178	-8.85638	8.27e-19	5.86e-17	321.989	-1.53536	0.150152	-10.2253	1.53e-24	1.83e-23
CKS2	97.3106	2.78302	0.31585	8.81123	1.24e-18	8.45e-17	694.649	-0.24001	0.101871	-2.35601	0.0184725	0.0308435
FXYD6	240.744	-2.90162	0.330466	-8.78039	1.63e-18	1.1e-16	176.008	-1.30258	0.247265	-5.26795	1.38e-07	4.85e-07
APP	1703.8	-1.72471	0.196558	-8.77458	1.72e-18	1.15e-16	2091.39	-0.889013	0.0687754	-12.9263	3.2e-38	7.14e-37
MDGA1	237.713	-2.18952	0.250272	-8.74855	2.16e-18	1.42e-16	133.207	-2.14851	0.253637	-8.47079	2.44e-17	1.96e-16
PNMA8A	240.851	-2.22385	0.2555	-8.7039	3.21e-18	2.06e-16	162.818	-0.892231	0.192751	-4.62893	3.68e-06	1.1e-05
IQSEC1	482.024	-1.92239	0.221655	-8.67292	4.21e-18	2.67e-16	341.491	-0.375507	0.129654	-2.89623	0.00377681	0.00723502
BEX3	255.615	-2.61582	0.304236	-8.59801	8.11e-18	5.01e-16	565.726	-1.81649	0.116695	-15.5662	1.23e-54	4.83e-53
KIF3C	290.141	-2.07104	0.241342	-8.58136	9.38e-18	5.75e-16	342.047	-1.48186	0.150182	-9.86713	5.78e-23	6.37e-22
EPB41L1	425.23	-2.08233	0.243963	-8.53546	1.4e-17	8.44e-16	128.601	-0.729688	0.276773	-2.63642	0.00837867	0.0150428
GNB1	1015.91	-1.38707	0.162582	-8.5315	1.44e-17	8.71e-16	2125.91	-0.658028	0.0662728	-9.92907	3.11e-23	3.49e-22
MXRA5	197.699	-2.54125	0.299642	-8.48095	2.23e-17	1.32e-15	502.584	-1.44325	0.130978	-11.019	3.09e-28	4.49e-27
RAB15	398.197	-3.0042	0.358454	-8.38099	5.25e-17	3e-15	148.434	-1.07565	0.270272	-3.97989	6.89e-05	0.000174329
ENPP1	153.02	2.44139	0.293997	8.30415	1.01e-16	5.58e-15	237.345	-0.502926	0.178445	-2.81837	0.00482678	0.00906411
BCL2L1	473.215	-1.86559	0.22537	-8.27788	1.25e-16	6.85e-15	365.506	-1.12437	0.151551	-7.41909	1.18e-13	7.31e-13
TMEM9	141.802	-2.34811	0.285233	-8.23225	1.84e-16	9.94e-15	213.331	-1.70721	0.190883	-8.94378	3.76e-19	3.36e-18
PTPRN	1361.42	-3.30511	0.40422	-8.17652	2.92e-16	1.53e-14	53.2573	-1.49754	0.363064	-4.12472	3.71e-05	9.74e-05
MARCHF4	123.105	-2.9747	0.364354	-8.16433	3.23e-16	1.67e-14	193.128	-2.00794	0.234628	-8.55797	1.15e-17	9.42e-17
OLFM2	108.887	-2.82627	0.348616	-8.10711	5.18e-16	2.6e-14	191.052	-1.59146	0.199682	-7.96997	1.59e-15	1.12e-14
PAPPA2	1243.86	-2.65951	0.329313	-8.07593	6.7e-16	3.32e-14	96.3599	-1.62026	0.279464	-5.79776	6.72e-09	2.71e-08
FAM210B	195.51	-2.53514	0.314765	-8.05406	8.01e-16	3.93e-14	408.349	-0.484261	0.132971	-3.64185	0.000270687	0.000623486
SARAF	563.999	-2.06142	0.257897	-7.99319	1.31e-15	6.34e-14	770.359	-0.369079	0.158389	-2.33021	0.0197953	0.0328318
ADGRL1	549.036	-1.98898	0.253676	-7.84062	4.48e-15	2.02e-13	377.141	-0.590232	0.123541	-4.77761	1.77e-06	5.52e-06
ATP6V0E2	135.151	-2.61603	0.335121	-7.80622	5.89e-15	2.65e-13	104.336	-1.45687	0.258465	-5.63663	1.73e-08	6.71e-08
PSAP	1067.57	-1.39203	0.179464	-7.75662	8.72e-15	3.85e-13	2773.97	-1.63616	0.0602082	-27.175	1.28e-162	2.44e-160
ITM2C	440.893	-2.23479	0.288322	-7.75101	9.12e-15	4.01e-13	199.072	-2.23161	0.283174	-7.88072	3.26e-15	2.25e-14
FKBP9	217.645	-1.92699	0.248734	-7.74719	9.4e-15	4.11e-13	337.998	-1.06504	0.138016	-7.71677	1.19e-14	7.94e-14
PREX1	267.466	-1.76801	0.230001	-7.68699	1.51e-14	6.48e-13	181.762	-0.643125	0.209857	-3.06459	0.0021797	0.00434695
CLSTN3	575.412	-2.11632	0.276611	-7.65089	2e-14	8.45e-13	153.909	-1.08671	0.20588	-5.27837	1.3e-07	4.6e-07
LHX1	48.2095	4.8106	0.628814	7.65028	2.01e-14	8.47e-13	241.742	-0.545901	0.186748	-2.9232	0.00346452	0.00668392
CALM3	368.737	-1.68084	0.219724	-7.64978	2.01e-14	8.48e-13	882.352	-1.37125	0.102326	-13.4008	5.98e-41	1.47e-39
PHC2	337.268	-1.56379	0.20472	-7.63868	2.19e-14	9.2e-13	905.045	-1.92375	0.0972555	-19.7804	4.4e-87	3.34e-85
TBC1D9B	411.992	-1.58506	0.210432	-7.53239	4.98e-14	1.97e-12	561.469	-1.63955	0.112093	-14.6267	1.9e-48	6.04e-47
PRXL2A	260.437	-2.25577	0.300583	-7.50466	6.16e-14	2.41e-12	724.409	-0.769549	0.101007	-7.61879	2.56e-14	1.65e-13
CLSTN1	464.174	-1.76388	0.236261	-7.46582	8.28e-14	3.19e-12	832.581	-1.36376	0.0941447	-14.4858	1.49e-47	4.55e-46
TMEM132A	248.175	-2.17553	0.292429	-7.4395	1.01e-13	3.86e-12	440.776	-1.9996	0.15315	-13.0564	5.84e-39	1.35e-37
AMZ1	181.808	-2.12167	0.285686	-7.42657	1.11e-13	4.22e-12	88.011	-0.812214	0.280382	-2.89681	0.00376978	0.00722438
MAGED2	748.207	-1.67373	0.226675	-7.38383	1.54e-13	5.71e-12	830.621	-2.09325	0.102233	-20.4752	3.58e-93	3e-91
ERGIC1	238.211	-1.93839	0.262625	-7.38082	1.57e-13	5.8e-12	750.582	-1.94737	0.101176	-19.2473	1.49e-82	1.06e-80
ADGRG1	280.398	-2.27615	0.308673	-7.37397	1.66e-13	6.1e-12	349.502	-1.7812	0.166752	-10.6817	1.24e-26	1.66e-25
C1QL1	110.52	-3.38738	0.460144	-7.36158	1.82e-13	6.65e-12	13.9636	-1.79321	0.820485	-2.18555	0.0288485	0.0463079
WFS1	269.359	-2.39773	0.327116	-7.32991	2.3e-13	8.24e-12	160.686	-1.44111	0.200982	-7.17036	7.48e-13	4.34e-12
DNAJC5	367.635	-1.48641	0.203242	-7.31349	2.6e-13	9.24e-12	511.178	-0.735634	0.135997	-5.40921	6.33e-08	2.32e-07
UBE2S	214.354	2.83839	0.388621	7.30375	2.8e-13	9.83e-12	983.412	-0.225881	0.100368	-2.25054	0.024415	0.0397964
ENO1	1703.55	-1.42085	0.194858	-7.29176	3.06e-13	1.06e-11	9092.01	-1.3187	0.0493052	-26.7456	1.39e-157	2.51e-155
COL6A3	426.263	-2.81854	0.387585	-7.27206	3.54e-13	1.22e-11	4780.54	-3.81264	0.0730157	-52.2168	0	0
LIPG	149.076	2.36433	0.325307	7.268	3.65e-13	1.25e-11	849.268	-1.42252	0.110036	-12.9277	3.14e-38	7.02e-37
H3-3A	339.478	-1.73827	0.239491	-7.25818	3.92e-13	1.34e-11	617.928	-0.974344	0.121928	-7.99116	1.34e-15	9.52e-15
VOPP1	146.642	-2.17236	0.299474	-7.25393	4.05e-13	1.37e-11	391.433	-1.42596	0.191989	-7.42729	1.11e-13	6.88e-13
DLG5	655.284	-1.599	0.220854	-7.24009	4.48e-13	1.51e-11	571.312	-0.981512	0.107837	-9.10182	8.88e-20	8.21e-19
SEC14L1	389.899	-1.36381	0.188465	-7.2364	4.61e-13	1.55e-11	425.76	-0.323494	0.127851	-2.53025	0.0113982	0.0199585
SLC16A2	160.389	-2.17069	0.300688	-7.21909	5.23e-13	1.74e-11	153.301	-0.654316	0.20539	-3.18572	0.00144393	0.00297214
ARF5	133.318	-2.03444	0.282905	-7.19126	6.42e-13	2.11e-11	214.925	-1.50767	0.19353	-7.79035	6.68e-15	4.53e-14
AP2M1	354.772	-1.4712	0.20478	-7.18432	6.75e-13	2.2e-11	1856.67	-1.2313	0.0840545	-14.6488	1.37e-48	4.38e-47
IVNS1ABP	602.246	1.40621	0.196197	7.16732	7.65e-13	2.47e-11	1725.29	-0.158083	0.0631884	-2.50177	0.0123574	0.0214638
GNAZ	124.543	-2.31693	0.323543	-7.16111	8e-13	2.58e-11	92.4189	-0.586417	0.246163	-2.38223	0.017208	0.0289331
FADS2	314.95	-1.98304	0.276943	-7.16047	8.04e-13	2.59e-11	3010.89	-2.60571	0.0743906	-35.0274	8.61e-269	4.68e-266
NRSN2	133.876	-2.29315	0.320409	-7.15694	8.25e-13	2.65e-11	169.509	-2.33475	0.236053	-9.89077	4.57e-23	5.06e-22
MEGF8	346.861	-1.76269	0.246411	-7.15345	8.46e-13	2.71e-11	481.502	-1.6758	0.129038	-12.9869	1.45e-38	3.29e-37
MGLL	159.743	-2.92382	0.410139	-7.12884	1.01e-12	3.21e-11	132.887	-1.52599	0.242736	-6.28666	3.24e-10	1.49e-09
CLU	657.859	-2.38318	0.334832	-7.11754	1.1e-12	3.46e-11	355.834	-1.05167	0.141173	-7.44948	9.37e-14	5.85e-13
ABR	571.586	-1.6052	0.226081	-7.10012	1.25e-12	3.88e-11	1297.57	-0.673796	0.0755012	-8.9243	4.49e-19	3.99e-18
MMP15	175.407	-2.04605	0.28825	-7.09816	1.26e-12	3.93e-11	41.1369	-2.05955	0.594126	-3.46653	0.000527225	0.00116394
ENO2	355.922	-1.62475	0.229468	-7.0805	1.44e-12	4.41e-11	172.491	-0.994158	0.188137	-5.28422	1.26e-07	4.46e-07
PTPRF	1355.51	-1.61779	0.229144	-7.06013	1.66e-12	5.08e-11	1174.89	-1.77524	0.0942203	-18.8413	3.46e-79	2.34e-77
PIK3R2	133.133	-2.13526	0.303243	-7.04143	1.9e-12	5.77e-11	430.97	-1.60834	0.138252	-11.6334	2.79e-31	4.61e-30
SCRN1	686.227	-1.73483	0.24654	-7.03671	1.97e-12	5.95e-11	1666.86	-0.560557	0.0669989	-8.36665	5.93e-17	4.63e-16
PCBD1	103.674	-2.4908	0.354711	-7.02204	2.19e-12	6.54e-11	162.787	-1.36336	0.197967	-6.88678	5.71e-12	3.06e-11
ACTR1B	226.624	-1.64083	0.233744	-7.01979	2.22e-12	6.64e-11	201.012	-1.82948	0.224	-8.16731	3.15e-16	2.34e-15
PCDHGB4	249.366	-1.66625	0.237502	-7.01572	2.29e-12	6.82e-11	134.052	-1.20343	0.254167	-4.73481	2.19e-06	6.73e-06
OBSL1	768.621	-1.92878	0.275101	-7.01118	2.36e-12	7.01e-11	373.747	-2.4875	0.156368	-15.9079	5.58e-57	2.39e-55
IDH2	219.399	-1.86135	0.266327	-6.98895	2.77e-12	8.11e-11	466.031	-1.85512	0.146202	-12.6888	6.82e-37	1.44e-35
THBS1	456.518	2.07802	0.29825	6.96737	3.23e-12	9.33e-11	4791.23	-0.252794	0.0630845	-4.00722	6.14e-05	0.000156529
TLE5	456.479	-2.12474	0.307316	-6.91386	4.72e-12	1.32e-10	625.294	-1.25896	0.129979	-9.68587	3.46e-22	3.66e-21
NENF	58.1596	-3.98653	0.576642	-6.91335	4.73e-12	1.33e-10	86.4743	-1.79961	0.323076	-5.57023	2.54e-08	9.67e-08
COX8A	162.428	-1.83796	0.266274	-6.90251	5.11e-12	1.43e-10	329.262	-1.71876	0.144869	-11.8643	1.82e-32	3.17e-31
COL1A2	680.826	-1.93959	0.28127	-6.89584	5.35e-12	1.48e-10	9912.76	-2.52279	0.0413945	-60.9451	0	0
VAT1	420.633	-1.36475	0.198065	-6.89042	5.56e-12	1.53e-10	811.451	-1.5583	0.107266	-14.5275	8.12e-48	2.51e-46
LRP1	1089.94	-1.57422	0.228954	-6.87569	6.17e-12	1.68e-10	1984.01	-1.8722	0.0841704	-22.243	1.32e-109	1.36e-107
ZNF512B	301.463	-1.66925	0.244	-6.84119	7.85e-12	2.09e-10	304.043	-1.13844	0.159412	-7.14146	9.23e-13	5.31e-12
ETV5	152.799	2.05748	0.300782	6.84044	7.9e-12	2.1e-10	639.75	-0.652622	0.107566	-6.06717	1.3e-09	5.61e-09
VASH1	213.39	-1.56683	0.229131	-6.83813	8.02e-12	2.13e-10	236.084	-1.24435	0.165325	-7.52671	5.2e-14	3.3e-13
PGAM1	322.577	-1.72943	0.253632	-6.81866	9.19e-12	2.42e-10	1872.55	-1.77109	0.0775089	-22.8501	1.46e-115	1.64e-113
DGCR2	258.9	-1.70671	0.250791	-6.80532	1.01e-11	2.63e-10	305.073	-2.09917	0.16744	-12.5369	4.69e-36	9.58e-35
TBC1D16	388.707	-2.1217	0.311945	-6.80152	1.04e-11	2.7e-10	751.422	-1.26868	0.298021	-4.257	2.07e-05	5.64e-05
IRF2BPL	172.429	-1.84297	0.27207	-6.77388	1.25e-11	3.23e-10	410.065	-1.37931	0.136985	-10.0691	7.57e-24	8.75e-23
FOXP4	455.07	-1.95521	0.289284	-6.75877	1.39e-11	3.57e-10	291.577	-0.591336	0.140215	-4.21736	2.47e-05	6.65e-05
HMMR	52.735	3.1277	0.463078	6.75415	1.44e-11	3.66e-10	483.105	-0.273848	0.109954	-2.49057	0.0127539	0.0220767
EMC10	311.823	-1.6146	0.239093	-6.75305	1.45e-11	3.68e-10	30.9167	-1.46951	0.499749	-2.94051	0.00327677	0.00634256
MAP1A	462.376	-1.59812	0.237869	-6.71851	1.84e-11	4.6e-10	733.217	-1.32357	0.102028	-12.9726	1.75e-38	3.96e-37
ZER1	231.027	-1.67673	0.250051	-6.70553	2.01e-11	5.01e-10	149.524	-1.51594	0.212073	-7.14818	8.79e-13	5.07e-12
PNMA1	217.255	-1.59747	0.23904	-6.68285	2.34e-11	5.78e-10	369.753	-1.03742	0.145004	-7.1544	8.4e-13	4.85e-12
GAPDH	1866.64	-1.03647	0.155301	-6.67398	2.49e-11	6.1e-10	23608.4	-1.10009	0.0448156	-24.5471	4.64e-133	6.68e-131
FKBP1A	198.127	-1.69294	0.254589	-6.64971	2.94e-11	7.14e-10	564.606	-1.01825	0.114271	-8.91085	5.06e-19	4.49e-18
SH3PXD2A	871.458	-1.7023	0.256109	-6.64676	3e-11	7.26e-10	538.382	-0.643986	0.133299	-4.83113	1.36e-06	4.28e-06
NYNRIN	476.614	-1.63579	0.246313	-6.64113	3.11e-11	7.51e-10	350.324	-0.932884	0.136929	-6.81291	9.56e-12	5.04e-11
SHISA5	335.969	-1.54277	0.232394	-6.63861	3.17e-11	7.6e-10	655.827	-1.71787	0.111498	-15.4072	1.46e-53	5.44e-52
PPP2R1A	535.952	-1.31797	0.198938	-6.62503	3.47e-11	8.25e-10	920.45	-1.37353	0.0932205	-14.7342	3.89e-49	1.26e-47
SLC29A4	386.614	-2.49307	0.377725	-6.60024	4.11e-11	9.64e-10	95.9067	-1.50754	0.258958	-5.82155	5.83e-09	2.36e-08
BEX4	124.946	-2.09261	0.318002	-6.58049	4.69e-11	1.09e-09	172.45	-0.617899	0.198871	-3.10704	0.00188974	0.0038075
SOGA1	570.41	-1.54569	0.235293	-6.56923	5.06e-11	1.17e-09	520.271	-2.06767	0.150992	-13.6939	1.1e-42	2.89e-41
NECTIN1	216.928	-1.79309	0.273292	-6.56106	5.34e-11	1.23e-09	211.236	-0.908285	0.193832	-4.68594	2.79e-06	8.46e-06
RHBDD2	114.157	-1.94641	0.297383	-6.54513	5.94e-11	1.35e-09	82.3519	-0.765737	0.266912	-2.86888	0.00411931	0.00783974
MBTPS1	359.633	-1.36734	0.209046	-6.54084	6.12e-11	1.39e-09	703.956	-0.539349	0.0979699	-5.50526	3.69e-08	1.38e-07
PODXL2	173.554	-2.73122	0.418276	-6.5297	6.59e-11	1.49e-09	139.345	-1.50911	0.217748	-6.93053	4.19e-12	2.27e-11
TMEM63B	167.196	-1.80755	0.277283	-6.51879	7.09e-11	1.6e-09	232.359	-1.02016	0.164789	-6.19069	5.99e-10	2.67e-09
SREBF2	576.407	-1.31007	0.201195	-6.51147	7.44e-11	1.67e-09	918.266	-0.983148	0.107414	-9.1529	5.54e-20	5.18e-19
BIN1	218.459	-1.79005	0.275395	-6.49994	8.04e-11	1.79e-09	650.825	-2.3652	0.119198	-19.8426	1.28e-87	9.75e-86
RETREG3	261.502	-1.50868	0.232652	-6.4847	8.89e-11	1.96e-09	310.276	-0.937591	0.150845	-6.2156	5.11e-10	2.3e-09
NDN	74.2073	-2.62326	0.404895	-6.47885	9.24e-11	2.04e-09	163.745	-1.86366	0.243217	-7.66252	1.82e-14	1.19e-13
PFKM	437.175	-1.35479	0.210057	-6.44961	1.12e-10	2.43e-09	770.54	-1.46127	0.120821	-12.0945	1.13e-33	2.09e-32
ATP6AP2	199.685	-2.05544	0.318702	-6.44941	1.12e-10	2.44e-09	328.853	-0.702663	0.151188	-4.64761	3.36e-06	1.01e-05
BSCL2	412.55	-1.37407	0.21495	-6.39254	1.63e-10	3.44e-09	157.643	-1.48739	0.244199	-6.09087	1.12e-09	4.88e-09
ORMDL3	173.939	-1.78369	0.279247	-6.38749	1.69e-10	3.54e-09	155.166	-0.975617	0.203324	-4.79832	1.6e-06	5e-06
SGPL1	411.187	-1.3269	0.207751	-6.38694	1.69e-10	3.55e-09	659.782	-0.353083	0.0993023	-3.55564	0.000377056	0.000850531
SDK2	534.935	-2.08803	0.326946	-6.38648	1.7e-10	3.56e-09	261.651	-0.828917	0.169848	-4.88034	1.06e-06	3.39e-06
SLC25A23	111.906	-2.04903	0.321307	-6.37719	1.8e-10	3.77e-09	345.861	-0.937856	0.165073	-5.68147	1.34e-08	5.23e-08
PIP4K2B	486.071	-1.21732	0.19107	-6.37105	1.88e-10	3.9e-09	662.986	-0.839845	0.104333	-8.04966	8.3e-16	5.98e-15
PINK1	82.7168	-2.59781	0.408448	-6.36021	2.01e-10	4.18e-09	50.4508	-1.55536	0.406017	-3.83076	0.000127746	0.000310579
CD99L2	119.262	-2.11127	0.332133	-6.3567	2.06e-10	4.27e-09	115.618	-1.37222	0.238419	-5.75549	8.64e-09	3.44e-08
SRC	231.431	-1.72801	0.272811	-6.3341	2.39e-10	4.88e-09	215.463	-1.55786	0.18392	-8.47033	2.45e-17	1.97e-16
EDNRA	61.7166	-2.87582	0.45637	-6.3015	2.95e-10	5.95e-09	781.306	-1.79684	0.108873	-16.5041	3.43e-61	1.67e-59
DCHS1	565.652	-1.96061	0.312298	-6.278	3.43e-10	6.84e-09	245.881	-2.02103	0.175779	-11.4976	1.36e-30	2.19e-29
VPS26B	178.523	-1.80429	0.287494	-6.27591	3.48e-10	6.93e-09	291.623	-1.33897	0.150658	-8.88744	6.25e-19	5.52e-18
ABHD2	414.051	-1.34672	0.216413	-6.22289	4.88e-10	9.5e-09	838.431	-0.386266	0.0873035	-4.42441	9.67e-06	2.74e-05
FSCN1	463.021	2.11263	0.339571	6.22147	4.93e-10	9.58e-09	2107.62	-1.24819	0.0715147	-17.4536	3.23e-68	1.8e-66
SEMA7A	45.44	2.78267	0.447397	6.21969	4.98e-10	9.67e-09	351.939	-0.887521	0.146183	-6.07132	1.27e-09	5.48e-09
SORCS2	105.043	-2.32573	0.374811	-6.20508	5.47e-10	1.06e-08	149.472	-1.27376	0.205747	-6.19089	5.98e-10	2.67e-09
SUMO2	188.132	-1.9323	0.311523	-6.20275	5.55e-10	1.07e-08	705.353	-1.06717	0.297748	-3.58415	0.000338174	0.000767839
CD70	15.6228	8.35661	1.34765	6.20089	5.61e-10	1.08e-08	34.8599	-1.25057	0.464769	-2.69074	0.0071293	0.0130051
ARL2	102.983	-2.09411	0.338006	-6.1955	5.81e-10	1.11e-08	155.084	-2.77906	0.262261	-10.5966	3.09e-26	4.05e-25
EID1	359.328	-2.02435	0.326998	-6.19072	5.99e-10	1.15e-08	1194.92	-1.10452	0.0816333	-13.5303	1.04e-41	2.62e-40
NUP210	267.276	-1.51249	0.24491	-6.17568	6.59e-10	1.26e-08	199.027	-1.33326	0.187816	-7.09874	1.26e-12	7.16e-12
SPATA20	295.875	-2.18701	0.354374	-6.17148	6.77e-10	1.29e-08	181.69	-1.66339	0.240611	-6.91319	4.74e-12	2.56e-11
CELSR3	788.963	-1.43733	0.233132	-6.16529	7.04e-10	1.34e-08	244.211	-0.490425	0.187884	-2.61026	0.00904734	0.0161406
IGFBP3	610.388	-2.27839	0.369805	-6.16106	7.23e-10	1.37e-08	1604.31	-0.452085	0.070016	-6.45689	1.07e-10	5.12e-10
CDC42BPB	597.505	-1.17094	0.190388	-6.15031	7.73e-10	1.46e-08	1055.49	-1.25035	0.0820551	-15.2379	1.98e-52	7.07e-51
TAFA5	94.0557	-3.03775	0.494723	-6.1403	8.24e-10	1.55e-08	90.3659	-1.2153	0.314618	-3.86277	0.000112109	0.000274885
GIT1	198.127	-1.59859	0.261271	-6.11851	9.45e-10	1.76e-08	448.084	-0.67438	0.131966	-5.11026	3.22e-07	1.09e-06
PARP1	503.671	-1.07743	0.176225	-6.11397	9.72e-10	1.8e-08	1202.54	-0.778412	0.0752302	-10.3471	4.32e-25	5.34e-24
RXRA	209.669	-1.47195	0.24168	-6.0905	1.13e-09	2.06e-08	177.673	-0.495526	0.207033	-2.39347	0.0166901	0.0281349
MAGED1	381.522	-1.48049	0.243315	-6.08466	1.17e-09	2.13e-08	507.069	-1.07403	0.119823	-8.96347	3.15e-19	2.83e-18
VMP1	398.302	1.46231	0.240519	6.0798	1.2e-09	2.19e-08	1670.33	-0.960746	0.120062	-8.00206	1.22e-15	8.74e-15
SEPTIN9	492.67	-1.26651	0.20907	-6.05784	1.38e-09	2.48e-08	1609.12	-1.58783	0.0784404	-20.2425	4.14e-91	3.43e-89
CRMP1	590.02	-1.53019	0.252697	-6.05545	1.4e-09	2.51e-08	378.326	-0.380695	0.141214	-2.69587	0.0070204	0.0128208
SCARA3	184.213	-2.12426	0.35132	-6.04652	1.48e-09	2.64e-08	235.266	-1.82263	0.193397	-9.42431	4.33e-21	4.28e-20
BUD23	121.042	1.8576	0.307416	6.04261	1.52e-09	2.7e-08	260.302	-0.412486	0.18278	-2.25673	0.0240249	0.0392609
TRO	430.016	-1.35871	0.225623	-6.02204	1.72e-09	3.03e-08	236.056	-1.41184	0.198668	-7.10654	1.19e-12	6.78e-12
POMGNT1	200.409	-1.51512	0.252424	-6.00226	1.95e-09	3.39e-08	448.435	-2.23285	0.148914	-14.9942	8.01e-51	2.71e-49
CD276	189.866	-1.69327	0.283056	-5.98209	2.2e-09	3.79e-08	936.795	-2.09966	0.102399	-20.5046	1.96e-93	1.65e-91
CYB5R3	304.569	-1.75909	0.294058	-5.98211	2.2e-09	3.79e-08	515.559	-0.85001	0.127931	-6.64428	3.05e-11	1.53e-10
PAM	1238.61	-1.56854	0.262228	-5.98161	2.21e-09	3.8e-08	551.595	-0.658862	0.114074	-5.77572	7.66e-09	3.07e-08
PELI3	97.1793	-1.86775	0.312377	-5.97916	2.24e-09	3.84e-08	42.8219	-1.2937	0.389441	-3.32195	0.000893912	0.00190911
ST6GAL1	518.094	-1.48913	0.24934	-5.97231	2.34e-09	3.99e-08	258.612	-0.629872	0.172008	-3.66187	0.000250383	0.000579082
NGRN	359.354	-1.42513	0.238725	-5.96975	2.38e-09	4.05e-08	527.662	-1.31809	0.124463	-10.5902	3.31e-26	4.33e-25
ST6GALNAC6	38.7867	-7.80258	1.30752	-5.96745	2.41e-09	4.1e-08	241.229	-1.23511	0.213712	-5.7793	7.5e-09	3.01e-08
ARL6IP5	189.14	-1.88729	0.316754	-5.95823	2.55e-09	4.32e-08	758.463	-0.686597	0.101257	-6.7807	1.2e-11	6.25e-11
SPTBN1	3262.38	-1.29001	0.216868	-5.94839	2.71e-09	4.57e-08	5814.31	-0.951604	0.042517	-22.3817	5.93e-111	6.21e-109
SHC3	113.508	-2.11062	0.354862	-5.94772	2.72e-09	4.59e-08	217.996	-1.14981	0.195374	-5.88517	3.98e-09	1.64e-08
COL3A1	1835.44	-1.57027	0.264174	-5.94409	2.78e-09	4.67e-08	10505.7	-1.90958	0.0427823	-44.6349	0	0
EPB41L4B	150.183	-1.76531	0.297574	-5.93235	2.99e-09	4.98e-08	115.156	-0.640767	0.257415	-2.48924	0.0128017	0.0221411
YWHAB	346.188	-1.30859	0.221005	-5.92108	3.2e-09	5.31e-08	1303.94	-0.445891	0.098936	-4.50687	6.58e-06	1.9e-05
TPST2	185.694	-1.98777	0.336119	-5.91389	3.34e-09	5.53e-08	175.862	-0.686337	0.195719	-3.50675	0.000453613	0.00101101
NCS1	80.7713	-2.29773	0.38961	-5.89751	3.69e-09	6.04e-08	660.952	-1.57075	0.110918	-14.1614	1.59e-45	4.63e-44
NT5E	97.1451	2.03515	0.345694	5.88715	3.93e-09	6.43e-08	1122.02	-2.08787	0.0877108	-23.804	3.04e-125	3.81e-123
MAN2A2	293.36	-1.47289	0.250296	-5.88462	3.99e-09	6.52e-08	279.448	-0.371153	0.168879	-2.19775	0.0279669	0.0450306
MLLT11	284.19	-2.18682	0.373522	-5.85459	4.78e-09	7.73e-08	574.236	-1.55167	0.115974	-13.3794	7.97e-41	1.96e-39
POSTN	157.328	-2.62759	0.449435	-5.84642	5.02e-09	8.08e-08	3645.66	-2.46797	0.0746444	-33.0631	1.01e-239	4.77e-237
PKIG	58.3013	-2.48286	0.425498	-5.83519	5.37e-09	8.58e-08	161.185	-1.95066	0.338847	-5.75675	8.57e-09	3.42e-08
SULF2	243.551	-1.28866	0.22088	-5.83421	5.4e-09	8.62e-08	769.648	-1.28538	0.101194	-12.7022	5.75e-37	1.21e-35
SLC35E2B	360.621	-1.2297	0.210851	-5.83207	5.47e-09	8.71e-08	412.911	-0.46205	0.129778	-3.56032	0.000370402	0.000836742
LLGL1	288.917	-1.52914	0.262682	-5.82124	5.84e-09	9.23e-08	315.443	-1.46257	0.1594	-9.17545	4.5e-20	4.22e-19
RAB1B	188.693	-1.7704	0.30439	-5.81621	6.02e-09	9.48e-08	444.318	-1.91743	0.151654	-12.6435	1.22e-36	2.54e-35
PSMF1	275.243	-1.30784	0.224939	-5.81422	6.09e-09	9.59e-08	388.22	-0.788491	0.135017	-5.83992	5.22e-09	2.13e-08
LGALS3BP	271.362	-1.96207	0.337578	-5.8122	6.17e-09	9.7e-08	482.071	-2.28388	0.160146	-14.2612	3.82e-46	1.13e-44
NDRG4	513.526	-1.38123	0.237682	-5.81124	6.2e-09	9.74e-08	204.484	-0.591325	0.23302	-2.53766	0.0111596	0.0195757
C21orf58	127.798	-1.97221	0.339642	-5.80673	6.37e-09	9.98e-08	79.9754	-1.22969	0.297961	-4.127	3.68e-05	9.65e-05
INHBE	15.0118	8.28397	1.42715	5.80455	6.45e-09	1.01e-07	25.5462	-1.51881	0.504876	-3.00828	0.00262731	0.00516312
BSG	502.049	-1.24182	0.21406	-5.80128	6.58e-09	1.03e-07	1807.64	-1.58366	0.0891892	-17.7562	1.54e-70	8.81e-69
PTBP1	633.29	1.48146	0.255424	5.8	6.63e-09	1.03e-07	2206.46	-0.248071	0.07078	-3.50481	0.000456931	0.00101733
TTYH3	337.552	-1.87416	0.323126	-5.80008	6.63e-09	1.03e-07	1089.3	-2.19221	0.096563	-22.7024	4.24e-114	4.68e-112
SUMF2	160.91	-1.6394	0.283046	-5.79198	6.96e-09	1.08e-07	238.582	-1.00513	0.162395	-6.18938	6.04e-10	2.69e-09
NTM	166.025	-1.96524	0.340092	-5.77854	7.54e-09	1.15e-07	205.021	-1.43823	0.206355	-6.9697	3.18e-12	1.74e-11
ATP6V1G1	189.745	-1.49528	0.259076	-5.77157	7.85e-09	1.2e-07	565.464	-0.66589	0.109951	-6.05623	1.39e-09	5.99e-09
KPNA2	239.46	1.20527	0.208933	5.76869	7.99e-09	1.22e-07	1300.78	-0.606702	0.0775141	-7.82698	5e-15	3.42e-14
HS6ST1	205.056	-1.78608	0.310082	-5.76003	8.41e-09	1.28e-07	228.773	-1.0437	0.180739	-5.77459	7.71e-09	3.09e-08
MYL6B	148.446	-1.47894	0.257311	-5.74769	9.05e-09	1.37e-07	229.864	-1.4546	0.200466	-7.2561	3.98e-13	2.35e-12
MAZ	286.691	-1.25576	0.218519	-5.7467	9.1e-09	1.37e-07	1170.88	-0.91186	0.0894764	-10.1911	2.17e-24	2.58e-23
MRFAP1	321.048	-1.40512	0.24569	-5.71908	1.07e-08	1.6e-07	932.269	-1.38501	0.0896586	-15.4476	7.83e-54	2.98e-52
MAPKAPK2	216.656	-1.28057	0.224175	-5.71238	1.11e-08	1.66e-07	222.061	-0.906157	0.192905	-4.69741	2.63e-06	8.02e-06
PRMT2	303.023	-1.22497	0.214545	-5.70965	1.13e-08	1.68e-07	539.003	-0.803552	0.12605	-6.37487	1.83e-10	8.61e-10
FGFR1	469.483	-1.15919	0.203255	-5.70313	1.18e-08	1.74e-07	821.173	-0.787117	0.0918445	-8.5701	1.03e-17	8.52e-17
PBXIP1	231.908	-1.71005	0.300019	-5.69982	1.2e-08	1.78e-07	168.086	-1.57864	0.242042	-6.5222	6.93e-11	3.38e-10
ADAMTS2	88.8373	-2.88834	0.506837	-5.69876	1.21e-08	1.78e-07	109.14	-2.13963	0.270806	-7.90097	2.77e-15	1.93e-14
FOXK1	347.886	-1.40263	0.246436	-5.69165	1.26e-08	1.85e-07	1186.18	-1.12183	0.0786775	-14.2585	3.97e-46	1.17e-44
CXXC5	269.505	-1.54493	0.272062	-5.6786	1.36e-08	1.99e-07	601.552	-0.829613	0.103716	-7.99888	1.26e-15	8.96e-15
SLC44A1	306.622	-1.48971	0.263147	-5.66113	1.5e-08	2.18e-07	361.076	-0.558675	0.131166	-4.25931	2.05e-05	5.58e-05
PEBP1	205.86	-1.78255	0.31522	-5.65495	1.56e-08	2.25e-07	1014.54	-1.30355	0.102113	-12.7657	2.55e-37	5.49e-36
HGSNAT	169.359	-1.46875	0.25984	-5.65253	1.58e-08	2.28e-07	135.547	-0.628221	0.211634	-2.96843	0.00299322	0.00583528
POMGNT2	61.4673	-2.34607	0.415164	-5.65094	1.6e-08	2.3e-07	88.3361	-1.96836	0.301992	-6.51794	7.13e-11	3.47e-10
IRAK1	102.851	-1.84656	0.326984	-5.64726	1.63e-08	2.34e-07	314.49	-2.0253	0.187633	-10.794	3.68e-27	5.06e-26
STMN3	178.925	-1.51853	0.269284	-5.63914	1.71e-08	2.45e-07	308.71	-1.49002	0.171884	-8.66876	4.37e-18	3.68e-17
TNFAIP2	171.492	2.30415	0.40869	5.63789	1.72e-08	2.46e-07	112.393	-1.21558	0.248447	-4.89271	9.95e-07	3.19e-06
GNG2	344.953	-2.19725	0.389841	-5.63628	1.74e-08	2.49e-07	116.216	-0.802829	0.225368	-3.5623	0.000367613	0.000830569
PRNP	156.097	-1.75598	0.311778	-5.63216	1.78e-08	2.54e-07	521.091	-0.733144	0.121601	-6.02912	1.65e-09	7.04e-09
SSR1	465.003	-1.19573	0.212587	-5.62467	1.86e-08	2.64e-07	1516.04	-0.182222	0.0676289	-2.69444	0.00705071	0.0128713
WDR6	865.671	-0.887106	0.157725	-5.6244	1.86e-08	2.64e-07	846.136	-1.08746	0.107861	-10.0821	6.63e-24	7.7e-23
NPDC1	129.621	-1.89995	0.338307	-5.61606	1.95e-08	2.77e-07	134.929	-1.20611	0.244987	-4.92315	8.52e-07	2.76e-06
MTFR1L	131.068	-1.5296	0.272722	-5.60865	2.04e-08	2.88e-07	187.294	-0.843623	0.216212	-3.90182	9.55e-05	0.00023646
CA12	27.6566	3.36875	0.60165	5.59917	2.15e-08	3.03e-07	225.897	-0.693281	0.182905	-3.79039	0.000150413	0.000361671
LPCAT4	159.214	-1.72259	0.308545	-5.58296	2.36e-08	3.3e-07	148.923	-1.96671	0.21893	-8.9833	2.63e-19	2.37e-18
SMAP2	150.343	-1.47664	0.265075	-5.57064	2.54e-08	3.53e-07	165.943	-0.579878	0.201464	-2.87832	0.00399802	0.00762691
IGF2R	965.691	-0.886561	0.159329	-5.56434	2.63e-08	3.65e-07	1983.46	-0.613686	0.0630962	-9.72621	2.33e-22	2.49e-21
ICMT	162.476	-1.72631	0.310432	-5.56101	2.68e-08	3.71e-07	890.216	-1.04162	0.0887263	-11.7397	7.97e-32	1.36e-30
FAM20B	235.18	-1.25289	0.225582	-5.55402	2.79e-08	3.85e-07	785.652	-0.366054	0.093258	-3.92517	8.67e-05	0.000216118
NDFIP1	239.096	-1.56151	0.281318	-5.55068	2.85e-08	3.91e-07	524.945	-0.448065	0.108183	-4.14173	3.45e-05	9.08e-05
ABCA2	265.589	-1.65107	0.297657	-5.54688	2.91e-08	3.99e-07	216.48	-1.43335	0.177174	-8.09008	5.96e-16	4.33e-15
NRP1	242.795	-1.26023	0.22735	-5.54311	2.97e-08	4.07e-07	949.694	-1.56324	0.0979101	-15.9661	2.2e-57	9.59e-56
PRPS2	161.401	-2.10606	0.38017	-5.53978	3.03e-08	4.14e-07	405.369	-0.301187	0.127528	-2.36173	0.01819	0.0304273
PTK2	886.367	0.906982	0.163881	5.5344	3.12e-08	4.26e-07	2121.45	-0.188587	0.0566642	-3.32815	0.000874245	0.00187038
KCNMA1	511.769	-1.41391	0.256071	-5.52154	3.36e-08	4.56e-07	376.563	-0.654058	0.217311	-3.00978	0.00261435	0.00513903
CRIP2	77.517	-1.87138	0.339436	-5.5132	3.52e-08	4.75e-07	183.686	-1.26092	0.194033	-6.49849	8.11e-11	3.93e-10
ATP6V1F	68.2981	-2.23076	0.405126	-5.50634	3.66e-08	4.92e-07	225.485	-1.37839	0.200187	-6.88549	5.76e-12	3.09e-11
COPG1	355.459	-1.10046	0.199874	-5.50578	3.68e-08	4.93e-07	978.322	-0.99484	0.0886365	-11.2238	3.12e-29	4.78e-28
KLHDC8B	160.264	-1.94816	0.354068	-5.50222	3.75e-08	5.03e-07	101.572	-0.777356	0.269431	-2.88518	0.00391189	0.00747135
TECR	103.55	-2.03343	0.369581	-5.50199	3.76e-08	5.03e-07	201.515	-2.81016	0.224266	-12.5305	5.08e-36	1.04e-34
EDEM2	23.6064	-7.08661	1.29278	-5.4817	4.21e-08	5.6e-07	77.7164	-8.88196	1.20348	-7.38022	1.58e-13	9.72e-13
FKBP2	45.4102	-3.66582	0.668845	-5.48083	4.23e-08	5.63e-07	80.751	-1.39455	0.384923	-3.62293	0.000291286	0.000667787
MFAP4	86.1917	-1.81043	0.33052	-5.47751	4.31e-08	5.73e-07	81.4195	-1.51202	0.329008	-4.59571	4.31e-06	1.28e-05
DUSP6	113.93	1.5512	0.283521	5.47119	4.47e-08	5.92e-07	997.852	-1.41287	0.0939894	-15.0323	4.51e-51	1.53e-49
IMPDH1	106.244	-2.14439	0.391979	-5.47068	4.48e-08	5.92e-07	417.208	-1.39479	0.146961	-9.49088	2.29e-21	2.29e-20
ARHGEF10L	450.491	-1.35512	0.24796	-5.46508	4.63e-08	6.09e-07	162.416	-0.552279	0.199399	-2.76972	0.00561047	0.0104198
FAP	20.5025	3.27159	0.598705	5.46445	4.64e-08	6.11e-07	371.174	-1.92712	0.145631	-13.2329	5.67e-40	1.36e-38
AKT1	364.787	-1.11011	0.203232	-5.4623	4.7e-08	6.17e-07	919.63	-1.63924	0.0930892	-17.6093	2.09e-69	1.18e-67
NOL4L	482.624	-1.05932	0.194489	-5.44667	5.13e-08	6.7e-07	632.548	-0.900666	0.101608	-8.86413	7.71e-19	6.76e-18
CAPNS1	187.805	-1.33744	0.245648	-5.44455	5.19e-08	6.78e-07	642.623	-1.37161	0.127297	-10.7749	4.52e-27	6.18e-26
SUMO3	117.032	-1.60081	0.295258	-5.42173	5.9e-08	7.64e-07	409.49	-1.26554	0.132155	-9.57616	1.01e-21	1.03e-20
GRAMD1A	234.337	-1.40829	0.259839	-5.41985	5.96e-08	7.72e-07	235.543	-1.1904	0.168152	-7.07928	1.45e-12	8.19e-12
GNAI2	329.425	-1.13944	0.210388	-5.41591	6.1e-08	7.88e-07	509.635	-1.23709	0.133935	-9.23648	2.55e-20	2.42e-19
SH3PXD2B	306.391	-1.34601	0.248774	-5.41058	6.28e-08	8.11e-07	895.056	-0.946185	0.0886193	-10.677	1.3e-26	1.74e-25
STX10	118.714	1.71521	0.317324	5.40525	6.47e-08	8.33e-07	281.23	-0.417326	0.166358	-2.5086	0.012121	0.0211081
TCEAL4	76.5797	-2.05359	0.380898	-5.39143	6.99e-08	8.93e-07	128.224	-0.865651	0.296404	-2.92051	0.00349461	0.00673931
LRP5	421.524	-1.54129	0.285934	-5.39037	7.03e-08	8.98e-07	440.59	-1.29272	0.13742	-9.40704	5.1e-21	5.01e-20
KLC1	658.283	-1.04294	0.193588	-5.38744	7.15e-08	9.11e-07	1045.04	-0.529546	0.080131	-6.60851	3.88e-11	1.93e-10
ABHD15	152.044	-1.96505	0.365584	-5.37511	7.65e-08	9.74e-07	50.7969	-0.875249	0.361048	-2.42419	0.0153426	0.0260867
NAXE	80.7546	-1.87112	0.348268	-5.37264	7.76e-08	9.85e-07	225.922	-1.47636	0.172034	-8.58179	9.34e-18	7.71e-17
SMPD1	81.8112	-1.86811	0.347789	-5.37138	7.81e-08	9.91e-07	59.9233	-1.46595	0.377985	-3.87834	0.000105173	0.000258831
KIAA0513	181.737	-1.35581	0.252572	-5.36801	7.96e-08	1.01e-06	98.1006	-1.22897	0.265053	-4.63668	3.54e-06	1.06e-05
CHST1	32.9911	-4.77509	0.889674	-5.36723	8e-08	1.01e-06	18.1506	-3.16849	0.862104	-3.6753	0.000237567	0.000551704
PLXND1	217.796	-2.20942	0.411645	-5.36731	7.99e-08	1.01e-06	942.154	-2.66678	0.108352	-24.6122	9.35e-134	1.37e-131
PRDX5	165.29	-1.67908	0.313465	-5.3565	8.48e-08	1.07e-06	483.525	-2.53503	0.142193	-17.8281	4.28e-71	2.49e-69
TMEM127	162.163	-1.32202	0.247032	-5.35162	8.72e-08	1.1e-06	180.328	-1.1361	0.210676	-5.39264	6.94e-08	2.53e-07
TP53I13	122.153	-1.99227	0.372639	-5.34639	8.97e-08	1.13e-06	86.1006	-0.773805	0.290904	-2.66	0.00781404	0.0140912
FKBP1B	77.7626	-2.02178	0.378352	-5.34365	9.11e-08	1.14e-06	23.8838	-1.45211	0.553909	-2.62158	0.00875243	0.0156488
NDUFS8	60.9783	-2.08584	0.390352	-5.34348	9.12e-08	1.14e-06	339.556	-2.6631	0.168599	-15.7955	3.34e-56	1.39e-54
MPP2	129.948	-1.81382	0.339665	-5.34004	9.29e-08	1.16e-06	46.2767	-1.39243	0.375915	-3.70411	0.000212134	0.000496253
CSRP1	183.262	-1.69797	0.318679	-5.32814	9.92e-08	1.23e-06	310.35	-0.935986	0.140236	-6.67437	2.48e-11	1.26e-10
RABL6	290.589	-1.14734	0.215798	-5.31674	1.06e-07	1.3e-06	764.566	-1.40198	0.103417	-13.5566	7.25e-42	1.84e-40
SLC29A1	279.859	-1.83266	0.344694	-5.31678	1.06e-07	1.3e-06	427.88	-1.26867	0.134778	-9.41309	4.82e-21	4.74e-20
CTNNBIP1	119.403	-1.60959	0.303038	-5.3115	1.09e-07	1.34e-06	116.696	-1.79538	0.268037	-6.69824	2.11e-11	1.08e-10
PKN1	186.814	-1.38205	0.261747	-5.2801	1.29e-07	1.57e-06	407.156	-1.98216	0.13817	-14.3458	1.13e-46	3.41e-45
DCTN2	265.383	-1.26421	0.23945	-5.27963	1.29e-07	1.57e-06	399.591	-1.18903	0.131909	-9.01398	1.99e-19	1.8e-18
BRMS1	141.73	1.87984	0.356252	5.27672	1.32e-07	1.59e-06	235.646	-0.647358	0.172107	-3.76137	0.000168988	0.00040277
FLYWCH2	45.7803	-2.81199	0.533208	-5.27372	1.34e-07	1.61e-06	119.002	-1.51185	0.284099	-5.32155	1.03e-07	3.67e-07
INTS4	193.904	1.23321	0.233924	5.27185	1.35e-07	1.63e-06	247.043	-0.489213	0.161445	-3.03022	0.00244376	0.00482374
TCP1	559.23	1.21712	0.230968	5.26962	1.37e-07	1.64e-06	2765.65	-0.580601	0.0632189	-9.18399	4.15e-20	3.9e-19
ANGPTL2	78.254	-1.78821	0.33982	-5.26223	1.42e-07	1.7e-06	72.5048	-0.930971	0.340765	-2.732	0.00629506	0.0115972
MAGEH1	74.4409	-2.1231	0.403531	-5.26129	1.43e-07	1.71e-06	69.8514	-1.45121	0.319814	-4.53768	5.69e-06	1.66e-05
EXOC7	781.625	-1.10114	0.209332	-5.26027	1.44e-07	1.72e-06	809.475	-0.8352	0.104206	-8.01488	1.1e-15	7.9e-15
ANAPC16	143.56	-1.69089	0.321741	-5.25544	1.48e-07	1.76e-06	182.261	-0.810791	0.192925	-4.20263	2.64e-05	7.07e-05
BCAT2	111.227	-1.84838	0.351802	-5.25402	1.49e-07	1.77e-06	165.457	-2.01636	0.211444	-9.53614	1.48e-21	1.5e-20
ITM2B	184.855	-1.55487	0.296295	-5.24771	1.54e-07	1.83e-06	535.442	-0.438319	0.108432	-4.04235	5.29e-05	0.00013579
MAP4	652.708	-0.899447	0.171665	-5.23956	1.61e-07	1.91e-06	2702.53	-0.318527	0.0623331	-5.11007	3.22e-07	1.09e-06
CDC42	545.705	-1.03893	0.198407	-5.23637	1.64e-07	1.94e-06	1723.51	-0.560584	0.0630901	-8.88545	6.37e-19	5.62e-18
AP3D1	507.551	-1.11002	0.211998	-5.23598	1.64e-07	1.94e-06	1422.85	-1.14067	0.0810314	-14.0769	5.26e-45	1.5e-43
ALDH2	105.028	-1.5631	0.298825	-5.23083	1.69e-07	1.98e-06	131.811	-1.72779	0.25611	-6.74627	1.52e-11	7.86e-11
FAM174C	59.7644	2.54654	0.487038	5.22863	1.71e-07	2e-06	113.625	-0.699788	0.238496	-2.93418	0.00334435	0.00646654
IMPDH2	512.009	1.05195	0.201356	5.22431	1.75e-07	2.05e-06	1381.28	-0.875742	0.0835548	-10.4811	1.06e-25	1.35e-24
GNB2	217.386	-1.3144	0.251722	-5.22164	1.77e-07	2.07e-06	450.705	-1.76226	0.164863	-10.6892	1.14e-26	1.54e-25
CUEDC1	130.05	-1.6143	0.309716	-5.21218	1.87e-07	2.18e-06	138.311	-1.03332	0.231669	-4.46035	8.18e-06	2.34e-05
RTL6	209.121	-1.70785	0.32801	-5.20669	1.92e-07	2.23e-06	468.955	-1.14651	0.141064	-8.12761	4.38e-16	3.21e-15
DRAP1	65.2175	-1.98442	0.381361	-5.20351	1.96e-07	2.27e-06	334.048	-1.89409	0.167485	-11.309	1.18e-29	1.84e-28
TMEM184B	273.039	-1.35708	0.260827	-5.203	1.96e-07	2.27e-06	382.902	-1.5868	0.136137	-11.6559	2.14e-31	3.57e-30
OAS2	8.98347	7.54961	1.4518	5.20017	1.99e-07	2.31e-06	16.2634	-1.82723	0.649035	-2.8153	0.00487312	0.00914646
NDRG3	134.18	-1.56143	0.300685	-5.1929	2.07e-07	2.4e-06	200.714	-0.547161	0.174848	-3.12935	0.00175192	0.00355768
STRA6	169.76	-1.84847	0.356164	-5.18994	2.1e-07	2.43e-06	347.86	-2.48093	0.170206	-14.5761	3.99e-48	1.25e-46
ZNF792	86.1525	-1.8644	0.359546	-5.18542	2.16e-07	2.48e-06	37.5144	-0.916775	0.408164	-2.24609	0.024698	0.0401927
GRAMD4	158.531	-1.44525	0.278808	-5.18369	2.18e-07	2.51e-06	237.554	-1.20107	0.165751	-7.2462	4.29e-13	2.52e-12
GABARAP	339.662	-1.10724	0.213669	-5.18204	2.19e-07	2.53e-06	378.939	-0.858138	0.129895	-6.60641	3.94e-11	1.96e-10
TMSB10	568.511	-1.0297	0.198702	-5.18215	2.19e-07	2.53e-06	4611.73	-1.7987	0.0604922	-29.7344	2.76e-194	8.44e-192
ARSA	72.7819	-2.0898	0.403473	-5.17953	2.22e-07	2.55e-06	68.5817	-1.71414	0.343046	-4.99682	5.83e-07	1.92e-06
NQO2	27.5441	2.78928	0.538604	5.17873	2.23e-07	2.55e-06	52.381	-1.06873	0.404042	-2.64509	0.00816682	0.0146841
CCDC25	71.0986	-1.85136	0.357792	-5.17439	2.29e-07	2.6e-06	290.572	-0.574468	0.147042	-3.90682	9.35e-05	0.000231978
DEAF1	119.029	-1.59014	0.3075	-5.17119	2.33e-07	2.64e-06	314.757	-1.06775	0.144951	-7.36628	1.75e-13	1.07e-12
FOXK2	369.13	-1.1122	0.215104	-5.17053	2.33e-07	2.65e-06	774.295	-0.49259	0.0977365	-5.03998	4.66e-07	1.55e-06
LPCAT1	115.424	-1.90017	0.368763	-5.15282	2.57e-07	2.9e-06	694.738	-1.66589	0.106453	-15.6491	3.37e-55	1.35e-53
SCOC	254.269	-1.70466	0.331118	-5.14819	2.63e-07	2.96e-06	357.929	-0.64878	0.155863	-4.1625	3.15e-05	8.35e-05
ADAR	1132.98	-0.880744	0.171161	-5.1457	2.67e-07	3e-06	1982.69	-0.385957	0.0728206	-5.3001	1.16e-07	4.11e-07
FAM219A	230.789	-1.49826	0.291205	-5.14505	2.67e-07	3.01e-06	174.843	-0.505968	0.215002	-2.35332	0.0186068	0.0310325
DDR1	95.6356	-1.6099	0.314056	-5.12615	2.96e-07	3.3e-06	75.7055	-1.09136	0.286909	-3.80387	0.000142453	0.000343659
SSRP1	281.408	-1.22658	0.239505	-5.12132	3.03e-07	3.38e-06	1333.88	-0.848383	0.0832087	-10.1958	2.07e-24	2.47e-23
CDK16	270.385	-1.10184	0.215604	-5.11046	3.21e-07	3.57e-06	574.164	-1.14697	0.114854	-9.98633	1.75e-23	1.98e-22
SLC2A1	818.295	-1.63414	0.319883	-5.10855	3.25e-07	3.6e-06	1189.4	-1.63085	0.0865202	-18.8493	2.98e-79	2.02e-77
PIGT	195.332	-1.36996	0.268596	-5.10045	3.39e-07	3.74e-06	341.826	-1.51327	0.160925	-9.40355	5.28e-21	5.18e-20
ZMIZ1	657.676	-1.13162	0.222234	-5.09202	3.54e-07	3.9e-06	981.031	-0.229644	0.0833202	-2.75617	0.00584835	0.0108218
UQCRC1	215.818	-1.21854	0.239315	-5.09176	3.55e-07	3.9e-06	1093.15	-1.91633	0.106418	-18.0076	1.7e-72	1.03e-70
MPRIP	1001.01	-0.930829	0.18284	-5.09096	3.56e-07	3.91e-06	1711.89	-0.570197	0.063211	-9.02055	1.87e-19	1.7e-18
TBC1D1	246.692	-1.21754	0.239204	-5.08997	3.58e-07	3.92e-06	554.347	-0.967531	0.107602	-8.99179	2.43e-19	2.2e-18
NECAP2	137.453	1.31102	0.257932	5.08283	3.72e-07	4.06e-06	323.03	-0.538185	0.148607	-3.62154	0.000292857	0.000671283
TGIF1	76.8667	1.72386	0.339175	5.0825	3.72e-07	4.06e-06	357.695	-0.336907	0.138503	-2.43249	0.0149952	0.0255642
DOCK10	137.162	-1.37511	0.270719	-5.07946	3.79e-07	4.12e-06	326.412	-1.09778	0.150047	-7.31626	2.55e-13	1.53e-12
KIF1A	2524.67	-1.24592	0.246232	-5.05992	4.19e-07	4.5e-06	1376.59	-0.971637	0.0828847	-11.7228	9.75e-32	1.65e-30
RCC1	121.388	1.6554	0.327181	5.05959	4.2e-07	4.5e-06	547.084	-0.65306	0.123955	-5.26855	1.38e-07	4.84e-07
TPM4	359.882	-1.13129	0.22374	-5.05627	4.28e-07	4.58e-06	4610.53	-0.925303	0.059012	-15.6799	2.08e-55	8.41e-54
GPRIN1	89.0211	-2.15625	0.427117	-5.04839	4.46e-07	4.75e-06	111.354	-2.07552	0.290091	-7.1547	8.39e-13	4.84e-12
ACTR1A	395.497	-1.06075	0.210196	-5.04648	4.5e-07	4.8e-06	899.056	-1.30887	0.0928836	-14.0915	4.28e-45	1.23e-43
ETV4	108.407	-1.60312	0.3178	-5.04445	4.55e-07	4.84e-06	271.341	-2.0131	0.203282	-9.90299	4.04e-23	4.49e-22
SLC9A7	296.139	-1.52289	0.302079	-5.04136	4.62e-07	4.91e-06	499.641	-1.06561	0.12131	-8.78415	1.58e-18	1.36e-17
GRK2	195.171	-1.41588	0.281148	-5.03605	4.75e-07	5.04e-06	256.002	-1.14642	0.16228	-7.06449	1.61e-12	9.07e-12
RAB11A	503.264	-1.0823	0.214925	-5.03569	4.76e-07	5.04e-06	767.552	-0.5522	0.0889769	-6.20611	5.43e-10	2.44e-09
XPO7	280.029	-1.00734	0.200138	-5.03323	4.82e-07	5.1e-06	594.461	-0.576242	0.107921	-5.33947	9.32e-08	3.35e-07
PDXP	88.5298	-1.92889	0.383656	-5.02764	4.97e-07	5.23e-06	192.109	-0.91373	0.209382	-4.36394	1.28e-05	3.57e-05
ALDOA	1010.49	-1.62986	0.324542	-5.02203	5.11e-07	5.38e-06	2858.64	-1.53866	0.0647769	-23.7532	1.02e-124	1.25e-122
RGP1	316.196	-0.992123	0.197741	-5.01727	5.24e-07	5.49e-06	378.996	-1.00307	0.127026	-7.89656	2.87e-15	1.99e-14
HM13	333.54	-1.04643	0.208747	-5.01288	5.36e-07	5.61e-06	601.576	-1.15083	0.111462	-10.3249	5.44e-25	6.67e-24
CERK	345.715	-1.20965	0.241658	-5.00565	5.57e-07	5.81e-06	791.365	-0.61309	0.0912647	-6.71771	1.85e-11	9.48e-11
CD63	236.733	-1.56464	0.312875	-5.00085	5.71e-07	5.94e-06	1076.5	-2.01851	0.107218	-18.8263	4.6e-79	3.1e-77
YIPF3	160.307	-1.35705	0.271372	-5.00069	5.71e-07	5.94e-06	241.182	-1.58311	0.172071	-9.20034	3.57e-20	3.37e-19
TMEM200A	165.298	-2.01105	0.402519	-4.99617	5.85e-07	6.08e-06	239.358	-1.31759	0.163568	-8.05533	7.93e-16	5.72e-15
NDUFA13	153.066	-1.56877	0.314225	-4.9925	5.96e-07	6.19e-06	343.975	-2.00552	0.152598	-13.1425	1.88e-39	4.38e-38
DBNDD1	71.5527	-1.83534	0.367644	-4.99217	5.97e-07	6.19e-06	210.562	-1.16133	0.185081	-6.27469	3.5e-10	1.6e-09
C12orf75	71.4726	-2.21703	0.444459	-4.98816	6.1e-07	6.31e-06	310.257	-1.85418	0.188838	-9.81889	9.34e-23	1.02e-21
MYO18A	650.668	-1.26915	0.254679	-4.98334	6.25e-07	6.44e-06	261.966	-0.994424	0.164097	-6.05999	1.36e-09	5.86e-09
MYL6	797.135	-1.20946	0.242718	-4.983	6.26e-07	6.45e-06	2297.93	-2.27475	0.0732655	-31.0481	1.21e-211	4.23e-209
TMEM94	293.26	-1.31308	0.264371	-4.9668	6.81e-07	6.95e-06	310.577	-1.04923	0.142362	-7.37015	1.7e-13	1.04e-12
CTSD	281.031	-1.81844	0.3663	-4.96435	6.89e-07	7.02e-06	448.635	-2.19403	0.146812	-14.9445	1.69e-50	5.63e-49
GNAS	2804.76	-1.22361	0.246507	-4.96381	6.91e-07	7.03e-06	3207.47	-0.892782	0.0566795	-15.7514	6.72e-56	2.77e-54
WDR45B	382.583	-1.24026	0.249888	-4.96327	6.93e-07	7.05e-06	541.376	-0.636481	0.11613	-5.48077	4.23e-08	1.58e-07
TIMP1	87.6985	-1.84196	0.371162	-4.96268	6.95e-07	7.06e-06	1628.95	-3.77636	0.0970994	-38.8917	0	0
PPP6R1	439.673	-1.04495	0.210621	-4.96127	7e-07	7.1e-06	568.902	-0.473494	0.104861	-4.51542	6.32e-06	1.83e-05
CORO7	118.181	-1.9004	0.383289	-4.95815	7.12e-07	7.2e-06	101.439	-2.70168	1.00737	-2.68193	0.00731998	0.0133099
CACNA1H	478.352	-1.32092	0.266748	-4.95194	7.35e-07	7.42e-06	438.893	-1.40829	0.127207	-11.0708	1.74e-28	2.57e-27
FBXO44	121.112	-1.3811	0.279027	-4.9497	7.43e-07	7.49e-06	62.106	-1.08374	0.335887	-3.22651	0.00125309	0.00260971
COL26A1	63.8759	-2.54536	0.514427	-4.94796	7.5e-07	7.54e-06	75.1023	-1.08522	0.290071	-3.74123	0.000183124	0.000433891
THRA	122.676	-1.36865	0.276665	-4.94697	7.54e-07	7.57e-06	180.261	-0.676986	0.194913	-3.47327	0.000514156	0.0011368
MGAT3	145.26	-1.2721	0.257221	-4.94553	7.59e-07	7.61e-06	78.111	-1.34143	0.290597	-4.61611	3.91e-06	1.17e-05
LRP11	231.833	-1.56301	0.316074	-4.94509	7.61e-07	7.63e-06	242.834	-0.553208	0.154761	-3.57459	0.000350775	0.000794729
SERF2	292.179	-1.27194	0.257664	-4.93642	7.96e-07	7.94e-06	808.22	-2.07779	0.137074	-15.1582	6.69e-52	2.34e-50
DRP2	34.3495	2.56824	0.520752	4.93179	8.15e-07	8.09e-06	62.8334	-1.47934	0.341427	-4.3328	1.47e-05	4.09e-05
TRAP1	286	-1.18491	0.240373	-4.92946	8.25e-07	8.18e-06	827.84	-1.25982	0.0942919	-13.3608	1.02e-40	2.5e-39
GSTA4	128.562	-1.72501	0.350165	-4.92628	8.38e-07	8.29e-06	203.115	-1.18276	0.211985	-5.57948	2.41e-08	9.19e-08
CILP	18.4964	3.53425	0.717457	4.92608	8.39e-07	8.29e-06	101.709	-2.06914	0.322671	-6.41254	1.43e-10	6.79e-10
TENM4	457.036	-1.17968	0.239524	-4.9251	8.43e-07	8.33e-06	337.52	-0.786694	0.142197	-5.53242	3.16e-08	1.19e-07
CKAP4	154.21	-1.44082	0.292698	-4.92256	8.54e-07	8.42e-06	1492.65	-1.56981	0.0734486	-21.373	2.39e-101	2.26e-99
GM2A	95.1733	-1.59436	0.324212	-4.91765	8.76e-07	8.61e-06	160.22	-0.798723	0.214197	-3.72892	0.000192304	0.00045421
PDXK	240.654	-1.15261	0.234851	-4.90782	9.21e-07	9.03e-06	776.545	-0.567627	0.0932947	-6.08423	1.17e-09	5.07e-09
MIF	94.6928	-1.7376	0.354374	-4.9033	9.42e-07	9.22e-06	824.615	-2.17318	0.135549	-16.0324	7.59e-58	3.35e-56
POLD2	101.863	-1.77384	0.361841	-4.90226	9.47e-07	9.26e-06	717.09	-1.54264	0.108403	-14.2307	5.91e-46	1.74e-44
DHRS2	65.491	-2.07598	0.423524	-4.90169	9.5e-07	9.29e-06	53.1075	-1.94213	0.496153	-3.91439	9.06e-05	0.000225279
RTL8C	122.372	-1.4379	0.293807	-4.89403	9.88e-07	9.62e-06	264.046	-1.6828	0.172659	-9.74637	1.91e-22	2.05e-21
EXD2	180.578	-1.12098	0.229059	-4.89384	9.89e-07	9.62e-06	182.661	-0.509138	0.173028	-2.94251	0.00325562	0.00630661
UQCR11	62.9412	-1.87623	0.383457	-4.89292	9.93e-07	9.66e-06	262.456	-1.24357	0.157454	-7.89798	2.83e-15	1.97e-14
SDC3	187.498	-1.34998	0.275996	-4.89128	1e-06	9.73e-06	249.761	-0.997236	0.17975	-5.54791	2.89e-08	1.09e-07
NFE2L1	651.009	-1.0507	0.214891	-4.88946	1.01e-06	9.82e-06	1332.03	-1.10809	0.0835585	-13.2612	3.89e-40	9.39e-39
TUBA1C	227.316	1.0053	0.205843	4.8838	1.04e-06	1.01e-05	2932.35	-1.03995	0.0939671	-11.0672	1.81e-28	2.66e-27
MACROH2A2	182.301	-1.21832	0.249604	-4.88101	1.06e-06	1.02e-05	330.794	-1.07465	0.153405	-7.00529	2.46e-12	1.36e-11
ATP6V0B	143.756	-1.25933	0.258465	-4.87236	1.1e-06	1.06e-05	239.46	-1.43308	0.195392	-7.33439	2.23e-13	1.34e-12
HIF1A	617.402	-1.04993	0.215508	-4.8719	1.11e-06	1.06e-05	4487.52	-0.406642	0.0498752	-8.1532	3.54e-16	2.62e-15
NOMO1	378.179	-0.915165	0.187845	-4.87191	1.11e-06	1.06e-05	827.516	-0.694932	0.0967695	-7.18131	6.9e-13	4.01e-12
PHC1	295.702	-1.26152	0.259153	-4.86788	1.13e-06	1.08e-05	441.433	-1.05643	0.134054	-7.88062	3.26e-15	2.26e-14
RNASE4	85.4483	-2.11766	0.43519	-4.86605	1.14e-06	1.09e-05	24.7023	-2.87878	0.654183	-4.40057	1.08e-05	3.04e-05
FAM171A2	51.5981	-2.29503	0.47186	-4.8638	1.15e-06	1.1e-05	76.7678	-2.71125	1.15333	-2.35081	0.0187328	0.0312284
CADM4	150.37	-1.51382	0.31137	-4.8618	1.16e-06	1.11e-05	76.1342	-1.61685	0.342331	-4.72307	2.32e-06	7.11e-06
GALNT2	170.234	-1.20722	0.248342	-4.86111	1.17e-06	1.11e-05	1592.94	-1.6434	0.0824842	-19.9238	2.53e-88	1.96e-86
KLHL36	158.267	-1.28234	0.263872	-4.85971	1.18e-06	1.12e-05	314.721	-0.872509	0.144798	-6.02568	1.68e-09	7.18e-09
RHOA	456.97	-1.05246	0.216685	-4.85707	1.19e-06	1.13e-05	2419.85	-1.16772	0.060702	-19.237	1.82e-82	1.29e-80
TSPAN17	78.4792	-1.77941	0.366592	-4.85394	1.21e-06	1.15e-05	177.227	-1.83644	0.230376	-7.97149	1.57e-15	1.11e-14
ATP6AP1	215.774	-1.35709	0.279926	-4.84802	1.25e-06	1.18e-05	147.318	-1.21384	0.209864	-5.78394	7.3e-09	2.93e-08
SRP9	313.405	-1.52997	0.315608	-4.8477	1.25e-06	1.18e-05	1401.12	-0.854147	0.0721857	-11.8326	2.65e-32	4.6e-31
FAM234A	168.464	-1.57107	0.324369	-4.84345	1.28e-06	1.2e-05	286.043	-1.56867	0.156039	-10.0531	8.9e-24	1.03e-22
ARPC1A	135.407	-1.39776	0.288665	-4.84217	1.28e-06	1.21e-05	629.877	-0.960949	0.101224	-9.49334	2.24e-21	2.24e-20
CDIPT	89.2445	-1.55667	0.321727	-4.83846	1.31e-06	1.23e-05	199.158	-1.8017	0.207086	-8.70023	3.31e-18	2.81e-17
NCKIPSD	107.507	-1.44504	0.299102	-4.83127	1.36e-06	1.27e-05	141.727	-1.0376	0.213187	-4.86709	1.13e-06	3.61e-06
VSTM2L	37.0951	-3.34419	0.692431	-4.82963	1.37e-06	1.28e-05	71.9025	-1.49616	0.325685	-4.59388	4.35e-06	1.29e-05
HNRNPC	1490.67	0.916465	0.189804	4.82848	1.38e-06	1.28e-05	5064.17	-0.532246	0.0621141	-8.56883	1.05e-17	8.61e-17
ORAI2	212.466	-1.11215	0.230777	-4.81917	1.44e-06	1.34e-05	371.655	-0.951724	0.137585	-6.91738	4.6e-12	2.49e-11
HTRA1	44.7722	-2.43335	0.505683	-4.812	1.49e-06	1.38e-05	1111.83	-3.46642	0.113481	-30.5462	6.35e-205	2.17e-202
H6PD	154.811	-1.44335	0.300143	-4.80887	1.52e-06	1.4e-05	207.859	-0.884587	0.19438	-4.55082	5.34e-06	1.56e-05
TIMP2	155.12	-1.5187	0.315876	-4.80789	1.53e-06	1.41e-05	755.695	-1.3243	0.103101	-12.8447	9.21e-38	2.03e-36
CHST2	38.3424	-2.52363	0.525584	-4.80156	1.57e-06	1.45e-05	72.015	-1.84876	0.324066	-5.70489	1.16e-08	4.59e-08
TRAPPC9	358.81	-1.12616	0.234755	-4.79718	1.61e-06	1.48e-05	99.9973	-0.991757	0.257736	-3.84795	0.000119109	0.000290881
PITPNM1	264.207	-1.38828	0.289686	-4.79235	1.65e-06	1.51e-05	557.244	-1.89398	0.124229	-15.2458	1.76e-52	6.28e-51
TNC	189.03	-1.38018	0.288339	-4.78664	1.7e-06	1.55e-05	5117.16	-1.7344	0.0603579	-28.7354	1.38e-181	3.55e-179
SGSM2	526.301	-1.01727	0.212729	-4.78202	1.74e-06	1.58e-05	625.221	-0.360296	0.128017	-2.81443	0.00488635	0.00916776
STIM1	154.542	-1.3878	0.290304	-4.78052	1.75e-06	1.59e-05	103.303	-1.12946	0.251618	-4.48878	7.16e-06	2.06e-05
PON2	155.819	-1.63134	0.341283	-4.78004	1.75e-06	1.59e-05	330.981	-0.384783	0.141735	-2.71481	0.00663141	0.0121725
ZNF428	33.5567	-2.71001	0.567163	-4.77819	1.77e-06	1.6e-05	107.146	-2.20123	0.272843	-8.06777	7.16e-16	5.18e-15
AP2S1	29.7975	-3.05414	0.640453	-4.76872	1.85e-06	1.67e-05	274.095	-2.59096	0.195979	-13.2206	6.67e-40	1.59e-38
ABL1	661.456	-1.10683	0.232617	-4.75816	1.95e-06	1.75e-05	1378.27	-0.623104	0.0694168	-8.97627	2.8e-19	2.52e-18
ZNF358	80.5543	-1.76165	0.370532	-4.75437	1.99e-06	1.78e-05	150.126	-1.63939	0.236484	-6.93235	4.14e-12	2.25e-11
ADAMTS12	55.5513	1.67377	0.352277	4.7513	2.02e-06	1.81e-05	531.786	-1.12898	0.114106	-9.89409	4.42e-23	4.9e-22
ATP5F1E	176.163	-1.51117	0.318338	-4.74704	2.06e-06	1.84e-05	549.389	-1.2604	0.114942	-10.9655	5.6e-28	8.04e-27
TP53I11	141.944	-1.41145	0.297534	-4.74383	2.1e-06	1.87e-05	121.028	-1.13542	0.262698	-4.32214	1.55e-05	4.28e-05
DHCR7	75.5344	-1.71588	0.361739	-4.74342	2.1e-06	1.87e-05	787.321	-2.65544	0.114487	-23.1942	5.21e-119	6.07e-117
BMERB1	126.495	-1.99955	0.421714	-4.74149	2.12e-06	1.89e-05	399.596	-1.56929	0.150246	-10.4448	1.55e-25	1.96e-24
NUMA1	1397.65	-1.08537	0.228954	-4.74056	2.13e-06	1.89e-05	1752.31	-0.69042	0.0728742	-9.47413	2.69e-21	2.68e-20
TECPR1	140.992	-1.30462	0.275393	-4.73728	2.17e-06	1.92e-05	128.568	-1.94682	0.244862	-7.9507	1.85e-15	1.3e-14
PLXNB1	1006.56	-1.15076	0.242979	-4.73603	2.18e-06	1.93e-05	442.333	-0.3262	0.1451	-2.2481	0.0245695	0.0400217
SLC6A6	448.466	-1.52276	0.321788	-4.73217	2.22e-06	1.96e-05	369.821	-0.911616	0.141659	-6.43528	1.23e-10	5.87e-10
ARHGEF6	30.9387	2.7587	0.583016	4.73177	2.23e-06	1.96e-05	182.546	-1.03889	0.201601	-5.15317	2.56e-07	8.77e-07
CDKN2B	68.5948	1.91677	0.405666	4.72499	2.3e-06	2.03e-05	727.977	-1.29974	0.129586	-10.0299	1.13e-23	1.29e-22
MAP7D1	208.536	-1.2789	0.271461	-4.71119	2.46e-06	2.16e-05	755.793	-1.25735	0.10532	-11.9384	7.47e-33	1.33e-31
SUGP2	674.89	-0.938822	0.199331	-4.70987	2.48e-06	2.17e-05	885.379	-0.505221	0.0938089	-5.38564	7.22e-08	2.63e-07
RNASEK	91.2393	-1.4666	0.311692	-4.70529	2.54e-06	2.22e-05	264.873	-1.02919	0.16653	-6.1802	6.4e-10	2.85e-09
EXTL3	258.232	-1.00232	0.213524	-4.69417	2.68e-06	2.33e-05	494.455	-1.40899	0.121971	-11.5519	7.22e-31	1.18e-29
ETFB	61.7022	-1.85452	0.395502	-4.68902	2.75e-06	2.38e-05	97.8169	-1.85138	0.271275	-6.82473	8.81e-12	4.66e-11
CTBP1	246.076	-1.2377	0.264009	-4.68808	2.76e-06	2.39e-05	666.481	-1.25726	0.136473	-9.21253	3.19e-20	3.01e-19
STC1	605.521	-1.50551	0.321381	-4.6845	2.81e-06	2.43e-05	137.05	-1.50387	0.220023	-6.83506	8.2e-12	4.34e-11
REEP5	253.243	-1.38521	0.295736	-4.68395	2.81e-06	2.43e-05	489.224	-0.33156	0.126665	-2.61762	0.00885453	0.0158159
FKBP10	134.756	-1.63054	0.348136	-4.68364	2.82e-06	2.43e-05	595.536	-2.06408	0.121533	-16.9837	1.08e-64	5.66e-63
CST3	121.698	-1.94978	0.416404	-4.68242	2.84e-06	2.45e-05	256.639	-1.88048	0.175459	-10.7175	8.43e-27	1.14e-25
ZBED1	94.8669	-1.57039	0.335733	-4.67749	2.9e-06	2.5e-05	120.686	-0.96165	0.225145	-4.27125	1.94e-05	5.31e-05
IRS1	238.466	-1.23754	0.26479	-4.67366	2.96e-06	2.55e-05	612.03	-0.52067	0.106654	-4.88188	1.05e-06	3.36e-06
METTL3	155.285	1.11566	0.238709	4.67374	2.96e-06	2.55e-05	444.019	-0.687756	0.118265	-5.8154	6.05e-09	2.44e-08
WDTC1	151.62	-1.30302	0.279339	-4.66465	3.09e-06	2.65e-05	131.269	-1.30685	0.231925	-5.63481	1.75e-08	6.77e-08
PPFIA3	200.31	-1.25314	0.268998	-4.65856	3.18e-06	2.72e-05	74.4834	-0.90629	0.29744	-3.04697	0.0023116	0.00458942
PAFAH1B3	81.0011	-1.49117	0.320511	-4.65248	3.28e-06	2.79e-05	194.095	-1.59995	0.221364	-7.2277	4.91e-13	2.88e-12
HSDL1	117.299	-1.50793	0.324378	-4.64868	3.34e-06	2.84e-05	317.506	-0.73116	0.137429	-5.32028	1.04e-07	3.7e-07
RPN1	302.882	-1.05916	0.228315	-4.63902	3.5e-06	2.96e-05	1609.75	-1.3752	0.0741043	-18.5576	7.08e-77	4.58e-75
KIAA0930	170.677	-1.16818	0.251998	-4.63567	3.56e-06	3e-05	545.171	-0.855703	0.109978	-7.78067	7.21e-15	4.87e-14
PDIA6	305.067	-1.08354	0.233903	-4.63242	3.61e-06	3.05e-05	2602.19	-1.19491	0.0754966	-15.8273	2.02e-56	8.45e-55
DAB2IP	149.189	-1.22672	0.264941	-4.63018	3.65e-06	3.07e-05	430.318	-1.41656	0.135173	-10.4796	1.07e-25	1.37e-24
BCAM	448.951	-2.11234	0.457001	-4.62218	3.8e-06	3.18e-05	16.5869	-1.91357	0.75106	-2.54783	0.0108396	0.0190439
LMNA	363.266	1.61883	0.350785	4.61488	3.93e-06	3.28e-05	1822.48	-1.39436	0.0899471	-15.502	3.36e-54	1.3e-52
CCM2	74.7659	-1.64117	0.356144	-4.60817	4.06e-06	3.38e-05	169.425	-1.81015	0.208131	-8.69715	3.4e-18	2.88e-17
JTB	104.81	-1.57942	0.342992	-4.60482	4.13e-06	3.43e-05	296.613	-1.19366	0.156295	-7.63725	2.22e-14	1.44e-13
FGFR4	180.694	-2.43051	0.527864	-4.60442	4.14e-06	3.43e-05	45.7346	-3.37093	0.57405	-5.87219	4.3e-09	1.77e-08
DHCR24	258.08	-0.996121	0.216696	-4.59686	4.29e-06	3.55e-05	2505.47	-1.18439	0.0687279	-17.233	1.5e-66	8.13e-65
NEURL1B	96.9139	-1.52767	0.333474	-4.58109	4.63e-06	3.8e-05	58.566	-1.67874	0.354166	-4.73997	2.14e-06	6.58e-06
TRIM28	928.661	0.762598	0.16652	4.57961	4.66e-06	3.83e-05	2672.38	-0.172991	0.0678316	-2.5503	0.0107631	0.0189186
PRDX3	142.161	-1.82161	0.398578	-4.57027	4.87e-06	3.97e-05	781.5	-1.03183	0.0949154	-10.8711	1.58e-27	2.21e-26
GPX3	93.541	-1.844	0.403504	-4.56996	4.88e-06	3.98e-05	59.6727	-1.42759	0.3434	-4.15722	3.22e-05	8.53e-05
CBX1	167.454	-1.40055	0.306523	-4.56915	4.9e-06	3.99e-05	461.791	-0.761534	0.118078	-6.44943	1.12e-10	5.37e-10
WSB2	223.087	-1.2084	0.264502	-4.56859	4.91e-06	4e-05	666.549	-0.870266	0.114036	-7.6315	2.32e-14	1.5e-13
DBI	81.7567	-1.77653	0.389313	-4.56324	5.04e-06	4.08e-05	377.196	-1.82575	0.145928	-12.5113	6.48e-36	1.31e-34
AARS1	544.589	-0.85751	0.187939	-4.5627	5.05e-06	4.09e-05	872.922	-1.29945	0.0894375	-14.5291	7.92e-48	2.46e-46
COL4A2	338.633	-1.40276	0.30766	-4.55946	5.13e-06	4.14e-05	5614.02	-2.16298	0.049903	-43.3437	0	0
ULK3	118.45	-1.36338	0.29967	-4.54962	5.37e-06	4.32e-05	132.62	-1.16375	0.278305	-4.18155	2.9e-05	7.71e-05
YPEL5	209.696	-1.34406	0.29564	-4.54626	5.46e-06	4.39e-05	211.841	-0.928653	0.178831	-5.19291	2.07e-07	7.15e-07
SLC35B2	189.08	1.34321	0.295493	4.54566	5.48e-06	4.4e-05	245.731	-1.87102	0.647148	-2.89118	0.00383797	0.00734354
CRAT	69.9127	-1.65524	0.364195	-4.54492	5.5e-06	4.41e-05	120.769	-2.29572	0.265781	-8.63764	5.74e-18	4.8e-17
INPPL1	574.902	-1.071	0.235697	-4.54397	5.52e-06	4.42e-05	956.511	-0.88292	0.0919987	-9.5971	8.22e-22	8.43e-21
FGD1	92.8287	-1.50751	0.331799	-4.54344	5.53e-06	4.43e-05	138.239	-1.43382	0.252461	-5.67936	1.35e-08	5.29e-08
SSR4	137.513	-1.70133	0.374478	-4.54321	5.54e-06	4.43e-05	184.104	-2.49645	0.26204	-9.52696	1.62e-21	1.63e-20
HACD3	475.904	-1.13216	0.249474	-4.5382	5.67e-06	4.53e-05	1785.12	-0.189262	0.0650111	-2.91123	0.00360008	0.00692359
DNAJC9	94.4669	1.46255	0.322453	4.5357	5.74e-06	4.58e-05	410.701	-0.3577	0.128745	-2.77837	0.00546329	0.0101657
PLPP4	44.0945	-2.02299	0.446909	-4.52663	5.99e-06	4.77e-05	72.0381	-2.88569	0.369573	-7.80816	5.8e-15	3.95e-14
RPL41	412.557	-1.15112	0.254308	-4.52647	6e-06	4.78e-05	2993.84	-1.87875	0.344134	-5.45934	4.78e-08	1.77e-07
LAMTOR4	51.1803	-1.96554	0.434415	-4.52456	6.05e-06	4.81e-05	98.289	-2.62595	0.302048	-8.69382	3.5e-18	2.97e-17
GANAB	585.018	-1.00049	0.221185	-4.52334	6.09e-06	4.84e-05	1069.28	-0.987756	0.129771	-7.61151	2.71e-14	1.75e-13
WLS	294.255	-0.986132	0.218219	-4.519	6.21e-06	4.92e-05	442.84	-0.513021	0.132142	-3.88234	0.000103456	0.000254948
GBF1	1196.92	1.12866	0.249768	4.51884	6.22e-06	4.92e-05	1024.46	-0.358324	0.0900391	-3.97965	6.9e-05	0.000174474
PACS2	160.722	-1.37994	0.305871	-4.5115	6.44e-06	5.08e-05	242.817	-1.0774	0.159531	-6.75355	1.44e-11	7.49e-11
SELENON	209.881	-1.53794	0.341371	-4.5052	6.63e-06	5.22e-05	478.409	-1.71956	0.126328	-13.6118	3.41e-42	8.74e-41
IFT27	39.1745	-2.14526	0.476495	-4.50217	6.73e-06	5.28e-05	34.1884	-3.13939	0.612667	-5.12413	2.99e-07	1.02e-06
TMEM263	143.398	-1.28391	0.285414	-4.4984	6.85e-06	5.37e-05	630.101	-0.367585	0.101573	-3.61893	0.000295818	0.000677224
NME4	100.235	-1.36428	0.303357	-4.49727	6.88e-06	5.39e-05	635.821	-1.37348	0.133662	-10.2758	9.06e-25	1.1e-23
NDUFB2	66.0285	-1.69586	0.37715	-4.49651	6.91e-06	5.41e-05	192.121	-1.36658	0.186762	-7.3172	2.53e-13	1.52e-12
ALYREF	112.726	1.57205	0.349765	4.49459	6.97e-06	5.45e-05	630.262	-0.732422	0.106665	-6.86656	6.58e-12	3.51e-11
SNU13	138.326	-1.19288	0.265501	-4.49296	7.02e-06	5.49e-05	457.074	-1.38779	0.129888	-10.6845	1.2e-26	1.61e-25
MTA1	114.519	-1.47271	0.327962	-4.4905	7.11e-06	5.55e-05	307.868	-1.11554	0.163482	-6.82366	8.88e-12	4.69e-11
SPTB	132.111	-2.32788	0.51982	-4.47824	7.53e-06	5.83e-05	15.1567	-2.00379	0.706231	-2.8373	0.0045497	0.00858997
PSMB5	145.14	-1.25629	0.281023	-4.47041	7.81e-06	6.04e-05	720.35	-1.95666	0.141196	-13.8578	1.14e-43	3.09e-42
PGM1	85.803	-1.65063	0.369534	-4.46679	7.94e-06	6.13e-05	142.906	-0.610087	0.273864	-2.22771	0.0259002	0.0419331
CFL1	620.782	-0.857618	0.19201	-4.46652	7.95e-06	6.14e-05	3226.1	-1.13403	0.0819694	-13.8347	1.57e-43	4.23e-42
WDR82	376.447	-1.03283	0.231539	-4.46071	8.17e-06	6.3e-05	884.359	-0.364416	0.0926317	-3.93403	8.35e-05	0.000208977
RNF187	139.832	-1.30771	0.293264	-4.45916	8.23e-06	6.33e-05	440.568	-1.00534	0.127618	-7.87772	3.33e-15	2.3e-14
AHR	295.839	1.25936	0.282499	4.45793	8.28e-06	6.36e-05	1441.07	-0.305835	0.0776043	-3.94095	8.12e-05	0.00020345
RPL28	568.269	1.05447	0.236607	4.45664	8.33e-06	6.4e-05	1004.95	-0.325363	0.0858992	-3.78773	0.000152031	0.000365084
ZBTB38	314.831	-1.45217	0.325963	-4.45501	8.39e-06	6.45e-05	607.887	-0.582829	0.107983	-5.39743	6.76e-08	2.47e-07
H2BC17	103.025	2.14793	0.482912	4.44787	8.67e-06	6.64e-05	538.179	-0.529432	0.115784	-4.57258	4.82e-06	1.42e-05
MMP11	52.754	-2.07358	0.466753	-4.44257	8.89e-06	6.78e-05	53.0944	-1.51549	0.402079	-3.76914	0.000163813	0.000391646
AMPD2	442.82	-1.27559	0.287165	-4.44201	8.91e-06	6.79e-05	507.949	-0.874565	0.114147	-7.66176	1.83e-14	1.2e-13
FURIN	459.425	-2.16932	0.488761	-4.4384	9.06e-06	6.88e-05	881.301	-2.42176	0.112532	-21.5206	1e-102	9.65e-101
PGRMC1	264.567	-1.14556	0.258158	-4.43742	9.1e-06	6.91e-05	890.659	-0.641672	0.094398	-6.79752	1.06e-11	5.58e-11
RAD21	558.208	-1.04934	0.236516	-4.43666	9.14e-06	6.93e-05	1993.4	-0.130493	0.0575397	-2.26788	0.0233366	0.0382425
ARSD	97.9784	-1.40356	0.317309	-4.42333	9.72e-06	7.33e-05	33.2267	-1.23367	0.462262	-2.66878	0.00761282	0.0137758
GABARAPL2	121.578	-1.33924	0.302847	-4.42215	9.77e-06	7.37e-05	174.008	-0.474197	0.188626	-2.51396	0.0119384	0.0208125
TBC1D14	291.895	-1.05704	0.239066	-4.42154	9.8e-06	7.38e-05	749.263	-0.264028	0.099603	-2.6508	0.00803007	0.0144488
TDRKH	80.9719	1.51582	0.342915	4.42039	9.85e-06	7.42e-05	72.3414	-0.710944	0.285591	-2.48938	0.0127967	0.0221351
LRRC20	41.1467	-2.11987	0.481075	-4.40652	1.05e-05	7.85e-05	91.5938	-2.45793	0.308771	-7.96037	1.72e-15	1.21e-14
TCEAL8	109.875	-1.72025	0.390929	-4.40043	1.08e-05	8.06e-05	282.152	-1.63924	0.168649	-9.71986	2.48e-22	2.64e-21
TUBB6	72.3109	1.48449	0.337728	4.39552	1.11e-05	8.22e-05	1778.91	-1.37161	0.100576	-13.6376	2.39e-42	6.18e-41
FLNA	1211.52	1.1535	0.262756	4.39	1.13e-05	8.41e-05	8262.26	-0.806801	0.0622808	-12.9542	2.22e-38	5.01e-37
BRD3OS	76.379	-1.5487	0.352846	-4.38917	1.14e-05	8.44e-05	118.862	-0.876036	0.230802	-3.79561	0.000147278	0.000354483
SYNJ2	701.63	-1.51355	0.344915	-4.3882	1.14e-05	8.47e-05	1353.8	-0.869159	0.0700535	-12.4071	2.39e-35	4.71e-34
UNC93B1	56.4811	-2.07553	0.473074	-4.38732	1.15e-05	8.5e-05	51.2147	-1.75719	0.413891	-4.24553	2.18e-05	5.92e-05
ISYNA1	228.758	-1.11523	0.254274	-4.38595	1.15e-05	8.54e-05	390.831	-0.822502	0.190684	-4.31342	1.61e-05	4.44e-05
SRP14	199.496	-1.22501	0.279297	-4.38605	1.15e-05	8.54e-05	535.502	-1.23541	0.125927	-9.81051	1.01e-22	1.1e-21
TBCA	74.849	-1.78527	0.407114	-4.38519	1.16e-05	8.56e-05	365.481	-1.13726	0.137951	-8.24393	1.67e-16	1.26e-15
IPO13	157.65	-1.22809	0.280167	-4.38343	1.17e-05	8.62e-05	173.309	-1.46155	0.246346	-5.93291	2.98e-09	1.25e-08
NISCH	679.865	-0.876955	0.200223	-4.3799	1.19e-05	8.75e-05	742.562	-0.537229	0.10396	-5.16764	2.37e-07	8.15e-07
METTL9	263.478	-1.37126	0.313093	-4.37971	1.19e-05	8.75e-05	525.544	-0.6097	0.160211	-3.8056	0.000141458	0.000341539
MAVS	368.542	-1.01686	0.232236	-4.37859	1.19e-05	8.8e-05	785.35	-0.232373	0.0882646	-2.63268	0.00847136	0.0151907
DAG1	397.535	-0.963394	0.220163	-4.37582	1.21e-05	8.89e-05	975.241	-0.909459	0.0905164	-10.0475	9.43e-24	1.09e-22
P3H4	38.8416	-2.10546	0.48127	-4.37479	1.22e-05	8.93e-05	119.011	-2.32402	0.26738	-8.69184	3.57e-18	3.02e-17
IGSF8	62.2293	-1.89343	0.43294	-4.37342	1.22e-05	8.98e-05	72.9508	-2.58181	0.343924	-7.50692	6.05e-14	3.81e-13
PREB	87.5547	-1.59973	0.365899	-4.37205	1.23e-05	9.03e-05	285.066	-1.74153	0.159574	-10.9136	9.92e-28	1.4e-26
CD44	36.2316	2.0739	0.474428	4.37137	1.23e-05	9.06e-05	1939.99	-0.702149	0.0688372	-10.2001	1.98e-24	2.36e-23
ERP29	152.847	-1.17963	0.269892	-4.37074	1.24e-05	9.08e-05	362.015	-1.36715	0.152302	-8.97661	2.79e-19	2.52e-18
MCRIP1	80.7395	-1.54998	0.354656	-4.37037	1.24e-05	9.09e-05	232.191	-2.18238	0.226432	-9.63812	5.52e-22	5.74e-21
MAP1LC3A	62.6753	-1.90047	0.435213	-4.36677	1.26e-05	9.22e-05	8.94522	-3.14513	1.17216	-2.68318	0.00729254	0.0132682
ZC3H7B	486.944	-0.98741	0.226137	-4.36642	1.26e-05	9.22e-05	1096.22	-0.514126	0.0855751	-6.00789	1.88e-09	7.98e-09
COQ8A	104.062	-1.29366	0.296486	-4.36331	1.28e-05	9.33e-05	76.2756	-1.04787	0.285748	-3.66712	0.000245294	0.000568387
FLT1	51.1061	1.84805	0.423776	4.36091	1.3e-05	9.42e-05	250.148	-0.636935	0.208566	-3.05388	0.00225902	0.00449076
MYBL2	60.2569	2.35159	0.540168	4.35344	1.34e-05	9.71e-05	399.452	-0.945319	0.145602	-6.49247	8.44e-11	4.08e-10
HDGF	329.298	-0.906103	0.208155	-4.35302	1.34e-05	9.73e-05	1989.51	-1.11452	0.0927151	-12.021	2.76e-33	5.03e-32
GYG2	103.25	-1.24133	0.285966	-4.34083	1.42e-05	0.00010208	31.1512	-1.38351	0.456288	-3.0321	0.00242855	0.00479823
HNRNPF	273.651	-0.889317	0.20508	-4.33643	1.45e-05	0.000103966	1390.99	-0.912781	0.080069	-11.3999	4.19e-30	6.63e-29
MACROH2A1	355.254	-0.820755	0.189636	-4.32806	1.5e-05	0.000107544	897.933	-0.706118	0.0823742	-8.57207	1.02e-17	8.38e-17
ZNF516	353.79	-0.906821	0.209748	-4.32338	1.54e-05	0.000109435	393.088	-0.478422	0.125725	-3.80531	0.000141624	0.000341884
KDELR1	172.002	-1.29271	0.299872	-4.31087	1.63e-05	0.000115088	559.628	-1.29814	0.123949	-10.4732	1.15e-25	1.46e-24
ACP2	132.466	-1.30522	0.30282	-4.31021	1.63e-05	0.000115332	169.778	-0.650082	0.228878	-2.8403	0.00450712	0.00851506
ACTL6A	111.25	1.30525	0.303043	4.30713	1.65e-05	0.000116855	379.009	-0.545715	0.136598	-3.99503	6.47e-05	0.000164032
CYSTM1	97.7397	-1.81005	0.420494	-4.30459	1.67e-05	0.000118104	176.648	-1.22934	0.230035	-5.34416	9.08e-08	3.27e-07
C19orf12	73.579	-1.45102	0.337247	-4.30254	1.69e-05	0.000119153	133.277	-1.0396	0.214675	-4.84266	1.28e-06	4.06e-06
CARHSP1	168.19	-1.10257	0.256283	-4.30215	1.69e-05	0.000119163	155.853	-0.753736	0.198197	-3.80297	0.000142971	0.000344739
UNC13A	779.763	-1.30415	0.30313	-4.30229	1.69e-05	0.000119163	81.9997	-1.00976	0.297267	-3.3968	0.000681795	0.00147892
DGLUCY	108.644	-1.28959	0.299882	-4.30031	1.71e-05	0.000119908	82.6273	-0.794848	0.285666	-2.78243	0.00539527	0.0100493
NONO	954.521	-0.822269	0.191263	-4.29915	1.71e-05	0.000120386	3516.48	-0.467958	0.0522493	-8.95627	3.36e-19	3.01e-18
KAT14	90.1658	-1.49242	0.347265	-4.29763	1.73e-05	0.000121167	189.319	-1.03516	0.217749	-4.75392	2e-06	6.17e-06
ADIPOR1	216.086	-1.13929	0.265573	-4.28995	1.79e-05	0.000125069	441.993	-0.702924	0.129648	-5.4218	5.9e-08	2.17e-07
VAC14	121.257	-1.25856	0.293592	-4.28676	1.81e-05	0.000126615	197.293	-1.33618	0.187059	-7.14312	9.12e-13	5.25e-12
WDR62	49.7904	2.33897	0.545738	4.28589	1.82e-05	0.000127011	243.06	-1.06867	0.161557	-6.61481	3.72e-11	1.85e-10
DYNLRB1	191.01	-1.37127	0.320243	-4.28196	1.85e-05	0.00012885	285.859	-0.841548	0.152533	-5.51714	3.45e-08	1.29e-07
LZTR1	312.314	-0.988637	0.230911	-4.28146	1.86e-05	0.000128929	479.6	-0.347168	0.138523	-2.50621	0.0122034	0.0212214
ACAN	19.9633	2.9152	0.681646	4.2767	1.9e-05	0.00013155	26.1462	-2.65495	0.679292	-3.90841	9.29e-05	0.000230577
ATP2A3	370.702	-2.1435	0.50205	-4.2695	1.96e-05	0.000135537	8.58436	-2.20302	0.975971	-2.25726	0.0239916	0.0392152
CFDP1	112.762	-1.3911	0.326097	-4.26591	1.99e-05	0.0001374	199.961	-0.961717	0.190957	-5.0363	4.75e-07	1.58e-06
FDFT1	217.827	-0.965828	0.226554	-4.26313	2.02e-05	0.000139004	2318.2	-1.81397	0.0663911	-27.3224	2.3e-164	4.49e-162
G6PC3	75.8218	-1.42219	0.334141	-4.25626	2.08e-05	0.000143057	137.899	-0.957287	0.214503	-4.46281	8.09e-06	2.32e-05
PSMD4	159.542	-1.03772	0.24428	-4.2481	2.16e-05	0.000147529	542.765	-1.55929	0.121152	-12.8705	6.6e-38	1.46e-36
PDGFRB	99.1868	-1.71308	0.403287	-4.24779	2.16e-05	0.000147668	1205.7	-3.13504	0.108903	-28.7875	3.08e-182	8.21e-180
APLP2	764.891	1.07882	0.254037	4.24669	2.17e-05	0.000148274	3515.76	-0.485098	0.047005	-10.3201	5.71e-25	7e-24
GLG1	1156.68	-0.803215	0.189256	-4.24407	2.19e-05	0.000149836	1302.02	-0.380035	0.0810103	-4.69119	2.72e-06	8.25e-06
SLC35F6	85.3025	-1.50224	0.354034	-4.24322	2.2e-05	0.000150283	287.436	-0.815807	0.147844	-5.51804	3.43e-08	1.29e-07
MFF	113.566	-1.30573	0.308261	-4.23579	2.28e-05	0.000154908	300.565	-1.09808	0.158095	-6.94571	3.77e-12	2.05e-11
COL4A1	120.907	-1.42899	0.337411	-4.23514	2.28e-05	0.000155278	6538.39	-2.18058	0.0531929	-40.9938	0	0
TCEAL7	77.4088	-1.90052	0.44916	-4.23127	2.32e-05	0.000157482	13.771	-1.55224	0.706114	-2.19829	0.0279287	0.0449741
SPINT2	377.227	-2.04381	0.483053	-4.23103	2.33e-05	0.000157588	60.0498	-1.66353	0.372859	-4.46156	8.14e-06	2.33e-05
PCGF3	374.624	-0.81787	0.193383	-4.22928	2.34e-05	0.000158758	675.473	-0.258454	0.0955399	-2.7052	0.00682642	0.0124992
SRGN	5.67124	6.86471	1.624	4.22704	2.37e-05	0.000160022	21.307	-2.74699	0.708035	-3.87975	0.000104566	0.000257422
EIF3G	306.263	1.21431	0.287594	4.22229	2.42e-05	0.000162912	907.833	-0.460878	0.0994631	-4.63366	3.59e-06	1.08e-05
GCHFR	27.941	-3.061	0.726057	-4.21592	2.49e-05	0.000167147	18.0943	-2.33216	0.671215	-3.47453	0.000511743	0.00113215
FYCO1	238.814	-1.048	0.248688	-4.21414	2.51e-05	0.000168177	437.065	-0.602849	0.125204	-4.81492	1.47e-06	4.62e-06
C6orf89	239.781	-1.09242	0.259297	-4.21299	2.52e-05	0.000168932	537.311	-0.452725	0.120207	-3.76623	0.000165734	0.000395851
EPB41L3	600.534	-1.5016	0.356444	-4.21272	2.52e-05	0.000169031	885.694	-0.457191	0.100496	-4.54935	5.38e-06	1.57e-05
PNPLA6	187.314	-1.21039	0.287344	-4.21235	2.53e-05	0.000169245	346.485	-1.85737	0.15444	-12.0265	2.58e-33	4.71e-32
TMED3	120.974	-1.23879	0.294183	-4.21094	2.54e-05	0.000170172	347.143	-1.50472	0.161491	-9.31766	1.19e-20	1.14e-19
TSPAN9	69.1573	-1.6327	0.388544	-4.20209	2.64e-05	0.000176408	605.337	-1.4945	0.159225	-9.38608	6.23e-21	6.09e-20
CENPB	66.2948	-1.59131	0.378798	-4.20094	2.66e-05	0.000177095	284.81	-1.74231	0.181526	-9.59815	8.14e-22	8.36e-21
ZNF32	58.3839	-1.83607	0.437154	-4.20005	2.67e-05	0.000177653	73.6801	-1.13388	0.317599	-3.57016	0.000356761	0.000807917
CUEDC2	78.8817	-1.4496	0.345167	-4.19972	2.67e-05	0.00017784	162.972	-1.91142	0.22012	-8.68351	3.84e-18	3.24e-17
GAP43	97.4076	-2.19514	0.522873	-4.19824	2.69e-05	0.000178726	156.806	-2.02243	0.228243	-8.86086	7.94e-19	6.95e-18
PCSK1N	69.9706	-2.49599	0.594965	-4.19519	2.73e-05	0.000181009	22.9359	-1.41486	0.524695	-2.69654	0.00700649	0.0127987
UBE2L3	217.627	-0.944594	0.225244	-4.19364	2.75e-05	0.000182176	860.475	-0.78101	0.0902988	-8.64918	5.19e-18	4.35e-17
SEMA4B	133.788	-1.26343	0.301543	-4.18989	2.79e-05	0.000185	81.9328	-0.812752	0.288858	-2.81367	0.00489797	0.00918604
ASS1	93.4866	-1.82257	0.435221	-4.1877	2.82e-05	0.000186502	805.62	-1.98573	0.117157	-16.9493	1.95e-64	1.01e-62
NUDCD3	288.93	-0.875345	0.209149	-4.18528	2.85e-05	0.000188352	383.614	-0.875121	0.136951	-6.39004	1.66e-10	7.83e-10
MAGED4B	129.493	-1.36256	0.325614	-4.18457	2.86e-05	0.000188864	87.5284	-2.24056	0.305112	-7.34341	2.08e-13	1.26e-12
ITGB1	798.706	-1.04957	0.250849	-4.18409	2.86e-05	0.000189116	7399.6	-1.26842	0.0430096	-29.4915	3.7e-191	1.09e-188
NAA40	198.663	-0.944467	0.225842	-4.18199	2.89e-05	0.000190727	203.815	-0.964922	0.18782	-5.13749	2.78e-07	9.48e-07
ADAMTS4	21.4422	2.72461	0.652376	4.17644	2.96e-05	0.000194907	83.4514	-1.88335	0.310821	-6.05929	1.37e-09	5.88e-09
CCNI	804.194	-1.08298	0.259358	-4.1756	2.97e-05	0.00019547	1221.57	-0.332561	0.0900013	-3.69507	0.000219826	0.000513266
SLC25A5	213.502	-1.25011	0.299654	-4.17185	3.02e-05	0.000198482	726.219	-1.74438	0.104771	-16.6495	3.05e-62	1.52e-60
FHL1	191.496	-0.961647	0.230608	-4.17005	3.05e-05	0.000199907	663.889	-0.696519	0.113471	-6.13832	8.34e-10	3.67e-09
NTN4	24.9625	2.28355	0.547651	4.16973	3.05e-05	0.000200112	101.126	-0.971573	0.258574	-3.75743	0.000171666	0.000408887
GRN	198.819	-1.51924	0.364892	-4.16354	3.13e-05	0.000204745	512.578	-1.949	0.122102	-15.9621	2.35e-57	1.02e-55
UQCC2	62.4546	-1.52519	0.36636	-4.16308	3.14e-05	0.000205072	149.044	-1.74226	0.245399	-7.09969	1.25e-12	7.11e-12
ATOX1	22.5251	-3.00584	0.722868	-4.15821	3.21e-05	0.000209221	80.5293	-1.8142	0.317987	-5.70526	1.16e-08	4.58e-08
RPL18	720.136	0.782746	0.188243	4.15816	3.21e-05	0.000209221	2321.4	-0.829137	0.071961	-11.522	1.02e-30	1.66e-29
B4GALT3	82.0813	-1.33934	0.3229	-4.14785	3.36e-05	0.000218026	279.954	-1.01915	0.156872	-6.4967	8.21e-11	3.98e-10
TBCB	139.215	-1.27669	0.307792	-4.14788	3.36e-05	0.000218026	359.279	-1.33417	0.151702	-8.79467	1.43e-18	1.24e-17
HSBP1	269.965	-1.17974	0.284457	-4.14732	3.36e-05	0.000218444	726.515	-1.00768	0.0931516	-10.8176	2.84e-27	3.92e-26
TACC2	264.754	-1.00039	0.241286	-4.14608	3.38e-05	0.000219376	287.408	-1.09211	0.166	-6.579	4.74e-11	2.34e-10
YWHAH	186.794	-1.27492	0.308218	-4.13642	3.53e-05	0.000227515	836.632	-0.850222	0.0932422	-9.11842	7.62e-20	7.06e-19
NDUFB8	141.411	-1.31164	0.317146	-4.13575	3.54e-05	0.000228091	336.117	-1.63183	0.149924	-10.8843	1.37e-27	1.92e-26
AK1	22.2951	-4.64666	1.12458	-4.13192	3.6e-05	0.00023175	45.3104	-6.23658	1.11652	-5.58572	2.33e-08	8.88e-08
H2BC15	74.2157	1.8476	0.447325	4.13033	3.62e-05	0.000233266	228.945	-0.734838	0.172307	-4.26471	2e-05	5.46e-05
TTC27	89.2079	1.52433	0.369699	4.12316	3.74e-05	0.000240012	295.925	-0.390906	0.15286	-2.55728	0.0105495	0.0185833
STARD10	186.981	-1.6822	0.408307	-4.11993	3.79e-05	0.000242937	50.3256	-1.51093	0.364177	-4.14887	3.34e-05	8.83e-05
PCDHB2	65.9676	-1.67278	0.406702	-4.11303	3.9e-05	0.000249469	81.4458	-0.614395	0.262311	-2.34224	0.0191686	0.031886
MXD4	101.28	-1.29529	0.314984	-4.11223	3.92e-05	0.000250245	226.129	-0.888345	0.178106	-4.98775	6.11e-07	2.01e-06
RPL13A	2119.28	0.687553	0.167243	4.11111	3.94e-05	0.000251367	8287.02	-0.220304	0.0402472	-5.47378	4.41e-08	1.64e-07
MAF1	102.812	-1.25627	0.306164	-4.10326	4.07e-05	0.000258787	412.906	-1.41537	0.135509	-10.4449	1.55e-25	1.96e-24
PYGB	252.497	-1.17757	0.287268	-4.09919	4.15e-05	0.000262889	1656.19	-2.13801	0.0843674	-25.3416	1.11e-141	1.83e-139
MBP	255.663	-1.65344	0.403424	-4.09852	4.16e-05	0.000263548	111.659	-2.6289	0.281951	-9.32395	1.12e-20	1.08e-19
KEAP1	95.3289	-1.33247	0.325361	-4.09536	4.22e-05	0.000267071	241.615	-0.807236	0.171384	-4.7101	2.48e-06	7.55e-06
CHPF2	209.575	-0.981161	0.23969	-4.09345	4.25e-05	0.000268873	384.925	-2.02655	0.151868	-13.3442	1.28e-40	3.12e-39
H2AC16	36.7761	2.29092	0.560409	4.08794	4.35e-05	0.00027442	359.865	-0.560071	0.128992	-4.34191	1.41e-05	3.93e-05
PTMS	171.741	-1.27658	0.312581	-4.08399	4.43e-05	0.000278813	1277.23	-1.39372	0.0921065	-15.1316	1e-51	3.48e-50
PIN1	75.0312	-1.47497	0.361342	-4.08192	4.47e-05	0.000280899	252.216	-1.21961	0.158569	-7.69134	1.46e-14	9.63e-14
NCK2	174.289	-1.22968	0.301268	-4.08169	4.47e-05	0.000280973	257.764	-0.662121	0.17061	-3.88091	0.000104067	0.000256324
TMEM65	185.009	-1.13419	0.277886	-4.08151	4.47e-05	0.000281081	438.081	-0.287766	0.120167	-2.39471	0.0166335	0.028054
PHLDA1	209.298	1.02284	0.251068	4.07394	4.62e-05	0.000289523	926.377	-0.612477	0.0917741	-6.67374	2.49e-11	1.26e-10
DNASE2	33.1807	-2.15957	0.530147	-4.07353	4.63e-05	0.000289816	52.6918	-1.82154	0.433605	-4.20091	2.66e-05	7.12e-05
PARP4	186.392	-0.950668	0.233631	-4.06911	4.72e-05	0.000294608	618.112	-0.638656	0.104538	-6.10929	1e-09	4.37e-09
ZNF853	66.668	-1.83517	0.451067	-4.06849	4.73e-05	0.000295274	98.5085	-1.78874	0.303166	-5.9002	3.63e-09	1.51e-08
PRMT6	59.6915	-1.79334	0.440911	-4.06736	4.75e-05	0.000296604	187.65	-0.452244	0.185576	-2.43697	0.0148109	0.0252649
MAST1	189.505	-1.06518	0.261982	-4.06584	4.79e-05	0.000298139	62.7695	-0.733183	0.325301	-2.25386	0.0242048	0.0395065
PCMT1	190.752	-1.16052	0.285986	-4.05797	4.95e-05	0.000307315	372.967	-0.823885	0.138303	-5.95711	2.57e-09	1.08e-08
COQ9	86.5896	-1.26615	0.312127	-4.05654	4.98e-05	0.000308895	228.758	-1.16823	0.175618	-6.6521	2.89e-11	1.45e-10
ZMYM3	448.048	-1.08025	0.2663	-4.05651	4.98e-05	0.000308895	410.489	-0.79366	0.153059	-5.18532	2.16e-07	7.44e-07
MARCHF9	68.1323	-1.55496	0.383349	-4.05625	4.99e-05	0.000309133	26.5388	-1.07755	0.493453	-2.18369	0.0289852	0.046512
DOK4	190.957	-0.933937	0.23026	-4.05602	4.99e-05	0.000309326	100.706	-0.863513	0.270374	-3.19377	0.00140428	0.00289702
ANKS6	122.843	-1.38935	0.342638	-4.05485	5.02e-05	0.000310761	239.772	-1.09862	0.16476	-6.66796	2.59e-11	1.31e-10
PKM	1913.04	-0.981952	0.242913	-4.04241	5.29e-05	0.000326533	7100.67	-1.78075	0.0616119	-28.9028	1.1e-183	2.99e-181
TMEM141	96.7914	-1.89641	0.470288	-4.03245	5.52e-05	0.000339816	61.3859	-2.55447	0.38075	-6.70903	1.96e-11	1e-10
SMARCB1	264.032	-0.930741	0.231018	-4.02888	5.6e-05	0.000344775	661.086	-1.08098	0.106171	-10.1814	2.4e-24	2.84e-23
SNRPN	187.222	-1.0454	0.259538	-4.02791	5.63e-05	0.000346074	358.021	-0.917807	0.253474	-3.62091	0.000293564	0.000672483
LAMB1	777.946	-1.25172	0.310875	-4.02644	5.66e-05	0.000347981	3094.14	-1.87255	0.0680785	-27.5058	1.5e-166	3.1e-164
B4GALT2	82.6367	-1.29395	0.321791	-4.02108	5.79e-05	0.000355361	401.871	-1.2514	0.137477	-9.10265	8.82e-20	8.15e-19
MSTO1	125.237	1.25283	0.312149	4.01357	5.98e-05	0.000366201	172.14	-0.557925	0.190779	-2.92446	0.00345057	0.00665964
DTX3	197.968	-1.11801	0.278622	-4.01263	6e-05	0.000367125	126.395	-0.757793	0.225862	-3.35512	0.000793305	0.00170817
TPI1	701.835	-1.35634	0.338116	-4.01147	6.03e-05	0.000368661	2103.83	-2.35229	0.750124	-3.13587	0.00171345	0.00348197
LRFN3	44.4866	-1.82405	0.454768	-4.01095	6.05e-05	0.000369081	36.5526	-2.81993	0.636763	-4.42854	9.49e-06	2.69e-05
PPP1R26	139.052	-1.18511	0.295484	-4.01074	6.05e-05	0.000369284	183.385	-1.6298	0.204631	-7.96459	1.66e-15	1.17e-14
ST6GALNAC4	21.6847	-2.88367	0.719707	-4.00673	6.16e-05	0.000374786	121.034	-2.30851	0.31016	-7.44296	9.85e-14	6.13e-13
PJA1	124.616	-1.57361	0.393519	-3.99881	6.37e-05	0.000385889	170.891	-0.862057	0.201106	-4.28657	1.81e-05	4.97e-05
ATRAID	82.7014	-1.58505	0.396715	-3.99544	6.46e-05	0.000390724	205.887	-1.19024	0.177963	-6.68812	2.26e-11	1.15e-10
FABP4	4.80368	6.6352	1.66164	3.99316	6.52e-05	0.000394358	31.6788	-4.04486	0.711686	-5.68349	1.32e-08	5.17e-08
RPS15A	994.248	0.889867	0.222922	3.99184	6.56e-05	0.000396139	2020.23	-0.947874	0.0941912	-10.0633	8.03e-24	9.27e-23
MAPK3	128.597	-1.63822	0.410667	-3.98917	6.63e-05	0.000399885	103.653	-1.72667	0.290369	-5.94647	2.74e-09	1.15e-08
MED16	103.229	-1.33592	0.334887	-3.98917	6.63e-05	0.000399885	187.863	-2.33101	0.209862	-11.1074	1.15e-28	1.72e-27
CDCP1	170.219	-1.71324	0.429529	-3.98863	6.65e-05	0.000400501	348.528	-2.34072	0.201791	-11.5997	4.13e-31	6.84e-30
ACSF2	112.909	-1.09701	0.275316	-3.98456	6.76e-05	0.000406305	49.8493	-2.00068	0.417609	-4.79079	1.66e-06	5.19e-06
CGB3	4.98648	6.70242	1.68345	3.98135	6.85e-05	0.000411249	25.9809	-1.84124	0.53957	-3.41242	0.000643899	0.00140148
NDUFA1	44.9873	-2.32357	0.583739	-3.9805	6.88e-05	0.000412431	161.57	-1.89067	0.232237	-8.14115	3.92e-16	2.88e-15
ZC4H2	82.7573	-1.40625	0.353717	-3.97563	7.02e-05	0.000420666	64.7987	-0.950373	0.357766	-2.65641	0.00789787	0.0142319
RAB11B	110.731	-1.37069	0.344907	-3.97409	7.06e-05	0.000423244	101.384	-0.919152	0.247649	-3.71151	0.000206029	0.000483281
SF3B3	870.465	0.62029	0.156382	3.96651	7.29e-05	0.000435849	2519.25	-0.203887	0.0531824	-3.83373	0.000126216	0.000307013
PPIB	370.569	-1.46122	0.368458	-3.96577	7.32e-05	0.000437047	1928.96	-1.65876	0.0674419	-24.5954	1.42e-133	2.06e-131
MAP3K10	67.5693	-1.8963	0.478742	-3.961	7.46e-05	0.000444922	60.0123	-1.42138	0.359364	-3.95525	7.65e-05	0.000192182
CDC37	281.533	1.1343	0.286383	3.96078	7.47e-05	0.000445066	1261.34	-0.555086	0.081804	-6.78557	1.16e-11	6.06e-11
LEMD2	114.956	-1.09507	0.276481	-3.96076	7.47e-05	0.000445066	216.654	-1.96762	0.217893	-9.03021	1.71e-19	1.56e-18
PYCR1	50.9968	-1.58935	0.401309	-3.9604	7.48e-05	0.000445572	427.108	-2.70969	0.166615	-16.2632	1.8e-59	8.23e-58
FLOT2	137.736	-1.08299	0.273486	-3.95996	7.5e-05	0.000446239	274.579	-0.774389	0.154297	-5.01882	5.2e-07	1.72e-06
DHX32	149.072	-1.16128	0.293523	-3.95633	7.61e-05	0.000452597	272.327	-0.817857	0.149781	-5.46036	4.75e-08	1.76e-07
TUBGCP2	187.46	-1.03091	0.260987	-3.95006	7.81e-05	0.000463636	413.249	-1.57644	0.132555	-11.8927	1.29e-32	2.27e-31
C5orf15	163.433	-1.30682	0.331021	-3.94784	7.89e-05	0.000466498	661.681	-0.629836	0.120712	-5.21769	1.81e-07	6.29e-07
FKBP8	309.87	-0.940925	0.238429	-3.94635	7.94e-05	0.000468769	459.62	-1.83306	0.141079	-12.9932	1.34e-38	3.05e-37
MDH2	113.624	-1.16278	0.294846	-3.94368	8.02e-05	0.000473341	534.386	-1.49166	0.152198	-9.80082	1.12e-22	1.21e-21
PFN2	410.537	-1.20423	0.305611	-3.9404	8.13e-05	0.000478858	1037.86	-0.595123	0.0835589	-7.12219	1.06e-12	6.09e-12
SCYL1	153.802	-1.02833	0.260982	-3.94023	8.14e-05	0.000479026	524.532	-1.32719	0.114823	-11.5586	6.68e-31	1.09e-29
NUCB2	98.8253	-1.54696	0.392623	-3.94007	8.15e-05	0.00047919	194.538	-0.671151	0.19359	-3.46687	0.000526561	0.00116265
SEC13	142.749	-1.21424	0.308369	-3.93761	8.23e-05	0.000483291	609.671	-1.81716	0.108503	-16.7476	5.89e-63	2.97e-61
MLLT6	528.851	-0.982634	0.249807	-3.93357	8.37e-05	0.000490809	598.203	-0.763453	0.115003	-6.63852	3.17e-11	1.59e-10
C1GALT1C1	42.6735	-1.81514	0.461972	-3.92912	8.53e-05	0.000499278	110.005	-1.60269	0.266694	-6.00946	1.86e-09	7.91e-09
APEH	206.577	-0.979975	0.24965	-3.92539	8.66e-05	0.000506196	484.351	-2.04926	0.134688	-15.2149	2.82e-52	1e-50
GOT1	160.842	1.33285	0.340211	3.91772	8.94e-05	0.000520781	291.161	-0.352666	0.146539	-2.40663	0.0161004	0.0272363
GALNT10	100.556	1.15021	0.294017	3.91204	9.15e-05	0.000531173	977.066	-0.796299	0.0843422	-9.44129	3.68e-21	3.65e-20
CTSB	435.749	-1.01652	0.260327	-3.90479	9.43e-05	0.00054642	1731.43	-1.99478	0.0813266	-24.528	7.43e-133	1.05e-130
CMAS	55.5269	-1.68003	0.430424	-3.90319	9.49e-05	0.000549869	251.089	-0.889711	0.178983	-4.97091	6.66e-07	2.18e-06
TNS3	633.555	-1.4175	0.363827	-3.89607	9.78e-05	0.00056375	1573.61	-0.9578	0.0720988	-13.2845	2.85e-40	6.9e-39
CAPN1	317.232	-1.57516	0.404599	-3.89314	9.9e-05	0.000569256	391.352	-2.5991	0.157129	-16.5411	1.86e-61	9.04e-60
ABHD6	37.7252	-2.33926	0.600931	-3.89274	9.91e-05	0.000570017	36.1579	-1.16499	0.430716	-2.70477	0.00683507	0.0125135
PLCB3	97.4722	1.2216	0.314219	3.88772	0.00010119	0.000580932	585.359	-0.641899	0.105658	-6.07524	1.24e-09	5.35e-09
DENND4B	302.171	-1.01955	0.262804	-3.87949	0.000104674	0.000598904	264.978	-0.720616	0.184768	-3.9001	9.62e-05	0.000238069
DPP7	110.201	-1.9105	0.493583	-3.87066	0.000108539	0.000619347	232.586	-1.62666	0.173676	-9.36607	7.53e-21	7.33e-20
NT5DC2	137.653	-1.24639	0.322363	-3.86642	0.000110446	0.000628958	738.233	-1.46306	0.10179	-14.3733	7.61e-47	2.3e-45
CUTA	84.5919	-1.26059	0.326097	-3.86568	0.000110779	0.000630006	211.314	-1.64072	0.198778	-8.25405	1.53e-16	1.16e-15
DBNL	534.087	-0.757278	0.196056	-3.86256	0.000112206	0.000637262	637.554	-0.545991	0.112686	-4.84525	1.26e-06	4.01e-06
LIMK1	56.9275	-1.62616	0.421073	-3.86196	0.000112482	0.000637975	397.463	-1.7748	0.148143	-11.9803	4.51e-33	8.11e-32
LZTS1	103.691	-1.3068	0.33837	-3.86204	0.000112446	0.000637975	230.128	-1.58375	0.176962	-8.94971	3.56e-19	3.19e-18
SSBP4	121.951	-1.26698	0.328058	-3.86206	0.000112437	0.000637975	461.488	-1.14562	0.135891	-8.43046	3.44e-17	2.74e-16
SLC25A1	43.8986	-1.7593	0.455889	-3.85906	0.000113823	0.000644718	274.383	-2.23124	0.194665	-11.4619	2.05e-30	3.3e-29
DVL3	324.565	-1.00097	0.259457	-3.85793	0.000114353	0.000647068	707.668	-0.664758	0.112501	-5.90893	3.44e-09	1.43e-08
BEGAIN	36.687	-1.96771	0.5111	-3.84995	0.00011814	0.000666496	35.0624	-1.05078	0.417237	-2.51842	0.0117883	0.0205776
SEMA4G	153.354	-1.2176	0.316467	-3.84749	0.000119332	0.000672549	64.5195	-0.782332	0.320708	-2.43939	0.0147122	0.025108
DLGAP4	328.365	-1.13251	0.294437	-3.84637	0.00011988	0.000674963	449.83	-0.682501	0.1187	-5.74979	8.94e-09	3.56e-08
COX6B1	115.396	-1.14562	0.298164	-3.84226	0.000121908	0.000683883	366.46	-1.53714	0.174301	-8.8189	1.16e-18	1e-17
ATP13A2	147.513	-1.36163	0.354679	-3.83904	0.000123516	0.000691983	759.397	-2.12632	0.106442	-19.9762	8.87e-89	6.88e-87
HMGB1	374.661	-1.14563	0.29845	-3.8386	0.000123738	0.000692541	2772.56	-0.901251	0.0984844	-9.15121	5.63e-20	5.26e-19
BRK1	109.81	-1.31558	0.342788	-3.83788	0.000124102	0.000694119	268.508	-1.06773	0.1516	-7.04308	1.88e-12	1.05e-11
VEGFB	129.051	-1.62717	0.424013	-3.83755	0.000124267	0.00069481	156.592	-0.700096	0.208217	-3.36234	0.00077285	0.00166658
AGT	56.2717	-2.0721	0.540308	-3.83503	0.000125549	0.000701285	8.20857	-5.63799	1.41105	-3.9956	6.45e-05	0.000163727
PCDHGB6	122.612	-1.72917	0.451116	-3.83308	0.000126548	0.000705934	78.0309	-1.43917	0.467467	-3.07865	0.00207943	0.00415886
MAGED4	128.936	-1.2664	0.330599	-3.83063	0.000127818	0.000712549	95.3062	-2.20292	0.303299	-7.26322	3.78e-13	2.24e-12
STIP1	526.617	0.797071	0.208253	3.82742	0.000129491	0.000720692	2342.77	-0.724954	0.0606677	-11.9496	6.53e-33	1.17e-31
TMEM8B	145.212	-1.26801	0.331451	-3.82564	0.000130433	0.000724977	38.0659	-1.14659	0.457751	-2.50484	0.0122508	0.0212937
RSAD1	101.278	-1.32753	0.347066	-3.825	0.000130774	0.000726637	173.721	-1.40699	0.213144	-6.60112	4.08e-11	2.03e-10
PLOD1	248.108	-1.07358	0.280736	-3.82418	0.00013121	0.000728345	757.641	-1.66958	0.109048	-15.3106	6.5e-53	2.38e-51
NOP10	80.0217	-1.29982	0.339916	-3.82395	0.000131328	0.000728758	472.823	-1.34978	0.118035	-11.4354	2.78e-30	4.46e-29
SPARC	268.22	-1.21121	0.316776	-3.82356	0.000131537	0.000729441	6483.11	-1.45494	0.300511	-4.84156	1.29e-06	4.08e-06
DIRAS1	49.548	-1.7765	0.465063	-3.8199	0.000133504	0.000738654	57.8525	-1.29194	0.348177	-3.7106	0.00020677	0.000484943
GNS	449.862	-0.862284	0.226199	-3.81207	0.00013781	0.000760246	857.998	-0.398309	0.08748	-4.55314	5.28e-06	1.55e-05
SFXN3	130.764	-1.46442	0.384183	-3.81178	0.000137969	0.000760875	235.356	-1.24496	0.165201	-7.536	4.85e-14	3.07e-13
TADA3	133.223	-1.12368	0.295163	-3.80697	0.000140682	0.000773315	290.007	-1.11954	0.153099	-7.31253	2.62e-13	1.57e-12
AKR7A2	73.6931	-1.36343	0.358741	-3.8006	0.000144345	0.000791399	169.514	-0.735867	0.190624	-3.8603	0.000113246	0.000277257
LOXL3	110.956	-1.07545	0.283176	-3.79782	0.000145972	0.000799024	189.211	-1.36102	0.257888	-5.27758	1.31e-07	4.62e-07
CC2D1A	173.377	-1.16093	0.305695	-3.79769	0.000146052	0.000799207	161.833	-1.19349	0.221962	-5.37698	7.57e-08	2.75e-07
NR2F6	76.1181	-1.2415	0.32715	-3.79488	0.000147717	0.000807792	192.69	-1.75313	0.206128	-8.50506	1.82e-17	1.47e-16
TARS1	479.286	0.957972	0.252777	3.78979	0.000150772	0.000822638	2856.03	-0.119319	0.0534043	-2.23426	0.0254658	0.0412935
IQGAP1	616.341	1.015	0.267937	3.78821	0.000151739	0.000827382	2792.56	-0.311001	0.0583472	-5.33018	9.81e-08	3.52e-07
EIF2AK1	318.282	-0.731613	0.193291	-3.78502	0.000153694	0.000836157	694.523	-0.596015	0.116792	-5.10323	3.34e-07	1.13e-06
MYO10	527.108	0.989138	0.261454	3.78322	0.000154813	0.000841164	2298.01	-0.476273	0.0622685	-7.6487	2.03e-14	1.32e-13
PCED1A	90.6938	-1.25222	0.331024	-3.78286	0.000155037	0.000842114	132.705	-1.9207	0.242959	-7.90548	2.67e-15	1.86e-14
DDX23	347.09	0.923024	0.244283	3.7785	0.000157778	0.000855901	822.798	-0.346985	0.0956055	-3.62934	0.000284142	0.000652223
FAM20C	66.0182	-1.44867	0.38344	-3.77809	0.000158037	0.000857031	163.747	-1.86565	0.224861	-8.2969	1.07e-16	8.19e-16
RPS15	210.451	-0.893143	0.236516	-3.77624	0.000159213	0.000862584	1609.37	-2.27135	0.0761874	-29.8127	2.67e-195	8.35e-193
CARD10	197.844	-1.6431	0.435288	-3.77475	0.000160171	0.000866941	246.671	-0.565284	0.155698	-3.63063	0.000282725	0.000649276
ANKRD13B	90.7492	-1.4593	0.38713	-3.76953	0.000163556	0.000882613	184.535	-0.915608	0.231212	-3.96004	7.49e-05	0.000188469
UBA1	302.768	-1.05853	0.280946	-3.76774	0.000164735	0.000887954	503.767	-1.28037	0.147337	-8.69007	3.62e-18	3.06e-17
TXNDC12	111.632	-1.21435	0.322441	-3.7661	0.000165819	0.00089323	356.911	-1.0116	0.174957	-5.782	7.38e-09	2.96e-08
COL5A1	224.579	-1.20125	0.319121	-3.76424	0.000167056	0.000899322	6378.25	-2.15311	0.0465659	-46.238	0	0
PRDX4	67.7395	-1.56394	0.415688	-3.76229	0.000168366	0.000905509	467.861	-2.07876	0.137391	-15.1302	1.02e-51	3.55e-50
ISY1	102.868	1.10681	0.294249	3.76147	0.000168915	0.000908173	216.952	-0.520502	0.237807	-2.18876	0.0286145	0.0459825
DNM2	427.027	0.855043	0.22734	3.76108	0.00016918	0.000909309	765.544	-0.325338	0.0912589	-3.565	0.000363854	0.00082271
SMS	120.385	-1.31057	0.348504	-3.76057	0.00016953	0.000910899	1046.4	-0.985519	0.0901421	-10.933	8.02e-28	1.14e-26
ABHD14A	41.0938	-1.87057	0.497645	-3.75885	0.000170696	0.000916003	42.7603	-1.40408	0.40755	-3.44517	0.000570693	0.00125311
SNX19	739.267	-0.922922	0.245871	-3.75368	0.000174254	0.000933914	820.675	-0.421153	0.0921375	-4.57092	4.86e-06	1.43e-05
CD81	374.961	-1.22874	0.32743	-3.75269	0.00017495	0.000937346	743.403	-1.14442	0.110176	-10.3873	2.83e-25	3.56e-24
H2AZ1	294.987	0.83066	0.221374	3.75229	0.000175224	0.000938235	1614.6	-0.953757	0.0678554	-14.0557	7.11e-45	2e-43
NDUFS5	89.4351	-1.53856	0.410626	-3.74687	0.000179056	0.000956318	675.92	-1.96876	0.109627	-17.9588	4.1e-72	2.46e-70
TMEM129	66.6708	-1.35499	0.361817	-3.74497	0.000180417	0.000962678	155.329	-1.85883	0.236353	-7.86464	3.7e-15	2.55e-14
CABIN1	555.082	-0.858872	0.229499	-3.74237	0.000182291	0.00097115	539.222	-1.01196	0.115404	-8.76883	1.81e-18	1.55e-17
ECM1	28.2763	1.78014	0.475804	3.74133	0.000183052	0.000973363	122.261	-2.46541	0.264686	-9.31447	1.23e-20	1.18e-19
TXNDC15	137.353	-1.09893	0.293723	-3.7414	0.000183	0.000973363	279.976	-0.539158	0.14428	-3.7369	0.000186305	0.000441036
WBP2	102.136	-1.20377	0.321993	-3.73849	0.000185128	0.000983478	223.083	-2.55391	0.200335	-12.7482	3.19e-37	6.83e-36
UBE2J1	253.712	-1.02236	0.273589	-3.73683	0.000186354	0.00098906	736.761	-0.32621	0.0990564	-3.29317	0.000990646	0.00209678
FMN1	79.0137	1.28156	0.343144	3.73476	0.000187895	0.00099537	520.978	-0.404578	0.107118	-3.77693	0.000158771	0.000380336
PMEL	28.2281	1.90463	0.510186	3.7332	0.000189062	0.00100124	130.254	-0.963241	0.233948	-4.11734	3.83e-05	0.000100333
BORA	38.0226	1.62373	0.435075	3.73208	0.000189908	0.00100446	136.58	-0.51604	0.205108	-2.51594	0.0118715	0.020708
POLR2C	213.881	0.804239	0.215606	3.73013	0.000191384	0.00101163	410.184	-0.491201	0.128095	-3.83466	0.000125739	0.000306003
BTBD2	183.845	-1.09056	0.292397	-3.72972	0.000191695	0.00101297	407.473	-1.34729	0.135833	-9.91879	3.45e-23	3.86e-22
TSC22D4	46.1897	-1.55927	0.418149	-3.72899	0.00019225	0.00101431	145.208	-1.80207	0.297264	-6.0622	1.34e-09	5.78e-09
PDK2	56.5063	-2.1457	0.575562	-3.728	0.000193002	0.00101796	59.0028	-1.33014	0.397951	-3.34248	0.000830342	0.00178189
TRAPPC3	73.0223	-1.28574	0.344977	-3.72704	0.00019374	0.00102122	230.61	-1.17815	0.251597	-4.68269	2.83e-06	8.57e-06
CERS2	242.811	-0.963211	0.258559	-3.7253	0.000195082	0.00102797	814.921	-0.402204	0.0981381	-4.09835	4.16e-05	0.000108307
MARK4	174.101	-0.959137	0.257502	-3.72477	0.00019549	0.0010298	168.999	-0.864905	0.199856	-4.32763	1.51e-05	4.18e-05
MAN1B1	149.094	-0.993919	0.266947	-3.72328	0.000196654	0.00103506	287.069	-1.8439	0.173203	-10.6459	1.82e-26	2.42e-25
URGCP	164.122	-1.202	0.322901	-3.72251	0.000197251	0.00103715	164.643	-0.574865	0.244043	-2.35558	0.0184936	0.0308682
RPL37	867.694	0.79293	0.21309	3.7211	0.000198358	0.00104167	3046.2	-0.28999	0.0540047	-5.36972	7.89e-08	2.86e-07
PSMD1	474.13	0.816628	0.219475	3.72083	0.000198572	0.00104247	1436.49	-0.505035	0.0715115	-7.06228	1.64e-12	9.21e-12
MGRN1	272.267	-1.05813	0.284407	-3.72049	0.00019884	0.00104356	306.766	-0.458703	0.140316	-3.26908	0.00107897	0.00227159
IFI44L	30.0586	2.18759	0.588077	3.7199	0.000199304	0.00104567	227.178	-0.640883	0.180757	-3.54555	0.000391791	0.000882071
TXNL4A	93.7539	-1.3634	0.366931	-3.71569	0.000202651	0.00106126	365.027	-0.500181	0.176309	-2.83695	0.00455467	0.00859715
PTPN18	150.673	-1.61521	0.434765	-3.71513	0.000203102	0.00106329	65.6902	-0.84317	0.304567	-2.76843	0.00563279	0.0104572
FARP1	494.887	-0.833472	0.224534	-3.71202	0.000205615	0.00107511	794.898	-0.250328	0.108201	-2.31354	0.0206927	0.0342042
SCAP	299.831	-0.911748	0.245633	-3.71183	0.000205765	0.00107557	421.786	-0.951945	0.1213	-7.84784	4.23e-15	2.91e-14
TARBP1	243.342	-0.931916	0.251089	-3.7115	0.000206035	0.00107631	181.167	-0.828579	0.199352	-4.15636	3.23e-05	8.56e-05
GALNT15	11.409	3.45109	0.930208	3.71002	0.000207243	0.00108195	51.2751	-2.7391	0.525875	-5.20865	1.9e-07	6.6e-07
ANKRD13D	94.4533	-1.24904	0.337029	-3.70603	0.000210531	0.00109709	122.005	-1.38908	0.23138	-6.00344	1.93e-09	8.2e-09
RAB11FIP3	237.072	-0.952008	0.256998	-3.70434	0.000211946	0.00110413	248.108	-0.333489	0.154568	-2.15756	0.0309619	0.0493815
AP2A2	304.819	-0.82266	0.222154	-3.70311	0.000212971	0.00110913	544.528	-0.400152	0.109148	-3.66615	0.00024623	0.000570196
COL4A5	440.913	-0.945272	0.255282	-3.70285	0.000213192	0.00110993	315.975	-0.477676	0.146491	-3.26078	0.00111105	0.00233378
SEC11C	63.8992	-1.77739	0.480294	-3.70064	0.000215057	0.00111758	180.298	-1.00763	0.247384	-4.07315	4.64e-05	0.000119895
CDK5	29.6758	-1.99882	0.540402	-3.69876	0.000216659	0.00112487	52.7083	-1.6187	0.372718	-4.34296	1.41e-05	3.91e-05
OGFOD3	52.06	-1.56228	0.422521	-3.69752	0.00021772	0.00112934	116.855	-1.56912	0.269092	-5.83117	5.5e-09	2.23e-08
MINK1	501.941	-0.919885	0.24884	-3.6967	0.000218424	0.00113265	370.869	-0.867455	0.135927	-6.38179	1.75e-10	8.25e-10
MPZL1	247.821	-0.940327	0.254382	-3.69652	0.000218576	0.00113309	1045.08	-0.573337	0.0963788	-5.94878	2.7e-09	1.14e-08
ARL3	104.509	-1.16582	0.315419	-3.69609	0.000218946	0.00113466	104.495	-0.79313	0.242726	-3.26759	0.00108467	0.00228228
DCTN1	1155.71	-0.792756	0.214752	-3.69149	0.000222942	0.00115185	937.02	-0.597464	0.0840163	-7.11129	1.15e-12	6.56e-12
PCOLCE	32.3368	-2.3782	0.644565	-3.68962	0.000224591	0.00115824	213.009	-2.89239	0.214166	-13.5053	1.45e-41	3.66e-40
NDUFB9	67.8149	-1.56086	0.423081	-3.68927	0.000224901	0.00115949	294.321	-1.49544	0.167659	-8.91955	4.68e-19	4.16e-18
COX4I1	247.069	-0.961082	0.26061	-3.68781	0.000226191	0.00116508	603.788	-1.30064	0.116541	-11.1604	6.37e-29	9.61e-28
GNPAT	152.085	-1.13688	0.308373	-3.68672	0.000227163	0.00116972	459.643	-0.774272	0.128888	-6.00732	1.89e-09	8.01e-09
GNA11	196.199	-1.14756	0.3118	-3.68044	0.000232832	0.00119637	475.414	-0.998978	0.120488	-8.29113	1.12e-16	8.58e-16
RPS19	391.335	0.988022	0.26887	3.67471	0.000238115	0.00122093	1194.7	-1.37724	0.556758	-2.47367	0.0133734	0.0230159
IFT140	243.326	-1.09834	0.299021	-3.67313	0.0002396	0.00122742	150.985	-1.28511	0.224466	-5.72518	1.03e-08	4.1e-08
JPT1	382.029	0.749813	0.204266	3.67077	0.000241824	0.00123695	1338.99	-0.317081	0.0975499	-3.25045	0.00115224	0.00241407
ERI3	163.512	-0.894658	0.243796	-3.6697	0.000242831	0.00124135	211.665	-1.39057	0.185551	-7.4943	6.67e-14	4.18e-13
CTDSP2	358.08	-0.928222	0.253217	-3.66572	0.000246645	0.00125743	508.274	-0.728167	0.111096	-6.55437	5.59e-11	2.74e-10
MLST8	76.9904	-1.37529	0.375245	-3.66505	0.000247291	0.00126034	203.224	-1.29472	0.217656	-5.94847	2.71e-09	1.14e-08
ZNF76	93.6168	-1.39425	0.380644	-3.66288	0.000249392	0.0012699	65.9835	-0.753273	0.324292	-2.32282	0.0201887	0.033439
ATP5ME	35.4212	-2.02415	0.552732	-3.66209	0.000250169	0.00127348	247.302	-1.44859	0.1778	-8.14726	3.72e-16	2.75e-15
UBAC2	113.678	-1.07479	0.29355	-3.66136	0.000250877	0.00127632	223.651	-1.15199	0.173401	-6.64347	3.06e-11	1.54e-10
DGKZ	104.222	-1.38098	0.377249	-3.66065	0.000251578	0.0012795	271.381	-1.07428	0.153226	-7.01107	2.36e-12	1.31e-11
GDE1	171.026	-1.07876	0.29532	-3.65284	0.000259352	0.00131312	478.461	-0.722157	0.128029	-5.64057	1.69e-08	6.57e-08
SERPINF1	58.0149	-1.40087	0.383556	-3.65232	0.000259879	0.0013154	245.061	-1.24508	0.15968	-7.79735	6.32e-15	4.3e-14
ETV1	90.6139	-1.2566	0.344354	-3.64916	0.000263104	0.00132828	361.044	-0.459492	0.142693	-3.22014	0.00128129	0.00266354
NAT14	37.8864	-1.77037	0.485148	-3.64913	0.00026313	0.00132828	115.585	-1.73617	0.26043	-6.66655	2.62e-11	1.32e-10
PFKL	296.641	-1.02719	0.281648	-3.64706	0.000265256	0.00133821	462.902	-2.18126	0.13971	-15.6128	5.96e-55	2.37e-53
PPIA	739.817	-0.810784	0.222406	-3.64551	0.000266858	0.00134549	4189.46	-1.32268	0.0576536	-22.9419	1.78e-116	2.02e-114
HSPA9	662.342	0.813388	0.223201	3.64419	0.000268231	0.00135201	3460.72	-0.327104	0.0535479	-6.10863	1e-09	4.39e-09
OAZ2	274.287	-0.830084	0.227814	-3.64369	0.000268758	0.00135365	343.618	-0.633463	0.132314	-4.78758	1.69e-06	5.27e-06
LOXL1	25.5034	-2.69617	0.740078	-3.6431	0.000269377	0.00135577	279.175	-2.23106	0.17515	-12.738	3.64e-37	7.78e-36
RAB3D	166.928	-0.878819	0.241529	-3.63856	0.000274163	0.00137781	130.42	-0.679374	0.268713	-2.52825	0.0114631	0.0200697
FBLN1	69.4963	-1.73865	0.478388	-3.6344	0.000278628	0.00139746	311.714	-2.00657	0.171397	-11.7071	1.17e-31	1.98e-30
MPP4	7.84808	4.43191	1.21964	3.63379	0.000279286	0.00139982	73.8539	-1.5293	0.388912	-3.93225	8.42e-05	0.000210353
MAP4K4	864.904	-0.712035	0.195973	-3.63334	0.000279779	0.00140187	2707.74	-0.404712	0.0594597	-6.80649	1e-11	5.25e-11
DDX60	38.5259	1.71563	0.472435	3.63147	0.000281813	0.00141123	56.3983	-1.03448	0.333413	-3.10269	0.00191768	0.00385957
SH3BGRL3	46.0255	-1.55007	0.42689	-3.63107	0.000282245	0.00141298	455.602	-2.14118	0.131143	-16.3271	6.33e-60	2.98e-58
RARS1	229.1	0.877717	0.241859	3.62904	0.000284473	0.00142287	1089.22	-0.369195	0.0839784	-4.3963	1.1e-05	3.1e-05
RBP1	89.9892	-1.63621	0.450859	-3.62909	0.000284425	0.00142287	246.466	-1.48664	0.165705	-8.97159	2.92e-19	2.63e-18
COL6A1	324.84	-0.935542	0.257854	-3.62818	0.000285429	0.00142681	2798.56	-2.35029	0.0834299	-28.1708	1.33e-174	3.06e-172
ALKAL2	11.2808	2.92963	0.807535	3.62786	0.000285775	0.00142812	61.5437	-1.20308	0.359215	-3.34918	0.000810513	0.00174216
PPP1CA	101.029	-1.09364	0.301536	-3.6269	0.000286841	0.00143217	608.11	-1.61153	0.113543	-14.1931	1.01e-45	2.96e-44
BCKDK	78.5956	-1.28385	0.354557	-3.62099	0.000293476	0.00146061	212.592	-2.27461	0.213019	-10.6779	1.29e-26	1.73e-25
TEK	10.9097	3.51987	0.973434	3.61593	0.000299271	0.00148417	28.8952	-2.43164	0.564596	-4.30687	1.66e-05	4.56e-05
ARL1	155.857	-1.124	0.31088	-3.61555	0.000299708	0.00148591	403.828	-0.336094	0.125684	-2.67411	0.00749273	0.0135718
ILK	162.354	-0.862226	0.238782	-3.61093	0.000305103	0.00150824	571.498	-0.961779	0.114189	-8.42268	3.68e-17	2.93e-16
ATP5PO	101.91	-1.29391	0.358855	-3.60565	0.00031137	0.00153608	325.277	-1.42018	0.16073	-8.83581	9.94e-19	8.68e-18
PALM	97.7119	-1.64444	0.456159	-3.60497	0.000312188	0.00153967	196.728	-1.83652	0.260267	-7.05629	1.71e-12	9.6e-12
TECPR2	187.863	-0.903902	0.250783	-3.60433	0.000312962	0.00154258	184.223	-0.752344	0.192127	-3.91586	9.01e-05	0.000224096
EVA1B	40.8394	-1.88583	0.523571	-3.60186	0.000315954	0.00155417	88.2856	-1.71889	0.304591	-5.64329	1.67e-08	6.47e-08
ATP8B2	402.643	-0.674211	0.187504	-3.59571	0.000323509	0.00158626	652.746	-0.77991	0.115796	-6.7352	1.64e-11	8.44e-11
TNFRSF1A	85.9517	-1.48087	0.412142	-3.59311	0.000326756	0.0015994	968.755	-1.95029	0.10088	-19.3329	2.84e-83	2.05e-81
STUB1	70.8726	-1.47781	0.41138	-3.59232	0.000327751	0.00160381	268.874	-1.36158	0.185036	-7.35843	1.86e-13	1.13e-12
NUP88	234.713	0.802351	0.223361	3.59217	0.00032793	0.00160422	608.721	-0.251968	0.106951	-2.35593	0.0184765	0.0308462
OGDH	506.087	0.974009	0.27116	3.59201	0.000328134	0.00160476	1140.6	-0.707371	0.0802177	-8.81814	1.16e-18	1.01e-17
NME2	124.267	-1.08377	0.301779	-3.59126	0.000329077	0.00160751	1600.25	-1.76343	0.230678	-7.64455	2.1e-14	1.36e-13
TP53BP1	1497.73	-0.542531	0.151078	-3.59107	0.000329324	0.00160826	1133.58	-0.547343	0.0780469	-7.01301	2.33e-12	1.3e-11
CETN2	24.583	-2.238	0.623426	-3.58984	0.000330884	0.00161401	105.25	-1.03644	0.245947	-4.21409	2.51e-05	6.74e-05
PTGES2	86.5541	-1.21161	0.337764	-3.58715	0.000334316	0.00162607	278.65	-0.906047	0.1798	-5.03919	4.68e-07	1.56e-06
AP2A1	155.446	-1.01304	0.28272	-3.58319	0.000339429	0.00164574	582.497	-1.90627	0.132592	-14.3769	7.22e-47	2.19e-45
NDUFC2	95.22	-1.89028	0.527697	-3.58214	0.00034079	0.00165186	327.705	-1.36482	0.208037	-6.56045	5.36e-11	2.64e-10
ERRFI1	271.568	1.01505	0.283803	3.5766	0.000348096	0.00168102	1651.71	-0.307892	0.0660563	-4.66105	3.15e-06	9.48e-06
TMA7	47.1717	-1.77929	0.497624	-3.57557	0.000349459	0.00168665	411.205	-1.32704	0.140812	-9.4242	4.33e-21	4.28e-20
ANKH	358.345	-0.884418	0.247415	-3.57463	0.000350721	0.00169081	541.157	-1.08263	0.109019	-9.9306	3.06e-23	3.44e-22
STX1A	193.032	-1.42956	0.399973	-3.57414	0.000351377	0.00169301	143.053	-0.950841	0.284698	-3.33983	0.000838302	0.00179767
NDUFB10	53.9365	-1.46312	0.409984	-3.56873	0.000358711	0.00172589	238.915	-1.71652	0.177786	-9.65498	4.68e-22	4.91e-21
WASHC5	119.074	-0.972945	0.272696	-3.56787	0.000359893	0.0017301	420.657	-0.477624	0.116287	-4.10728	4e-05	0.000104411
CALCOCO1	300.172	-0.850284	0.238536	-3.56459	0.000364422	0.00174871	155.882	-0.497995	0.187566	-2.65504	0.0079299	0.0142878
SPEG	148.721	-1.28003	0.359205	-3.5635	0.000365936	0.00175417	154.231	-1.48286	0.23538	-6.29983	2.98e-10	1.37e-09
COMT	86.2094	-1.29934	0.364688	-3.56288	0.000366803	0.00175735	169.455	-1.74998	0.220177	-7.94807	1.89e-15	1.33e-14
ELOVL6	179.454	0.856577	0.240417	3.56288	0.000366807	0.00175735	1039.78	-0.312753	0.0908349	-3.44309	0.000575111	0.00126206
DNM1	259.652	-1.19832	0.336527	-3.56085	0.000369657	0.00176903	235.951	-1.13855	0.165219	-6.89114	5.53e-12	2.97e-11
PTOV1	300.568	-0.934768	0.262513	-3.56085	0.000369663	0.00176903	431.62	-1.41797	0.131457	-10.7865	3.99e-27	5.48e-26
MGAT4B	243.27	-1.15727	0.325015	-3.56067	0.000369905	0.00176969	565.436	-1.55986	0.15114	-10.3206	5.68e-25	6.97e-24
CLEC18B	15.3469	2.23869	0.629922	3.55391	0.000379547	0.00180613	34.0575	-2.80135	0.663886	-4.21962	2.45e-05	6.58e-05
ANAPC13	69.1039	-1.41982	0.399854	-3.55083	0.000384014	0.00182277	207.071	-0.406613	0.175412	-2.31805	0.0204467	0.033828
CSTB	44.3962	-1.51332	0.4262	-3.55074	0.000384154	0.00182293	102.826	-1.33466	0.272089	-4.90521	9.33e-07	3e-06
RPL12	896.11	0.591408	0.166602	3.54982	0.000385489	0.00182824	5615.51	-0.428959	0.0471853	-9.09094	9.82e-20	9.03e-19
B4GAT1	47.6941	-1.47661	0.416407	-3.54607	0.000391029	0.00185101	132.466	-1.88585	0.253459	-7.44043	1e-13	6.25e-13
TMEM219	63.8136	-1.50629	0.424781	-3.54605	0.000391056	0.00185101	140.652	-2.27701	0.250325	-9.0962	9.35e-20	8.63e-19
ARG2	220.886	-1.21912	0.343855	-3.54543	0.000391967	0.00185273	68.5509	-1.33262	0.314159	-4.24186	2.22e-05	6.01e-05
CYBC1	81.436	-1.34229	0.379058	-3.54111	0.000398442	0.00187967	120.475	-0.986397	0.243892	-4.0444	5.25e-05	0.000134796
DIP2A	325.217	-0.816734	0.230674	-3.54065	0.000399147	0.00188195	433.881	-0.605251	0.122427	-4.94378	7.66e-07	2.49e-06
FLNC	319.226	1.15363	0.325888	3.53997	0.000400174	0.00188626	4530.41	-0.339595	0.0486587	-6.97913	2.97e-12	1.63e-11
PLAU	22.8225	2.346	0.663156	3.53763	0.000403739	0.00189884	622.321	-3.25588	0.136792	-23.8017	3.21e-125	3.99e-123
RAB2A	263.09	-0.990532	0.280011	-3.53747	0.000403983	0.00189893	696.839	-0.33158	0.112104	-2.95779	0.00309857	0.00602216
F2RL1	39.6658	1.78322	0.504249	3.53639	0.000405631	0.00190562	767.468	-1.53364	0.0966764	-15.8636	1.13e-56	4.77e-55
ELOB	148.77	-1.03312	0.292519	-3.53182	0.00041271	0.00193527	427.802	-1.56364	0.183243	-8.53315	1.42e-17	1.16e-16
RRP9	43.0203	1.35153	0.383231	3.52668	0.000420804	0.00197082	240.342	-0.432423	0.17484	-2.47326	0.0133887	0.0230396
ERAP1	330.654	-1.13914	0.323199	-3.52459	0.000424133	0.00198319	282.114	-1.15711	0.168467	-6.86845	6.49e-12	3.46e-11
YIPF2	68.6251	-1.19071	0.337977	-3.52304	0.000426619	0.00199262	169.691	-1.7413	0.26395	-6.59709	4.19e-11	2.08e-10
DYNLT1	57.3323	-1.35418	0.384774	-3.51941	0.000432511	0.00201624	211.198	-1.17483	0.175069	-6.71069	1.94e-11	9.92e-11
UCK2	160.236	-0.910055	0.258603	-3.51912	0.000432985	0.00201734	344.345	-0.43101	0.136022	-3.16868	0.00153132	0.00313617
FASN	623.13	-0.975851	0.277308	-3.51902	0.000433147	0.00201754	8336.45	-1.87464	0.0525562	-35.6693	1.18e-278	7.56e-276
ATP5MC1	44.31	-1.77771	0.505548	-3.51641	0.000437432	0.0020347	188.665	-2.25994	0.215356	-10.4939	9.21e-26	1.18e-24
SLC35C1	57.7603	-1.59976	0.455537	-3.51181	0.000445062	0.00206849	136.285	-1.8244	0.229111	-7.96296	1.68e-15	1.18e-14
NFATC4	229.568	-0.766343	0.218231	-3.51162	0.000445391	0.00206945	312.748	-0.340664	0.15717	-2.16749	0.0301979	0.0482627
COA3	45.8246	-1.52374	0.434322	-3.50833	0.000450932	0.00209232	93.5574	-1.71953	0.297165	-5.78646	7.19e-09	2.89e-08
SH3KBP1	145.504	-0.979844	0.279298	-3.50824	0.00045108	0.00209239	250.953	-1.63164	0.168901	-9.66033	4.44e-22	4.67e-21
CHID1	99.1534	-1.02598	0.2925	-3.50762	0.000452141	0.00209564	219.382	-1.38496	0.187695	-7.37882	1.6e-13	9.8e-13
MYLK2	3.6316	6.24703	1.78148	3.50666	0.000453768	0.00210198	33.0105	-1.42578	0.523962	-2.72116	0.00650534	0.0119651
EI24	124.064	-1.05222	0.300349	-3.5033	0.000459524	0.0021252	464.134	-0.804594	0.118844	-6.77014	1.29e-11	6.71e-11
FZR1	167.245	-1.22337	0.349234	-3.50303	0.000460003	0.00212684	366.897	-1.35288	0.158652	-8.52734	1.5e-17	1.22e-16
RPS12	427.052	0.938638	0.268129	3.5007	0.000464041	0.00214317	2303.18	-0.584454	0.0688185	-8.49268	2.02e-17	1.63e-16
DMAC1	56.8747	-1.65073	0.471949	-3.49769	0.000469313	0.0021628	188.873	-1.56353	0.20498	-7.62773	2.39e-14	1.55e-13
GRINA	92.6566	-1.09501	0.313104	-3.49727	0.00047005	0.0021656	262.267	-0.941734	0.153764	-6.12453	9.1e-10	3.99e-09
ABI3BP	22.0071	1.99802	0.571915	3.49357	0.000476614	0.00219108	24.401	-1.23928	0.549751	-2.25425	0.0241803	0.0394841
PIP5K1C	119.482	-1.19082	0.340993	-3.4922	0.000479051	0.00220049	218.939	-0.906293	0.181946	-4.98112	6.32e-07	2.07e-06
HS1BP3	34.6365	-1.72604	0.494353	-3.49152	0.000480279	0.00220553	62.064	-2.42818	0.370865	-6.54736	5.86e-11	2.87e-10
GALNT9	15.1235	-3.76714	1.08011	-3.48773	0.000487147	0.00223404	29.0057	-1.73648	0.535742	-3.24127	0.00119	0.00248644
CERS4	139.707	-1.10043	0.315802	-3.48456	0.000492948	0.0022582	54.9868	-0.773596	0.324317	-2.38531	0.0170648	0.0287154
PSMD14	187.477	1.01105	0.290363	3.48203	0.000497632	0.00227596	747.026	-0.731145	0.117203	-6.23828	4.42e-10	2e-09
AHNAK	2543.74	1.2444	0.357499	3.48086	0.000499814	0.00228348	9171.41	-0.438808	0.0422083	-10.3962	2.58e-25	3.24e-24
NAGLU	41.7112	-1.57346	0.452117	-3.48021	0.000501017	0.00228774	75.6856	-1.56847	0.349315	-4.49013	7.12e-06	2.05e-05
PMF1	49.7853	-1.41673	0.407204	-3.47915	0.000503005	0.0022962	162.832	-1.73218	0.225889	-7.66826	1.74e-14	1.14e-13
SCCPDH	114.646	-1.05349	0.302829	-3.47882	0.000503635	0.00229845	312.668	-0.6958	0.164674	-4.22533	2.39e-05	6.43e-05
HINT1	163.289	-1.05783	0.304181	-3.47762	0.000505893	0.00230496	535.598	-1.35169	0.348218	-3.88173	0.000103716	0.000255503
PSMB6	80.6285	-1.18036	0.339405	-3.47774	0.000505661	0.00230496	393.621	-1.72258	0.145588	-11.8318	2.67e-32	4.63e-31
YWHAG	716.545	-0.559933	0.161222	-3.47306	0.000514554	0.00233758	2333.21	-0.33353	0.064819	-5.14555	2.67e-07	9.11e-07
LPAR5	6.13556	5.09616	1.46945	3.46807	0.000524202	0.00237313	22.4569	-1.56541	0.541233	-2.89229	0.00382439	0.00731947
ALDH1B1	39.0166	-1.77783	0.512656	-3.46787	0.000524594	0.00237427	494.343	-0.967882	0.117154	-8.26163	1.44e-16	1.09e-15
CDK5RAP3	310.061	-0.723596	0.208707	-3.46704	0.000526223	0.00237964	255.885	-1.87127	0.178211	-10.5003	8.61e-26	1.11e-24
COL6A2	201.993	-0.994574	0.286935	-3.4662	0.00052788	0.00238532	2799.73	-2.99114	0.0799582	-37.4088	2.81e-306	1.97e-303
UQCRH	88.6518	-1.20895	0.348823	-3.4658	0.000528664	0.00238822	511.14	-1.79953	0.12975	-13.8692	9.74e-44	2.64e-42
BUD31	137.423	1.3847	0.399659	3.4647	0.000530821	0.0023935	311.269	-0.504346	0.153059	-3.2951	0.000983867	0.00208363
MED12	344.97	-0.791501	0.228654	-3.46157	0.000537035	0.00241959	390.767	-0.48016	0.15707	-3.05698	0.00223579	0.00444914
BAG3	80.6951	1.29069	0.372923	3.46102	0.000538142	0.00242329	303.447	-0.561595	0.148177	-3.79004	0.000150624	0.000362061
LGALS1	34.3578	-2.0038	0.579804	-3.456	0.000548265	0.00246559	536.735	-2.7622	0.133924	-20.6251	1.63e-94	1.4e-92
GABARAPL1	154.841	-1.02779	0.297681	-3.45267	0.000555076	0.00249314	229.709	-0.438136	0.184989	-2.36844	0.0178631	0.0299316
RHEB	90.3231	-1.24356	0.360324	-3.45122	0.000558068	0.00250369	353.881	-0.639682	0.206417	-3.09898	0.00194191	0.00390405
SEMA4F	84.2628	-1.18492	0.343967	-3.44487	0.000571334	0.00255644	82.1749	-1.25431	0.32764	-3.82833	0.000129016	0.000313563
THYN1	64.7021	-1.22516	0.355753	-3.44385	0.000573496	0.00256543	138.907	-1.6606	0.246894	-6.72595	1.74e-11	8.97e-11
PTK7	249.519	-0.959099	0.278878	-3.43914	0.000583567	0.00260911	1228.41	-1.94029	0.131837	-14.7173	4.99e-49	1.61e-47
C17orf49	20.9689	-3.36561	0.978927	-3.43806	0.000585892	0.00261674	108.357	-3.11189	1.21305	-2.56534	0.0103075	0.0181898
CERCAM	103.83	-1.09108	0.317554	-3.4359	0.000590583	0.0026356	254.026	-2.54818	0.18568	-13.7235	7.35e-43	1.93e-41
ENTPD6	191.997	-0.901877	0.262634	-3.43397	0.000594814	0.00265029	322.026	-1.3861	0.167275	-8.28638	1.17e-16	8.92e-16
OCIAD2	41.6082	-1.71837	0.500608	-3.43257	0.000597886	0.00266118	58.9384	-2.43596	0.375966	-6.47919	9.22e-11	4.44e-10
MAPK12	106.828	-1.31142	0.382102	-3.43212	0.000598886	0.00266423	186.17	-1.25114	0.186515	-6.70799	1.97e-11	1.01e-10
MON1B	101.157	-1.07914	0.314596	-3.43026	0.000603006	0.00268115	202.589	-0.872424	0.188308	-4.63295	3.6e-06	1.08e-05
COX17	46.2562	-1.40828	0.411443	-3.42279	0.000619829	0.00274442	85.1311	-1.62756	0.317653	-5.12372	3e-07	1.02e-06
ABCF2	200.988	0.903102	0.263926	3.4218	0.00062207	0.00275291	726.134	-0.210075	0.0918717	-2.28661	0.0222185	0.036541
SHANK3	99.9013	-1.53656	0.44918	-3.42081	0.000624352	0.00276084	126.191	-0.840318	0.233591	-3.59739	0.000321426	0.000732876
TMEM147	42.6393	-1.51691	0.443703	-3.41876	0.000629069	0.00277952	306.97	-1.9235	0.15715	-12.2399	1.9e-34	3.62e-33
BTBD6	82.3453	-1.15855	0.338894	-3.41862	0.000629386	0.0027802	92.4954	-1.04782	0.253576	-4.13218	3.59e-05	9.45e-05
PACS1	156.699	-0.891851	0.261	-3.41705	0.00063304	0.0027927	238.655	-0.971439	0.165031	-5.88641	3.95e-09	1.63e-08
GRHPR	135.071	-0.946005	0.277047	-3.4146	0.00063875	0.00281569	269.538	-1.21443	0.213912	-5.67722	1.37e-08	5.35e-08
RUSC2	238.294	-0.884137	0.258952	-3.41429	0.000639496	0.00281824	391.251	-0.634616	0.12686	-5.0025	5.66e-07	1.87e-06
ARAP1	388.187	-1.45292	0.425635	-3.41354	0.000641255	0.00282306	284.619	-1.05695	0.148869	-7.09988	1.25e-12	7.11e-12
ZNF692	146.579	-0.893125	0.261699	-3.4128	0.000643001	0.00283001	194.296	-0.981061	0.180883	-5.42374	5.84e-08	2.15e-07
ADD1	645.844	-0.62888	0.184286	-3.41252	0.000643642	0.00283209	1169.92	-0.455721	0.0878665	-5.18651	2.14e-07	7.4e-07
MICOS10	56.3462	-1.46313	0.428996	-3.4106	0.000648208	0.00284996	99.5905	-0.724901	0.256347	-2.82781	0.00468676	0.00882604
L1CAM	153.808	-1.36213	0.399782	-3.40718	0.00065638	0.00287991	48.4491	-1.59474	0.398108	-4.00579	6.18e-05	0.00015742
KCTD17	36.5123	-2.11429	0.620652	-3.40656	0.000657876	0.00288423	66.8218	-1.56158	0.430264	-3.62935	0.000284132	0.000652223
TBC1D2B	92.4752	-1.02017	0.299737	-3.40353	0.000665203	0.00291485	684.602	-0.782012	0.120582	-6.4853	8.86e-11	4.27e-10
LSAMP	595.403	-0.787607	0.231728	-3.39884	0.000676714	0.00295992	322.102	-1.03223	0.166669	-6.19328	5.89e-10	2.63e-09
NECTIN2	199.019	-0.932613	0.274639	-3.39578	0.000684332	0.00298861	536.444	-1.52095	0.119105	-12.7699	2.42e-37	5.22e-36
TK2	89.7603	-1.1009	0.324288	-3.39482	0.000686725	0.00299734	93.8619	-1.26845	0.28598	-4.43546	9.19e-06	2.61e-05
COX7C	153.075	-1.08641	0.320123	-3.39374	0.000689452	0.00300555	534.108	-1.15207	0.117487	-9.80597	1.06e-22	1.15e-21
PTPMT1	78.0736	-1.25765	0.37062	-3.39337	0.000690374	0.00300879	135.056	-0.965283	0.359071	-2.68828	0.00718209	0.0130949
RANGAP1	211.208	-0.99406	0.293091	-3.39165	0.000694735	0.00302624	697.132	-1.60878	0.117016	-13.7484	5.21e-43	1.37e-41
CDCA5	24.4955	2.04404	0.602775	3.39105	0.000696263	0.00303212	283.288	-0.71778	0.145165	-4.94458	7.63e-07	2.48e-06
SPRYD3	97.599	-1.02862	0.303443	-3.38984	0.000699327	0.0030439	165.974	-0.586784	0.200483	-2.92685	0.00342418	0.00661043
GREB1	205.718	-1.22684	0.362435	-3.385	0.000711791	0.00309021	214.944	-0.466842	0.215615	-2.16517	0.0303749	0.0485138
KLF13	202.756	-0.967813	0.286297	-3.38045	0.000723673	0.00313616	443.361	-0.589102	0.115746	-5.0896	3.59e-07	1.21e-06
TARBP2	85.7113	1.20648	0.357141	3.37817	0.000729687	0.00315577	165.264	-0.590276	0.220211	-2.6805	0.00735114	0.0133566
PEMT	28.7102	-1.79002	0.529984	-3.37749	0.000731499	0.00316123	93.1535	-2.30808	0.377355	-6.11648	9.57e-10	4.19e-09
NUCB1	277.011	-1.18217	0.35016	-3.37608	0.000735272	0.00317587	553.584	-1.68853	0.11717	-14.4109	4.42e-47	1.34e-45
SNX17	122.529	-0.977811	0.289719	-3.37504	0.000738061	0.00318547	296.717	-1.46836	0.155059	-9.46974	2.81e-21	2.79e-20
GLB1	145.364	-1.03385	0.306422	-3.37392	0.000741055	0.00319676	339.692	-1.22319	0.139812	-8.74878	2.16e-18	1.84e-17
AIP	86.7937	-1.07852	0.319748	-3.37303	0.000743457	0.00320527	122.889	-2.02218	0.248172	-8.1483	3.69e-16	2.73e-15
SQLE	229.801	-0.759527	0.22518	-3.37298	0.000743595	0.00320527	2293.63	-0.899612	0.0610179	-14.7434	3.39e-49	1.1e-47
ZNF740	144.668	-0.83078	0.246475	-3.37064	0.000749938	0.00323097	253.68	-0.506102	0.158975	-3.18354	0.00145486	0.00299339
AARS2	148.43	0.933103	0.276991	3.36872	0.000755184	0.00325064	305.829	-0.561073	0.138514	-4.05067	5.11e-05	0.00013144
TOMM34	70.3972	-1.3843	0.411372	-3.36509	0.000765187	0.00328664	438.864	-1.47376	0.143817	-10.2474	1.22e-24	1.46e-23
TCF20	281.969	-0.667656	0.198597	-3.36186	0.000774186	0.00332024	326.047	-0.521983	0.13626	-3.83079	0.000127734	0.000310579
SLC25A11	83.1046	-1.07507	0.320017	-3.35942	0.000781071	0.00334722	288.433	-0.837064	0.219685	-3.8103	0.0001388	0.000335674
SULF1	72.5324	-1.45593	0.433639	-3.35748	0.000786569	0.00336908	1280.96	-0.948833	0.0745349	-12.73	4.03e-37	8.56e-36
IQCE	242.361	-0.826376	0.246136	-3.35739	0.00078682	0.0033693	179.07	-0.695225	0.183185	-3.7952	0.000147522	0.000355011
ATG13	180.465	-0.784301	0.233619	-3.35718	0.000787419	0.00337101	310.205	-0.501624	0.14878	-3.37158	0.000747382	0.0016126
NEDD8	83.6003	-1.3734	0.40923	-3.35605	0.000790629	0.00338304	390.592	-2.10511	0.163646	-12.8638	7.19e-38	1.59e-36
BCL7C	54.7909	-1.3935	0.416362	-3.34684	0.000817374	0.00348691	155.529	-1.20436	0.206209	-5.84049	5.2e-09	2.12e-08
FTL	1911.63	-0.985978	0.294816	-3.34439	0.00082464	0.00351614	5119.46	-0.425738	0.0500249	-8.51053	1.73e-17	1.4e-16
UBFD1	269.85	-0.657981	0.19682	-3.34306	0.000828598	0.00352946	837.111	-0.442889	0.0916162	-4.83418	1.34e-06	4.22e-06
LIF	25.3879	2.05918	0.616318	3.34111	0.000834448	0.00354813	1041.97	-1.11884	0.0854727	-13.09	3.76e-39	8.72e-38
PTGES3	342.955	-0.72582	0.217306	-3.34008	0.000837536	0.00356037	1330.3	-0.703746	0.0867414	-8.11314	4.93e-16	3.61e-15
LDHA	1202.66	-1.07639	0.322363	-3.33906	0.000840632	0.00356995	1865.52	-0.89176	0.0632289	-14.1037	3.61e-45	1.04e-43
CIZ1	254.865	-0.875338	0.262478	-3.3349	0.000853306	0.00361561	473.697	-0.866084	0.152909	-5.66406	1.48e-08	5.76e-08
DGCR6L	38.3939	-1.81526	0.544438	-3.33419	0.000855493	0.00362306	79.3585	-2.25652	0.321031	-7.029	2.08e-12	1.16e-11
PDCD4	317.919	-1.0977	0.329364	-3.3328	0.000859756	0.00364021	327.763	-0.535917	0.19674	-2.72399	0.00644982	0.0118689
MICAL1	371.893	-0.774682	0.232508	-3.33185	0.000862708	0.00364997	381.504	-0.420193	0.166365	-2.52573	0.0115457	0.0201925
H2BC6	55.1481	1.2133	0.364576	3.32796	0.000874836	0.00369759	140.494	-0.691409	0.244431	-2.82865	0.00467451	0.00880522
SLC25A3	813.222	0.658434	0.197902	3.32706	0.00087766	0.00370859	2668.98	-0.645843	0.0584341	-11.0525	2.13e-28	3.13e-27
ZNHIT1	59.3646	-1.29155	0.388306	-3.32611	0.000880677	0.00371856	181.66	-1.66532	0.197068	-8.45048	2.9e-17	2.32e-16
ERG28	56.3793	-1.20964	0.363709	-3.32584	0.000881534	0.00372125	209.888	-1.3758	0.180375	-7.62745	2.39e-14	1.55e-13
ACACA	702.488	-0.562826	0.169391	-3.32265	0.000891679	0.00376127	2322.61	-0.428631	0.0674426	-6.3555	2.08e-10	9.72e-10
FDPS	129.201	-0.869947	0.261919	-3.32144	0.000895552	0.00377567	1669.31	-3.11944	0.096756	-32.2402	4.83e-228	2.08e-225
HNRNPUL1	501.587	-0.634188	0.190963	-3.321	0.000896967	0.0037798	1580.31	-0.572575	0.0758654	-7.54726	4.45e-14	2.83e-13
SEPHS1	137.715	-1.45697	0.439199	-3.31733	0.000908838	0.00382412	685.889	-0.669855	0.107505	-6.23094	4.64e-10	2.1e-09
POLR1D	179.049	-0.859295	0.259181	-3.31543	0.000915023	0.00384633	413.7	-0.512759	0.146381	-3.5029	0.000460219	0.00102449
MVB12B	176.222	-1.1113	0.33556	-3.31179	0.000927019	0.00388614	155.074	-0.613387	0.223774	-2.74111	0.00612328	0.0112963
GAMT	35.7935	-1.5109	0.45626	-3.31149	0.000928003	0.00388834	34.3841	-1.37643	0.425662	-3.23362	0.0012223	0.00255066
MSANTD3	78.6534	-1.26375	0.381982	-3.30841	0.000938269	0.00392844	367.372	-0.585002	0.129531	-4.5163	6.29e-06	1.82e-05
ARHGEF4	87.3725	-1.4981	0.453388	-3.30424	0.000952351	0.00398112	78.6521	-1.03483	0.318078	-3.25338	0.00114042	0.00239135
TSPAN33	21.5018	-2.0891	0.63283	-3.30121	0.000962686	0.00401875	46.7211	-1.02228	0.410977	-2.48743	0.0128669	0.0222408
CLDN4	54.4057	1.69664	0.514056	3.30049	0.00096517	0.00402755	102.263	-1.91014	0.2686	-7.11149	1.15e-12	6.55e-12
DGKQ	82.0998	-1.15738	0.350919	-3.29814	0.000973289	0.00405601	114.772	-1.48703	0.269277	-5.52233	3.35e-08	1.26e-07
BRSK2	145.984	-1.06395	0.322824	-3.29577	0.000981524	0.00408229	62.011	-1.15665	0.354773	-3.26025	0.00111315	0.00233752
NCSTN	263.957	-0.86717	0.263113	-3.29581	0.00098138	0.00408229	363.566	-0.908575	0.138736	-6.54895	5.79e-11	2.84e-10
MRPL24	28.4008	-1.8792	0.570203	-3.29566	0.000981893	0.00408282	191.216	-1.86218	0.20102	-9.26364	1.98e-20	1.88e-19
PTPRU	234.537	-1.22404	0.371649	-3.29354	0.000989349	0.0041108	405.177	-1.03877	0.149107	-6.96663	3.25e-12	1.78e-11
CLTC	1651.3	-0.70052	0.212793	-3.29202	0.000994713	0.00413106	4705	-0.521912	0.0490907	-10.6316	2.12e-26	2.8e-25
PLS3	177.412	-1.50666	0.457795	-3.29113	0.000997859	0.00414209	846.276	-0.543665	0.106615	-5.09935	3.41e-07	1.15e-06
COX5B	65.2429	-1.36467	0.414838	-3.28964	0.00100315	0.00416098	236.822	-1.79311	0.176414	-10.1642	2.86e-24	3.37e-23
ABCC10	132.382	-1.08931	0.331179	-3.28919	0.00100476	0.00416565	168.527	-0.612317	0.195229	-3.1364	0.00171034	0.00347613
SAT2	150.07	-0.975752	0.296817	-3.28738	0.00101123	0.00418731	118.004	-0.475875	0.215776	-2.20541	0.0274255	0.0442414
GTF3A	89.2616	-1.11356	0.338871	-3.28609	0.00101589	0.00420459	555.705	-0.776833	0.111922	-6.94085	3.9e-12	2.12e-11
C1orf43	303.373	-0.880081	0.26785	-3.28572	0.0010172	0.00420898	842.825	-0.64242	0.0964477	-6.66081	2.72e-11	1.37e-10
PIEZO1	158.134	1.66096	0.505543	3.28551	0.00101799	0.00421119	1607.85	-0.989198	0.0925724	-10.6857	1.19e-26	1.59e-25
KAT2A	106.423	-1.09955	0.334731	-3.28488	0.00102026	0.00421935	120.45	-0.853249	0.244014	-3.49672	0.000471019	0.00104742
UBAC1	64.2637	-1.39247	0.424021	-3.28395	0.00102362	0.00422931	241.989	-1.27471	0.160011	-7.96639	1.63e-15	1.15e-14
HSD11B1L	35.8188	-1.54851	0.472175	-3.27952	0.00103982	0.00428165	16.8658	-1.4758	0.616603	-2.39344	0.0166911	0.0281349
COX6C	78.1263	-1.41516	0.431666	-3.27837	0.0010441	0.00429507	281.822	-1.63032	0.168882	-9.65361	4.75e-22	4.97e-21
DDX17	2106.75	-0.774519	0.236319	-3.27743	0.00104758	0.00430521	3189.39	-0.153754	0.0562353	-2.73411	0.00625484	0.011526
UBE2E1	96.6369	-1.14543	0.34949	-3.27745	0.00104751	0.00430521	364.019	-1.21509	0.145332	-8.36076	6.23e-17	4.85e-16
SEC23A	308.634	0.671333	0.204948	3.27563	0.00105426	0.0043316	1651.27	-0.622586	0.0699939	-8.89485	5.85e-19	5.18e-18
TIMM44	151.358	0.954318	0.291468	3.27418	0.00105971	0.00434908	346.648	-0.352415	0.131315	-2.68374	0.00728031	0.0132476
KCNN4	9.13245	3.22339	0.985806	3.2698	0.00107622	0.00440582	95.6652	-1.82041	0.289906	-6.27932	3.4e-10	1.56e-09
MDFI	31.1573	-1.66561	0.509686	-3.26792	0.00108341	0.00443099	289.658	-1.75597	0.164669	-10.6636	1.51e-26	2.01e-25
CMKLR1	16.6031	2.47662	0.757879	3.26783	0.00108376	0.00443134	32.0968	-1.04587	0.435669	-2.40061	0.0163677	0.0276438
PLEKHA1	478.092	-0.902579	0.276273	-3.26698	0.00108701	0.00444138	778.16	-0.665548	0.095257	-6.98686	2.81e-12	1.55e-11
RTL1	61.6505	-2.05115	0.628036	-3.26598	0.00109088	0.00445256	54.8746	-1.75708	0.380625	-4.61631	3.91e-06	1.17e-05
R3HDM4	84.3501	-1.05964	0.324494	-3.26551	0.00109266	0.00445482	129.191	-0.852898	0.299682	-2.84601	0.00442701	0.00837558
CCT4	403.577	0.759775	0.23282	3.26336	0.00110099	0.00447887	2166.19	-0.847048	0.0678032	-12.4928	8.18e-36	1.64e-34
STMN1	747.853	-0.725647	0.22237	-3.26324	0.00110147	0.00447887	1042.11	-0.954552	0.0824837	-11.5726	5.67e-31	9.3e-30
TNK2	123.688	-1.21533	0.372713	-3.26077	0.00111111	0.00451159	166.293	-1.02747	0.206808	-4.96825	6.76e-07	2.21e-06
GALNS	47.5533	-1.60636	0.492668	-3.26054	0.00111199	0.00451394	84.3645	-1.30191	0.293518	-4.43555	9.18e-06	2.61e-05
KDELR2	222.135	-0.8994	0.275849	-3.26048	0.00111223	0.00451394	974.879	-0.92904	0.108906	-8.53069	1.45e-17	1.19e-16
KLHL29	122.221	-0.90786	0.27853	-3.25947	0.00111619	0.00452786	178.911	-0.615631	0.191806	-3.20964	0.00132899	0.0027545
RABGGTA	60.8162	-1.33848	0.410856	-3.25778	0.00112286	0.00455114	104.588	-1.67495	0.280046	-5.981	2.22e-09	9.38e-09
AHCY	217.329	-0.825246	0.253398	-3.25671	0.0011271	0.00456664	966.978	-1.39206	0.0902342	-15.4272	1.07e-53	4.03e-52
NPRL3	85.0325	-1.41286	0.433893	-3.25625	0.00112894	0.004573	142.26	-1.19515	0.261934	-4.5628	5.05e-06	1.48e-05
ZNF768	152.705	-0.778872	0.239208	-3.25605	0.00112973	0.00457511	288.691	-0.656887	0.156581	-4.19519	2.73e-05	7.29e-05
CLTB	84.4213	-1.3657	0.419483	-3.25568	0.0011312	0.00457996	197.857	-1.19068	0.194364	-6.12601	9.01e-10	3.96e-09
CTPS2	210.748	-0.828987	0.25495	-3.25157	0.0011477	0.0046401	246.141	-0.692278	0.159317	-4.3453	1.39e-05	3.88e-05
THBS2	71.5936	-1.22096	0.376671	-3.24144	0.00118927	0.0047842	669.324	-1.76389	0.114417	-15.4164	1.27e-53	4.74e-52
TMEM154	24.7986	1.88357	0.581155	3.24108	0.00119078	0.00478801	115.54	-1.83979	0.245434	-7.49605	6.58e-14	4.13e-13
MND1	13.241	2.33357	0.72013	3.24049	0.00119325	0.00479678	64.0146	-0.954135	0.314833	-3.03061	0.00244061	0.00481906
MSMO1	133.025	-0.976086	0.301346	-3.23909	0.00119911	0.00481807	1995.77	-0.935648	0.0740366	-12.6376	1.31e-36	2.72e-35
DGUOK	65.4204	-1.17384	0.363317	-3.2309	0.00123402	0.00494074	169.095	-1.12388	0.190607	-5.89632	3.72e-09	1.54e-08
COL23A1	26.077	2.19055	0.678032	3.23075	0.00123465	0.0049421	28.5804	-1.82061	0.594366	-3.06311	0.00219046	0.00436427
EIF4G1	911.814	-0.656384	0.203482	-3.22575	0.00125641	0.0050209	4624.24	-1.21532	0.0600519	-20.2377	4.56e-91	3.73e-89
CD46	645.818	-0.702964	0.218086	-3.22333	0.00126708	0.00505996	811.533	-0.639023	0.0928153	-6.88489	5.78e-12	3.1e-11
MAP2K2	117.45	-1.09573	0.33999	-3.22284	0.00126928	0.0050675	513.125	-2.20006	0.133397	-16.4926	4.15e-61	1.99e-59
AGPAT3	122.965	-0.892139	0.276837	-3.22262	0.00127026	0.00506786	402.874	-0.671245	0.140796	-4.7675	1.87e-06	5.78e-06
WDR13	100.235	-1.11197	0.345139	-3.22182	0.00127381	0.00508082	83.1731	-1.5751	0.308425	-5.10693	3.27e-07	1.11e-06
CYTH1	269.632	-0.663852	0.206067	-3.22154	0.00127505	0.0050846	350.814	-0.660591	0.186647	-3.53926	0.000401253	0.000901851
AKR1E2	32.0759	1.54717	0.480549	3.21959	0.00128374	0.00511564	2.93434	-4.15444	1.80459	-2.30215	0.0213268	0.0351849
NRG2	13.2741	2.48325	0.772722	3.21364	0.00131063	0.00520564	29.1421	-2.31415	0.614835	-3.76386	0.000167311	0.000399294
MSN	155.782	-0.984407	0.306413	-3.21268	0.00131504	0.00521947	3838.38	-1.45348	0.0532729	-27.2836	6.63e-164	1.28e-161
ZFYVE19	54.943	-1.24523	0.387778	-3.21118	0.00132189	0.005243	66.1947	-1.4932	0.44196	-3.37858	0.000728611	0.00157465
LSS	498.471	-0.825629	0.257188	-3.21022	0.00132634	0.00525693	1039.75	-1.18708	0.321784	-3.68904	0.000225099	0.000524403
RNH1	115.519	-0.916769	0.285594	-3.21004	0.00132715	0.00525891	487.013	-1.48098	0.129974	-11.3944	4.46e-30	7.04e-29
HERC1	1320.13	-0.676585	0.210838	-3.20904	0.00133181	0.00527245	1075.85	-0.244549	0.081679	-2.99403	0.00275322	0.00539536
EIF4EBP1	34.1581	-1.64922	0.514003	-3.20858	0.00133393	0.00527962	652.621	-2.61572	0.122727	-21.3133	8.54e-101	7.93e-99
PLBD2	72.7191	-1.35637	0.423886	-3.19984	0.00137503	0.00543594	87.6162	-0.911195	0.300309	-3.03419	0.0024118	0.00477155
SPAG7	68.1825	-1.09401	0.342354	-3.19555	0.00139562	0.00550068	213.908	-1.13758	0.213194	-5.33588	9.51e-08	3.42e-07
WBP1	39.6078	-1.93429	0.605341	-3.19537	0.0013965	0.00550284	133.642	-1.2229	0.297063	-4.11663	3.84e-05	0.000100584
EME1	19.6493	1.78474	0.558576	3.19516	0.00139753	0.0055056	89.1775	-0.650857	0.258184	-2.52091	0.0117052	0.0204472
UQCRFS1	118.506	-1.07349	0.336052	-3.19442	0.00140114	0.00551726	397.637	-1.04548	0.146167	-7.15262	8.51e-13	4.91e-12
ULK1	175.528	-1.01603	0.318315	-3.19192	0.00141332	0.00555618	318.06	-1.52563	0.155201	-9.83006	8.36e-23	9.12e-22
EHD3	76.3019	-1.48626	0.466456	-3.18627	0.00144119	0.00565393	147.739	-1.7677	0.216474	-8.16587	3.19e-16	2.37e-15
PAMR1	10.0062	-4.02238	1.26251	-3.186	0.00144252	0.00565784	62.3333	-2.67513	0.432966	-6.17862	6.47e-10	2.88e-09
SV2A	234.137	-0.964604	0.302906	-3.1845	0.00145005	0.00568341	86.8706	-1.03174	0.264672	-3.89819	9.69e-05	0.000239835
ARCN1	229.754	-0.769332	0.24188	-3.18063	0.00146954	0.00575316	712.434	-0.509404	0.0985039	-5.17141	2.32e-07	8e-07
GHITM	217.539	-0.951409	0.299223	-3.1796	0.00147479	0.0057697	662.413	-1.02009	0.0979742	-10.4119	2.19e-25	2.76e-24
UBQLN4	153.268	-0.868511	0.273276	-3.17814	0.00148222	0.0057961	386.9	-0.720042	0.123317	-5.83895	5.25e-09	2.14e-08
DYNC2I2	56.8739	-1.3387	0.4214	-3.1768	0.00148908	0.00581754	284.99	-2.21997	0.171264	-12.9623	2e-38	4.52e-37
IDH1	275.436	-0.840179	0.264733	-3.17368	0.00150518	0.00587368	1094.15	-1.34339	0.105994	-12.6743	8.21e-37	1.72e-35
ISLR	25.6248	-1.98997	0.627057	-3.17351	0.00150605	0.00587572	133.941	-2.66586	0.274835	-9.69985	3.02e-22	3.2e-21
SLC39A8	34.5798	1.7158	0.540723	3.17317	0.00150785	0.00588139	112.831	-1.2139	0.231901	-5.23457	1.65e-07	5.77e-07
VDAC3	160.69	-0.840783	0.265301	-3.16916	0.00152878	0.00595069	428.771	-1.21693	0.123542	-9.85026	6.84e-23	7.49e-22
TMEM109	37.213	-1.57406	0.496923	-3.16761	0.00153696	0.00597841	201.917	-1.69485	0.186406	-9.09223	9.7e-20	8.93e-19
C19orf53	54.8133	-1.22291	0.386165	-3.1668	0.00154127	0.0059924	248.379	-1.31963	0.172329	-7.65765	1.89e-14	1.24e-13
SNX21	72.3966	-1.15927	0.366179	-3.16585	0.0015463	0.00600921	102.078	-0.751941	0.318925	-2.35774	0.0183868	0.0307179
SREBF1	222.434	-1.10555	0.349225	-3.16574	0.00154691	0.0060102	486.098	-1.21942	0.180982	-6.73782	1.61e-11	8.3e-11
INO80E	64.1633	-1.18281	0.374153	-3.16131	0.00157062	0.00608556	241.515	-1.62811	0.18567	-8.76885	1.8e-18	1.55e-17
EEF2K	125.532	-0.917957	0.29053	-3.1596	0.00157989	0.00611587	485.283	-0.391027	0.114086	-3.42747	0.000609225	0.00133194
C1QTNF6	39.5455	-1.48353	0.469626	-3.15897	0.00158326	0.00612755	26.456	-1.70764	0.509287	-3.35301	0.000799391	0.00172027
ATP5MC3	146.368	-0.911315	0.288847	-3.15501	0.00160493	0.00620149	496.675	-0.951582	0.149297	-6.37376	1.84e-10	8.67e-10
C3orf18	32.9247	-1.61106	0.51074	-3.15436	0.00160852	0.00621347	9.09926	-3.80172	1.26082	-3.01529	0.00256736	0.00505275
ASPH	215.629	0.731206	0.231901	3.1531	0.00161547	0.00623366	2719.51	-0.672387	0.103102	-6.52154	6.96e-11	3.39e-10
ATP5PD	71.4282	-1.28125	0.406499	-3.15192	0.00162203	0.00625615	247.396	-1.6172	0.177068	-9.1332	6.65e-20	6.19e-19
ALDH7A1	154.578	-0.937032	0.297629	-3.14833	0.00164208	0.00632338	160.501	-0.670755	0.221792	-3.02425	0.00249249	0.00491397
SMPD4	218.651	-0.791428	0.251392	-3.14819	0.00164287	0.00632498	566.491	-0.626327	0.120318	-5.2056	1.93e-07	6.7e-07
PLEKHH3	51.1398	-1.33796	0.425348	-3.14556	0.00165768	0.00637331	119.429	-1.16926	0.246541	-4.74266	2.11e-06	6.5e-06
STK36	317.17	-0.824062	0.262529	-3.13894	0.00169558	0.00649839	258.431	-0.349727	0.155578	-2.24792	0.0245813	0.0400319
GFAP	12.4914	2.19331	0.699095	3.13735	0.00170482	0.00652753	84.6531	-2.07826	0.310946	-6.68366	2.33e-11	1.18e-10
HPCAL1	44.322	-1.67754	0.534929	-3.136	0.00171268	0.00654909	111.869	-1.20802	0.248477	-4.86168	1.16e-06	3.7e-06
CISD1	46.7803	-1.67182	0.533564	-3.13331	0.00172849	0.00660357	159.593	-0.482507	0.198232	-2.43405	0.0149309	0.0254634
ARHGAP1	170.431	-0.921392	0.294184	-3.13203	0.00173605	0.00662649	272.08	-1.05397	0.194629	-5.41528	6.12e-08	2.24e-07
HDAC5	310.924	-0.706941	0.225705	-3.13215	0.00173533	0.00662649	267.188	-0.604224	0.158059	-3.82278	0.000131956	0.00032002
SLC41A3	58.1297	-1.36181	0.43489	-3.13139	0.00173982	0.00663888	106.437	-1.78809	0.255541	-6.99726	2.61e-12	1.44e-11
NDUFB1	24.6721	-2.56307	0.820526	-3.12369	0.00178596	0.0067925	110.885	-1.05253	0.230728	-4.56179	5.07e-06	1.49e-05
PLCD3	39.403	1.45492	0.465984	3.12225	0.00179474	0.00681823	172.306	-0.703452	0.205106	-3.42971	0.000604236	0.00132202
MAP3K6	36.3046	1.43818	0.46066	3.12201	0.00179623	0.00682239	144.927	-1.19173	0.206519	-5.77054	7.9e-09	3.16e-08
ANXA2	411.603	1.26371	0.405263	3.11824	0.00181935	0.0069009	5107.05	-1.24171	0.089063	-13.9419	3.53e-44	9.76e-43
UHRF1	56.6911	1.58387	0.508056	3.11752	0.00182381	0.00691627	910.912	-0.53186	0.0927203	-5.73618	9.68e-09	3.85e-08
ATP5MG	65.6871	-1.21569	0.389984	-3.11729	0.0018252	0.00691998	178.02	-1.05802	0.211723	-4.99718	5.82e-07	1.92e-06
TIPRL	135.674	-0.994254	0.319005	-3.11673	0.00182867	0.00693158	446.056	-0.475684	0.117168	-4.05986	4.91e-05	0.000126553
MRPL41	28.0954	-1.70085	0.545933	-3.11549	0.00183641	0.00695937	140.663	-2.40611	0.254507	-9.45398	3.26e-21	3.24e-20
GLDC	56.3648	1.99773	0.641707	3.11315	0.00185103	0.00700538	384.285	-0.591292	0.126149	-4.68724	2.77e-06	8.41e-06
AKT2	285.167	-0.792809	0.254685	-3.11291	0.00185255	0.007008	484.248	-1.02322	0.143558	-7.12755	1.02e-12	5.87e-12
PCDHGC3	72.3539	-1.43358	0.460676	-3.1119	0.00185885	0.0070271	298.999	-1.57156	0.446793	-3.51742	0.000435758	0.000973439
BABAM1	103.96	-0.895379	0.287898	-3.11006	0.00187052	0.00706649	352.477	-1.55956	0.164379	-9.48756	2.37e-21	2.36e-20
UBL5	62.8752	-1.20594	0.387874	-3.1091	0.00187658	0.00708308	229.837	-1.94289	0.182768	-10.6304	2.15e-26	2.84e-25
CYB5A	58.2739	-1.40192	0.451212	-3.107	0.00188996	0.00713042	96.8661	-0.959996	0.280801	-3.41878	0.000629032	0.0013713
TUBG1	79.0827	-1.09203	0.351485	-3.1069	0.0018906	0.00713124	546.73	-1.86957	0.118408	-15.7892	3.69e-56	1.53e-54
CHST10	52.0677	-1.45458	0.468744	-3.10315	0.00191476	0.0072085	130.866	-1.05245	0.233938	-4.49884	6.83e-06	1.97e-05
CHST15	35.238	1.53826	0.495805	3.10256	0.00191855	0.00722058	155.892	-0.61538	0.191742	-3.20942	0.00133002	0.00275545
KLHL22	88.3418	-0.996296	0.321166	-3.10212	0.00192138	0.0072296	85.0982	-1.70615	0.287174	-5.94115	2.83e-09	1.19e-08
TRIM47	10.2513	2.64439	0.853915	3.09679	0.00195628	0.00734952	101.243	-0.673403	0.281918	-2.38865	0.0169106	0.0284721
CSNK1G2	108.233	-0.945486	0.305335	-3.09655	0.00195788	0.00735389	662.135	-1.4898	0.154757	-9.62668	6.17e-22	6.4e-21
CANT1	94.0611	-0.94496	0.305286	-3.09532	0.00196598	0.00738103	186.101	-0.988994	0.328598	-3.00974	0.00261473	0.00513907
SLC37A4	78.1897	-1.25682	0.406231	-3.09387	0.00197565	0.00741405	38.7314	-1.53936	0.416792	-3.69336	0.00022131	0.000516485
BANF1	47.8877	-1.18602	0.383896	-3.08943	0.00200543	0.00750917	201.196	-1.63464	0.193021	-8.46874	2.48e-17	1.99e-16
MDH1	197.959	-0.79676	0.25811	-3.0869	0.00202254	0.00755987	522.022	-1.26307	0.113642	-11.1144	1.07e-28	1.59e-27
ENSA	438.98	-0.608292	0.197283	-3.08335	0.00204684	0.00763888	533.747	-0.489834	0.138623	-3.53356	0.000410005	0.000920393
ARPC3	168.897	-1.05912	0.343976	-3.07905	0.00207661	0.00773975	448.181	-1.18757	0.145732	-8.149	3.67e-16	2.71e-15
ARF1	526.806	-0.634243	0.206372	-3.0733	0.00211705	0.0078766	1449.43	-1.0964	0.100506	-10.9088	1.05e-27	1.48e-26
TEX264	47.0744	-1.46611	0.477582	-3.06985	0.00214163	0.00795299	84.9901	-1.26867	0.278812	-4.55027	5.36e-06	1.57e-05
COL16A1	141.094	-0.893627	0.291136	-3.06945	0.00214457	0.0079615	584.041	-0.936519	0.108225	-8.65342	5e-18	4.19e-17
ZFPM1	62.0096	-1.39686	0.455122	-3.06919	0.00214641	0.00796487	68.7045	-0.948513	0.331445	-2.86175	0.00421308	0.00799661
MCTP2	88.9479	1.29706	0.422759	3.06808	0.00215438	0.00798916	82.8472	-0.704237	0.309101	-2.27834	0.0227064	0.0372723
MRPS34	75.4133	-1.15462	0.376672	-3.06532	0.00217434	0.0080544	402.054	-1.73355	0.142941	-12.1277	7.53e-34	1.41e-32
PYGL	43.3696	1.60784	0.524739	3.06408	0.00218342	0.0080827	388.643	-0.958213	0.137401	-6.97382	3.08e-12	1.69e-11
SNRPD2	91.3109	-1.01326	0.33072	-3.06379	0.00218555	0.00808704	594.569	-1.58264	0.140626	-11.2542	2.21e-29	3.41e-28
GART	199.424	0.794478	0.259346	3.06339	0.00218846	0.0080943	843.59	-0.31658	0.107134	-2.955	0.00312673	0.00607136
ADAM9	333.19	0.957488	0.312658	3.06241	0.0021956	0.00811616	1727.48	-0.262282	0.0760872	-3.44713	0.000566586	0.0012454
PTPN23	194.712	-0.910166	0.297374	-3.06067	0.00220841	0.00815856	182.356	-1.01338	0.203024	-4.99146	5.99e-07	1.97e-06
PAF1	227.192	0.866666	0.283345	3.0587	0.00222299	0.00820408	385.234	-0.462913	0.129754	-3.56761	0.000360255	0.0008152
IARS1	624.336	0.579642	0.18961	3.05703	0.00223544	0.00824466	2785.98	-0.371619	0.0688901	-5.39437	6.88e-08	2.51e-07
NHP2	28.3399	-1.69698	0.555159	-3.05675	0.0022375	0.00825044	333.951	-1.93366	0.181584	-10.6489	1.77e-26	2.35e-25
TSC22D1	652.374	-1.04457	0.342107	-3.05333	0.00226316	0.00833962	1226.88	-0.615534	0.0818545	-7.51985	5.48e-14	3.47e-13
GPX4	190.86	-0.771027	0.252547	-3.053	0.00226565	0.00834515	793.954	-0.9534	0.0921815	-10.3426	4.52e-25	5.58e-24
KBTBD11	91.0584	-1.03199	0.338341	-3.05014	0.00228734	0.00840747	147.549	-0.531097	0.197439	-2.68992	0.00714683	0.0130354
ABHD14B	33.8888	-1.46089	0.479037	-3.04965	0.00229111	0.00841696	57.3144	-0.857046	0.381021	-2.24934	0.0244909	0.0399069
BLMH	142.341	-0.848215	0.278672	-3.04378	0.00233629	0.00856068	337.789	-0.307582	0.140709	-2.18595	0.0288193	0.0462661
CDC42EP4	110.474	-1.10252	0.362308	-3.04304	0.00234205	0.00857434	193.799	-1.10799	0.188041	-5.89227	3.81e-09	1.58e-08
SMIM30	53.9141	-1.39557	0.458596	-3.04314	0.00234121	0.00857434	257.759	-0.827096	0.157602	-5.248	1.54e-07	5.39e-07
MGARP	8.47356	3.11163	1.02333	3.0407	0.00236031	0.00863374	138.907	-0.808534	0.230328	-3.51035	0.000447511	0.000998377
PARK7	116.565	-0.909351	0.29908	-3.04049	0.00236194	0.0086341	473.427	-1.6714	0.126504	-13.2122	7.47e-40	1.77e-38
YIF1A	69.5298	-1.2612	0.415055	-3.03863	0.00237653	0.00868182	210.345	-2.45804	0.201955	-12.1712	4.43e-34	8.31e-33
LAMTOR2	30.0351	-1.56025	0.514294	-3.03378	0.00241513	0.00881143	79.1098	-1.5322	0.28847	-5.31147	1.09e-07	3.87e-07
SLC38A10	160.04	-1.02083	0.336488	-3.03379	0.00241505	0.00881143	264.79	-2.01976	0.176615	-11.436	2.76e-30	4.43e-29
GORASP1	130.62	-0.789462	0.260395	-3.03178	0.00243112	0.00886214	217.4	-0.843823	0.168431	-5.00991	5.45e-07	1.8e-06
GTPBP2	205.532	-0.751737	0.248075	-3.03028	0.00244326	0.00890063	338.322	-1.09891	0.166088	-6.61639	3.68e-11	1.84e-10
RPS26	86.4669	-1.55574	0.51384	-3.02767	0.00246447	0.00897405	852.109	-2.03362	0.404446	-5.02817	4.95e-07	1.64e-06
TCEAL3	38.5555	-1.45195	0.479736	-3.02655	0.0024736	0.00899956	32.0802	-1.23617	0.488514	-2.53047	0.0113911	0.0199567
GOT2	201.34	-0.804045	0.266367	-3.01856	0.00253983	0.00919393	690.041	-0.686215	0.103013	-6.66144	2.71e-11	1.37e-10
AMFR	224.533	-0.844414	0.279775	-3.0182	0.00254284	0.00920204	479.319	-0.650372	0.117166	-5.55087	2.84e-08	1.08e-07
LUM	34.0786	-2.24632	0.744326	-3.01793	0.00254509	0.00920821	292.462	-2.07144	0.174613	-11.8631	1.84e-32	3.22e-31
FANCD2	59.0843	1.21813	0.403689	3.01749	0.00254882	0.00921846	465.446	-0.466636	0.117294	-3.97834	6.94e-05	0.000175349
SERINC3	262.231	-0.728962	0.241581	-3.01746	0.00254901	0.00921846	500.463	-0.69942	0.117749	-5.93995	2.85e-09	1.2e-08
BHLHE40	348.131	-1.34713	0.44672	-3.0156	0.00256472	0.0092634	1278.56	-0.87578	0.0830481	-10.5455	5.33e-26	6.9e-25
CHMP1B	211.059	0.697583	0.231847	3.0088	0.00262278	0.00945494	488.139	-0.266352	0.110148	-2.41813	0.0156004	0.0264668
CHMP4B	117.919	-1.05939	0.352473	-3.00558	0.00265071	0.00953996	191.661	-0.973595	0.186024	-5.23372	1.66e-07	5.79e-07
GPAT4	323.416	-0.649403	0.216078	-3.0054	0.0026523	0.00954106	647.573	-0.564204	0.0985506	-5.72502	1.03e-08	4.1e-08
VPS16	121.407	-0.788914	0.262893	-3.00089	0.00269191	0.00966712	165.828	-1.29978	0.194957	-6.667	2.61e-11	1.32e-10
JKAMP	115.031	-1.12194	0.374018	-2.9997	0.00270245	0.00969674	340.69	-0.470556	0.132782	-3.54381	0.000394384	0.000887501
ACLY	516.553	-0.680904	0.227193	-2.99703	0.00272625	0.00976559	2487.37	-1.09602	0.11534	-9.5025	2.05e-21	2.06e-20
ROGDI	60.4977	-1.13405	0.378385	-2.99708	0.00272582	0.00976559	87.0352	-0.866085	0.287012	-3.01759	0.00254793	0.00501653
GSTK1	79.2832	-1.05134	0.350835	-2.99667	0.00272944	0.00977496	131.269	-0.869819	0.253918	-3.42559	0.000613455	0.00134039
NDUFB4	82.9525	-1.04573	0.348995	-2.99641	0.00273178	0.00978127	173.5	-1.53361	0.202719	-7.5652	3.87e-14	2.48e-13
PAPSS2	129.701	-1.11344	0.371749	-2.99513	0.0027433	0.0098163	208.602	-0.679139	0.181052	-3.75107	0.000176079	0.000418176
PCBP4	248.565	-1.09555	0.365818	-2.9948	0.00274624	0.00982059	169.783	-0.642255	0.201451	-3.18815	0.00143188	0.00294981
PSKH1	83.4799	-1.16314	0.388523	-2.99376	0.00275567	0.00984806	106.381	-1.13269	0.236054	-4.79843	1.6e-06	5e-06
SSR2	254.481	-0.798993	0.26698	-2.99271	0.00276516	0.00987528	833.01	-1.55954	0.106829	-14.5986	2.87e-48	9.05e-47
UROS	59.4281	-1.17994	0.394443	-2.99141	0.00277695	0.0099074	130.599	-1.14975	0.253716	-4.53164	5.85e-06	1.7e-05
IRF3	125.668	0.76502	0.256128	2.98687	0.0028185	0.0100366	240.321	-0.762197	0.177834	-4.28601	1.82e-05	4.98e-05
PET100	14.1043	-3.23041	1.08168	-2.98648	0.00282207	0.0100472	58.9333	-2.9519	0.536061	-5.50665	3.66e-08	1.37e-07
TCOF1	171.972	-0.888447	0.29751	-2.98628	0.00282396	0.0100518	1212.14	-0.623092	0.107386	-5.80234	6.54e-09	2.64e-08
KRT80	11.2718	2.35193	0.787998	2.98469	0.00283867	0.0100978	74.8328	-2.13091	0.336333	-6.33571	2.36e-10	1.1e-09
LMAN1	328.526	-0.747882	0.25063	-2.98401	0.00284501	0.0101161	2671.12	-0.221757	0.0629457	-3.52299	0.00042671	0.000954825
SAPCD2	39.7114	1.19468	0.400752	2.98109	0.00287223	0.0102022	293.652	-1.22392	0.172722	-7.08609	1.38e-12	7.81e-12
CAND1	764.007	-0.666575	0.223713	-2.9796	0.00288628	0.0102392	2279	-0.210897	0.0667367	-3.16013	0.001577	0.00322344
CLDN14	3.86675	6.31829	2.12045	2.97969	0.00288543	0.0102392	18.663	-2.95214	0.751592	-3.92785	8.57e-05	0.000214017
ARF4	331.492	0.610747	0.20519	2.97649	0.00291564	0.0103326	1267.16	-0.631436	0.0752201	-8.39451	4.68e-17	3.7e-16
NDUFV3	95.2591	-0.93738	0.315187	-2.97405	0.00293899	0.010411	310.374	-0.518203	0.135556	-3.82279	0.000131948	0.00032002
IARS2	167.766	-0.875506	0.294416	-2.9737	0.00294229	0.0104193	713.696	-0.861864	0.0971417	-8.87224	7.17e-19	6.3e-18
MIEN1	45.504	-1.39889	0.471025	-2.96988	0.00297916	0.0105312	104.662	-1.23929	0.276627	-4.48	7.46e-06	2.15e-05
MBD3	170.216	-0.808739	0.272695	-2.96572	0.00301973	0.0106369	502.957	-1.34069	0.118133	-11.349	7.5e-30	1.17e-28
MORF4L1	539.752	-0.659149	0.222298	-2.96516	0.00302525	0.0106541	1188.71	-0.470856	0.0875879	-5.37581	7.62e-08	2.76e-07
ADGRB2	107.223	-1.33307	0.44991	-2.96297	0.00304684	0.0107168	160.798	-1.64607	0.246194	-6.68605	2.29e-11	1.17e-10
PHETA1	52.6771	-1.19859	0.404681	-2.96182	0.0030583	0.0107526	88.6833	-0.762689	0.312477	-2.44078	0.0146554	0.0250227
REPIN1	142.914	-0.82994	0.280588	-2.95786	0.00309783	0.0108848	398.682	-1.07025	0.15236	-7.02448	2.15e-12	1.2e-11
HMGN1	200.653	-0.782611	0.264614	-2.95756	0.00310085	0.0108909	1072.36	-0.947389	0.10581	-8.9537	3.44e-19	3.08e-18
ADH5	224.801	-0.78976	0.267062	-2.95722	0.00310426	0.0108965	795.796	-0.727076	0.0940118	-7.73388	1.04e-14	6.98e-14
PA2G4	263.924	0.737939	0.249539	2.95721	0.00310438	0.0108965	2182.28	-0.519771	0.0591047	-8.79407	1.44e-18	1.24e-17
ACAD8	63.8492	-1.06012	0.358574	-2.95648	0.00311175	0.0109179	76.9247	-0.841445	0.278371	-3.02274	0.00250495	0.00493521
PAGR1	137.839	-0.820194	0.277456	-2.95613	0.00311529	0.0109235	293.283	-0.966322	0.149115	-6.48039	9.15e-11	4.41e-10
AGAP3	145.33	-0.832423	0.2817	-2.955	0.00312669	0.0109522	359.887	-1.14465	0.147159	-7.77836	7.35e-15	4.96e-14
TCEAL9	63.9249	-1.30689	0.442414	-2.95401	0.00313678	0.0109852	208.51	-1.38671	0.181959	-7.62104	2.52e-14	1.63e-13
EML2	111.858	-1.16389	0.394126	-2.95309	0.00314605	0.0110095	29.8028	-2.24237	0.577915	-3.8801	0.000104411	0.000257086
MGST3	54.3939	-1.70508	0.577392	-2.95307	0.00314631	0.0110095	229.361	-2.30753	0.213649	-10.8006	3.42e-27	4.72e-26
MMAB	53.5448	-1.18521	0.401461	-2.95223	0.00315484	0.0110348	238.423	-1.67476	0.178752	-9.36914	7.31e-21	7.13e-20
TRAPPC1	37.3675	-1.40933	0.477462	-2.95171	0.0031602	0.0110512	67.7925	-1.22103	0.309	-3.95155	7.76e-05	0.000194949
IL10RB	38.3043	-1.29488	0.438741	-2.95134	0.00316394	0.011062	57.4562	-0.951933	0.35084	-2.7133	0.00666174	0.0122235
OTUB1	180.298	-0.715833	0.242692	-2.94955	0.00318237	0.0111186	324.403	-1.38524	0.164021	-8.44554	3.03e-17	2.42e-16
HGS	312.198	0.757596	0.256943	2.9485	0.00319318	0.0111482	1068.63	-0.332209	0.092169	-3.60434	0.000312946	0.000714429
MPC2	87.4742	-1.05241	0.35742	-2.94446	0.00323521	0.0112833	107.589	-0.941025	0.279906	-3.36193	0.000773994	0.0016688
POLR2I	24.9986	-1.79816	0.611252	-2.94176	0.00326355	0.0113704	124.729	-1.51853	0.23218	-6.54031	6.14e-11	3e-10
EXT2	256.392	-0.65597	0.223117	-2.94003	0.00328181	0.0114246	437.794	-0.621133	0.120588	-5.15088	2.59e-07	8.87e-07
PTGIS	50.324	-1.16682	0.39687	-2.94006	0.00328153	0.0114246	121.373	-0.876388	0.278078	-3.15159	0.00162384	0.0033141
AEBP1	207.915	-0.794803	0.270364	-2.93975	0.00328482	0.0114327	1255.1	-2.0673	0.0867761	-23.8234	1.91e-125	2.42e-123
CELSR2	556.333	-0.937929	0.319113	-2.93918	0.00329086	0.0114491	351.873	-0.522458	0.14187	-3.68266	0.000230815	0.000536701
BCKDHA	89.766	-1.12336	0.382551	-2.9365	0.00331943	0.0115345	119.055	-1.76616	0.271596	-6.50291	7.88e-11	3.82e-10
ERLEC1	133.218	-0.961926	0.327617	-2.93613	0.00332338	0.0115432	320.218	-0.477043	0.150375	-3.17235	0.00151211	0.0031003
RPL15	1192	-0.711676	0.242575	-2.93384	0.00334794	0.011619	3643.82	-0.97263	0.0570972	-17.0346	4.55e-65	2.39e-63
DCBLD1	126.519	-0.981846	0.334757	-2.93301	0.0033569	0.0116466	216.904	-0.39172	0.178067	-2.19984	0.0278182	0.0448158
ADCY6	335.495	-0.663752	0.22649	-2.9306	0.00338306	0.0117169	334.9	-1.12229	0.147365	-7.61573	2.62e-14	1.69e-13
MASTL	55.5433	1.12573	0.384246	2.9297	0.00339289	0.0117452	424.454	-0.294861	0.130472	-2.25995	0.0238244	0.038968
DSTN	237.131	-1.02233	0.348968	-2.92957	0.00339431	0.0117462	1242.68	-1.02671	0.085327	-12.0327	2.39e-33	4.38e-32
DNMBP	141.567	0.68896	0.235271	2.92837	0.00340742	0.011782	326.162	-0.521275	0.146552	-3.55692	0.000375229	0.000846994
LAMTOR1	60.9002	-1.13902	0.389151	-2.92695	0.00342309	0.0118289	198.338	-1.41178	0.246781	-5.72078	1.06e-08	4.2e-08
EGFR	263.315	-1.10538	0.378417	-2.92105	0.00348849	0.0120157	2463.59	-0.810335	0.0586348	-13.82	1.93e-43	5.17e-42
TGFB3	53.7236	-1.22697	0.420202	-2.91995	0.0035009	0.0120486	150.882	-1.11982	0.213389	-5.2478	1.54e-07	5.39e-07
PCDH1	130.208	-1.11256	0.38105	-2.91971	0.00350355	0.0120504	94.8206	-2.3782	0.3131	-7.59565	3.06e-14	1.97e-13
FAH	30.0926	1.6903	0.579027	2.91921	0.0035092	0.0120649	99.1349	-1.27961	0.248701	-5.14517	2.67e-07	9.13e-07
S100A6	299.376	-1.40604	0.481679	-2.91904	0.00351115	0.0120667	191.257	-3.04278	0.243568	-12.4925	8.2e-36	1.65e-34
CTDNEP1	168.767	-0.698162	0.239324	-2.91723	0.0035316	0.0121272	204.48	-0.636472	0.201884	-3.15266	0.0016179	0.0033029
TATDN2	156.035	-0.760232	0.260644	-2.91674	0.00353711	0.0121436	303.175	-1.03508	0.166617	-6.21229	5.22e-10	2.35e-09
MCM3AP	490.965	-0.567696	0.194654	-2.91644	0.00354047	0.0121527	822.419	-0.605389	0.0897575	-6.74472	1.53e-11	7.94e-11
PRDX1	188.432	0.857035	0.294036	2.91472	0.00356003	0.0122124	2034.33	-1.78024	0.0649391	-27.414	1.87e-165	3.75e-163
IFTAP	26.9696	-1.97579	0.67795	-2.91435	0.00356426	0.0122244	52.5524	-1.13749	0.372851	-3.05078	0.00228246	0.00453339
GLB1L2	69.9773	-1.45564	0.50017	-2.91028	0.00361101	0.0123597	111.279	-0.988762	0.265341	-3.72638	0.00019425	0.000458142
PSMD10	58.0765	-1.14921	0.394878	-2.91031	0.00361076	0.0123597	215.1	-0.571922	0.177309	-3.22557	0.00125723	0.00261759
DEXI	17.3336	-2.84383	0.977692	-2.90872	0.00362916	0.0124194	87.7002	-2.52804	0.334279	-7.56268	3.95e-14	2.52e-13
EVI5L	83.449	-1.04706	0.360003	-2.90846	0.00363208	0.0124269	86.2137	-2.06931	0.314514	-6.57941	4.72e-11	2.33e-10
UFC1	99.6377	-1.08139	0.371822	-2.90836	0.00363324	0.0124283	162.353	-1.1445	0.204069	-5.6084	2.04e-08	7.83e-08
NID1	85.2467	1.042	0.358318	2.90805	0.00363695	0.0124385	912.209	-0.280842	0.0928216	-3.02561	0.00248131	0.00489324
MTG1	151.81	-0.895348	0.308317	-2.90398	0.00368448	0.0125934	197.996	-1.37142	0.219116	-6.25889	3.88e-10	1.77e-09
TM9SF2	457.697	-0.697521	0.240207	-2.90383	0.00368627	0.012597	884.683	-0.605961	0.08639	-7.01425	2.31e-12	1.28e-11
PPP2R3B	90.1927	-1.16962	0.402832	-2.90348	0.00369039	0.012606	53.3644	-1.04528	0.407286	-2.56644	0.0102749	0.0181365
MGST2	40.3736	-1.52282	0.524822	-2.90159	0.0037127	0.0126643	26.1472	-1.32763	0.551114	-2.40899	0.0159969	0.0270767
NSMCE3	76.3989	-1.13978	0.393008	-2.90015	0.00372987	0.0127101	144.373	-0.63858	0.218524	-2.92224	0.00347523	0.00670369
SLC1A4	97.7424	-0.831922	0.286879	-2.8999	0.00373277	0.0127123	201.822	-1.11046	0.177538	-6.25479	3.98e-10	1.81e-09
NELFB	173.68	1.13545	0.391579	2.89967	0.00373559	0.0127193	363.539	-1.01879	0.146363	-6.96071	3.39e-12	1.85e-11
NBDY	68.6787	-1.03713	0.357787	-2.89875	0.00374659	0.0127491	97.9539	-0.966919	0.245984	-3.93083	8.47e-05	0.000211529
CDK10	169.678	-0.855615	0.29529	-2.89754	0.00376096	0.0127882	221.549	-0.644229	0.185934	-3.46483	0.00053056	0.00117078
SLC66A1	51.4096	-1.21548	0.419489	-2.89753	0.00376112	0.0127882	79.7101	-1.15848	0.294541	-3.93318	8.38e-05	0.000209645
PSMG4	89.8909	0.922362	0.318668	2.89443	0.00379843	0.0129073	149.19	-0.597473	0.220841	-2.70544	0.00682134	0.012493
H2BC12	266.397	0.924017	0.319436	2.89265	0.00382006	0.0129737	1219.65	-0.418946	0.081163	-5.16178	2.45e-07	8.4e-07
SQSTM1	767.624	0.950221	0.328497	2.89263	0.00382027	0.0129737	1312.21	-0.335312	0.0850157	-3.94411	8.01e-05	0.000200865
TMEM115	75.3512	-0.993053	0.343585	-2.89027	0.00384915	0.0130561	232.293	-1.78603	0.201223	-8.87588	6.94e-19	6.11e-18
CHMP6	37.7208	-1.43391	0.496243	-2.88953	0.00385817	0.0130815	51.6664	-1.6046	0.4179	-3.83968	0.000123195	0.000300412
CKLF	13.446	-2.68025	0.927957	-2.88834	0.00387284	0.0131207	23.9992	-2.54103	0.634747	-4.00323	6.25e-05	0.000159084
DYNC1H1	3885.72	-0.446961	0.15481	-2.88716	0.00388739	0.0131647	7879.46	-0.293186	0.0428411	-6.84357	7.72e-12	4.1e-11
CIAO2A	63.0348	-1.10094	0.381539	-2.88553	0.0039076	0.0132279	209.658	-0.903933	0.253385	-3.56743	0.000360499	0.000815627
SNRPC	71.5364	-1.00393	0.348041	-2.88451	0.00392024	0.0132601	344.918	-1.49367	0.139383	-10.7163	8.54e-27	1.15e-25
RALB	53.4041	-1.11612	0.387419	-2.88091	0.00396524	0.0133856	194.369	-1.68926	0.201583	-8.37997	5.29e-17	4.15e-16
LRRC4B	76.0163	-1.47014	0.510457	-2.88004	0.00397627	0.0134094	24.9773	-1.48501	0.658071	-2.25661	0.0240327	0.0392694
SLC29A2	60.4068	-1.19038	0.413519	-2.87866	0.00399369	0.0134574	241.252	-2.25994	0.207237	-10.9051	1.09e-27	1.54e-26
DDOST	268.144	-0.715174	0.248578	-2.87706	0.00401405	0.013518	919.223	-1.32679	0.0877697	-15.1168	1.26e-51	4.35e-50
RBX1	56.0241	-1.0805	0.375556	-2.87708	0.0040138	0.013518	199.694	-1.31349	0.191926	-6.84374	7.72e-12	4.09e-11
TLCD3A	70.7119	-0.95511	0.332784	-2.87006	0.00410389	0.0137662	236.115	-0.56591	0.191287	-2.95843	0.00309208	0.00601086
CHST11	61.1201	1.16262	0.405181	2.86939	0.00411267	0.0137898	497.474	-0.364368	0.112299	-3.24463	0.00117605	0.00245871
CCL2	13.1502	1.94539	0.678039	2.86915	0.00411578	0.0137947	199.321	-1.38121	0.181206	-7.62233	2.49e-14	1.61e-13
CHPF	101.838	-1.38218	0.482851	-2.86254	0.00420262	0.0140414	387.338	-2.51184	0.163018	-15.4084	1.44e-53	5.35e-52
RALY	336.357	0.611857	0.213767	2.86225	0.00420641	0.0140512	594.12	-0.495189	0.100506	-4.92699	8.35e-07	2.71e-06
CCDC8	101.102	-0.860502	0.300842	-2.86031	0.00423229	0.0141293	249.834	-1.53328	0.182979	-8.37954	5.31e-17	4.17e-16
EIF3M	251.447	0.663912	0.232186	2.85939	0.00424451	0.0141589	1337.66	-0.190658	0.0763679	-2.49657	0.0125402	0.0217505
ATP5MF	61.4756	-1.2458	0.435742	-2.85904	0.00424928	0.0141721	368.72	-1.59031	0.158576	-10.0287	1.14e-23	1.3e-22
OAS1	17.0978	2.03518	0.711858	2.85897	0.00425013	0.0141721	10.484	-1.78696	0.81445	-2.19408	0.0282299	0.0454242
RUSF1	142.282	-0.782231	0.273616	-2.85886	0.00425161	0.0141743	193.923	-1.53233	0.188778	-8.11709	4.78e-16	3.49e-15
GPC1	161.129	-0.991042	0.346847	-2.85729	0.00427281	0.014224	867.053	-2.30034	0.109411	-21.0248	3.89e-98	3.46e-96
GPR162	29.6042	-1.50325	0.526099	-2.85735	0.00427196	0.014224	48.9726	-1.14884	0.35225	-3.26142	0.00110855	0.00232886
SRI	63.5684	-1.09606	0.383615	-2.85719	0.00427409	0.014224	400.796	-1.29847	0.137325	-9.45541	3.22e-21	3.2e-20
HS3ST3A1	15.5583	2.40038	0.840288	2.85661	0.00428191	0.0142416	286.099	-1.53011	0.166299	-9.20099	3.55e-20	3.35e-19
MAN2B1	165.809	-0.771495	0.270087	-2.85647	0.00428379	0.0142451	220.107	-1.66974	0.253287	-6.59227	4.33e-11	2.15e-10
MARS1	567.15	0.686823	0.240605	2.85457	0.00430952	0.0143278	1294.39	-1.02563	0.0801863	-12.7906	1.85e-37	4.03e-36
TRIOBP	291.351	-0.780993	0.273668	-2.8538	0.00432002	0.0143571	390.9	-0.589686	0.12869	-4.58221	4.6e-06	1.36e-05
PCYOX1L	53.4289	-1.23471	0.432985	-2.85162	0.00434977	0.014439	63.7239	-1.06122	0.351401	-3.01996	0.00252805	0.00497805
GALC	118.252	-0.873324	0.306305	-2.85116	0.00435598	0.0144555	61.5187	-0.8283	0.31812	-2.60374	0.00922129	0.016413
ACTN1	355.836	-1.09186	0.382979	-2.85097	0.00435868	0.01446	3578.06	-1.09304	0.0614582	-17.7851	9.21e-71	5.32e-69
PPP1R14C	29.9976	-1.46501	0.514118	-2.84955	0.00437807	0.0145102	154.284	-1.00267	0.227134	-4.41443	1.01e-05	2.86e-05
SIGMAR1	49.9787	-1.35216	0.474566	-2.84926	0.00438212	0.0145179	479.877	-1.45946	0.140919	-10.3567	3.9e-25	4.84e-24
RAPGEF1	262.501	-0.790622	0.277537	-2.84871	0.0043897	0.0145392	503.936	-0.328716	0.111929	-2.93682	0.00331597	0.00641419
MRAS	84.4006	-0.934868	0.328208	-2.8484	0.00439399	0.014543	155.887	-0.557142	0.200044	-2.78509	0.00535124	0.00997426
RASSF4	68.2503	-1.09179	0.38367	-2.84565	0.00443215	0.0146447	48.8333	-1.05251	0.357931	-2.94054	0.00327638	0.00634256
RETREG2	274.858	-0.841911	0.296035	-2.84396	0.00445571	0.0147099	215.34	-1.50695	0.244448	-6.16469	7.06e-10	3.13e-09
SPG21	131.732	-0.738996	0.25989	-2.8435	0.00446212	0.0147225	378.432	-0.51541	0.126742	-4.0666	4.77e-05	0.000123099
UNC119	81.8166	-1.08234	0.381121	-2.83988	0.00451299	0.0148729	84.3181	-1.38112	0.334931	-4.12359	3.73e-05	9.78e-05
POMT1	206.091	-0.764049	0.269126	-2.839	0.00452546	0.0149082	159.713	-0.648429	0.225846	-2.87111	0.00409029	0.00778977
SFRP1	91.0593	-1.16058	0.408836	-2.83873	0.00452929	0.0149155	885.795	-1.34017	0.0953678	-14.0527	7.42e-45	2.09e-43
WIZ	162.807	-0.882232	0.310978	-2.83696	0.0045545	0.0149835	356.677	-0.528148	0.142876	-3.69654	0.000218558	0.000510468
PTPA	251.054	-0.701186	0.247313	-2.83522	0.0045794	0.0150514	617.277	-1.74842	0.112464	-15.5464	1.68e-54	6.55e-53
GARS1	216.307	-0.707401	0.249539	-2.83483	0.00458501	0.0150634	1472.98	-0.864357	0.068232	-12.6679	8.91e-37	1.86e-35
MRTO4	77.7913	0.83399	0.294207	2.8347	0.00458685	0.0150665	570.728	-0.371812	0.114993	-3.23335	0.00122346	0.00255272
KHK	41.8383	-1.20656	0.425682	-2.83443	0.00459082	0.0150737	20.8587	-1.72297	0.680915	-2.53038	0.0113939	0.0199567
C1orf122	34.917	-1.3974	0.493231	-2.83315	0.00460922	0.0151224	83.0556	-1.22939	0.323774	-3.79706	0.000146422	0.000352479
COPS6	112.546	-0.842151	0.297315	-2.83252	0.0046183	0.0151463	287.727	-1.44118	0.168198	-8.56834	1.05e-17	8.64e-17
TRIP6	44.9412	1.10414	0.39004	2.83083	0.00464271	0.0152116	353.65	-0.479567	0.137517	-3.48734	0.000487858	0.00108257
TBC1D10B	115.547	-0.843925	0.298133	-2.8307	0.00464458	0.0152148	267.558	-0.821049	0.175611	-4.67539	2.93e-06	8.87e-06
UHRF2	257.077	0.657534	0.232293	2.83062	0.00464585	0.015216	547.359	-0.630127	0.104619	-6.02306	1.71e-09	7.29e-09
PSMC5	122.861	-0.837625	0.296068	-2.82916	0.00466701	0.0152765	347.101	-0.97069	0.134764	-7.2029	5.89e-13	3.44e-12
NDUFA2	32.4818	-1.45418	0.514349	-2.82723	0.00469528	0.0153542	79.7039	-1.29438	0.285705	-4.53048	5.89e-06	1.71e-05
CNN3	237.88	-0.763909	0.270319	-2.82595	0.00471402	0.0154065	2257.56	-0.656562	0.0669302	-9.80965	1.02e-22	1.11e-21
INPP1	54.5408	-1.48512	0.525748	-2.82477	0.00473143	0.0154456	32.9203	-1.16184	0.465666	-2.49501	0.0125955	0.0218256
TSC2	440.266	-0.817025	0.289323	-2.82392	0.00474397	0.0154835	475.807	-0.695993	0.117367	-5.93006	3.03e-09	1.27e-08
PRRX1	52.4175	-1.50773	0.534074	-2.82308	0.00475653	0.0155095	904.256	-0.820875	0.0887336	-9.251	2.22e-20	2.12e-19
TSPAN13	239.3	-0.892534	0.316219	-2.82252	0.00476482	0.0155336	183.156	-0.51161	0.173203	-2.95382	0.00313863	0.00609043
ARSB	77.003	-0.948125	0.336056	-2.82133	0.00478245	0.0155821	346.08	-0.4873	0.142615	-3.41688	0.000633425	0.00137988
H2AC12	93.3157	1.29892	0.460504	2.82065	0.0047926	0.0156061	523.157	-0.402491	0.109343	-3.68099	0.000232328	0.000540049
PMPCA	146.555	0.814101	0.289102	2.81596	0.00486315	0.0158028	528.545	-0.486426	0.127164	-3.82518	0.000130677	0.000317337
CSRP2	86.0764	1.05	0.373177	2.81368	0.00489776	0.0158905	154.611	-0.566136	0.198551	-2.85134	0.0043535	0.00824501
ITGA7	43.9372	1.1283	0.401493	2.81027	0.00495006	0.0160264	183.448	-0.491559	0.200145	-2.45602	0.0140486	0.0240594
ERGIC3	251.998	-0.602898	0.214751	-2.80742	0.00499396	0.0161562	479.39	-1.51657	0.13341	-11.3677	6.06e-30	9.52e-29
FLOT1	27.7529	-1.7179	0.61258	-2.80437	0.00504152	0.0162852	25.9594	-1.56672	0.614268	-2.55055	0.0107553	0.0189071
PLIN3	63.8954	-1.1807	0.421907	-2.79849	0.00513419	0.0165341	349.285	-2.11678	0.15606	-13.5638	6.56e-42	1.67e-40
RIPOR1	171.816	-0.847631	0.302969	-2.79775	0.00514595	0.0165593	221.605	-0.850097	0.167573	-5.07298	3.92e-07	1.31e-06
TBC1D20	207.748	-0.602215	0.215311	-2.79695	0.00515872	0.0165973	251.47	-0.324519	0.149265	-2.17411	0.0296971	0.0475453
GALNT1	263.494	-0.852331	0.304916	-2.7953	0.00518519	0.016671	1731.08	-0.310446	0.0640673	-4.84563	1.26e-06	4e-06
PACSIN3	47.0109	-1.25719	0.449927	-2.79422	0.00520256	0.0167161	120.247	-1.41652	0.242065	-5.85179	4.86e-09	1.99e-08
PPP1R9B	125.618	-0.837739	0.299821	-2.79413	0.00520397	0.0167175	456.214	-1.41416	0.152176	-9.2929	1.5e-20	1.44e-19
ILRUN	321.97	-0.723125	0.258827	-2.79386	0.00520834	0.0167251	567.306	-0.502654	0.121497	-4.13716	3.52e-05	9.25e-05
RHOBTB1	192.41	-0.637084	0.228028	-2.79388	0.00520796	0.0167251	525.031	-0.365402	0.119144	-3.06689	0.00216302	0.0043172
VEPH1	51.3245	1.61214	0.577299	2.79257	0.00522918	0.016773	79.1911	-0.739313	0.285416	-2.5903	0.00958914	0.01701
NDUFA8	29.2328	-1.89359	0.678485	-2.79091	0.00525598	0.0168425	97.0625	-1.37935	0.267743	-5.15177	2.58e-07	8.83e-07
IGF2BP3	268.557	0.692	0.248649	2.78303	0.00538532	0.0172022	1743.34	-0.292018	0.0657736	-4.43975	9.01e-06	2.57e-05
UBE2V1	194.878	-0.766	0.275335	-2.78207	0.00540136	0.0172501	663.535	-0.385075	0.12906	-2.98368	0.00284808	0.00557159
UCKL1	94.4861	-0.991618	0.357293	-2.77537	0.00551397	0.0175733	144.917	-0.779396	0.217304	-3.58667	0.000334934	0.000760718
TTC38	57.7979	-1.00598	0.362726	-2.77339	0.00554753	0.0176703	98.742	-0.691653	0.246892	-2.80144	0.00508751	0.00950748
BBS2	117.506	-0.850491	0.306715	-2.7729	0.00555587	0.0176935	159.965	-1.34681	0.200417	-6.72004	1.82e-11	9.33e-11
CAD	243.044	-0.672418	0.242978	-2.7674	0.0056505	0.0179449	1305.5	-1.53344	0.0827824	-18.5237	1.33e-76	8.56e-75
PSMD8	205.32	-0.682975	0.246908	-2.76611	0.00567286	0.018002	911.519	-1.20779	0.0980608	-12.3167	7.36e-35	1.43e-33
TMEM203	46.9902	-1.22646	0.443933	-2.76273	0.00573207	0.0181625	115.362	-1.31227	0.324629	-4.04235	5.29e-05	0.00013579
RBCK1	139.419	-0.889089	0.321857	-2.76237	0.00573831	0.0181788	216.256	-1.01027	0.183948	-5.49217	3.97e-08	1.48e-07
PLCG1	767.493	-0.741376	0.268423	-2.76197	0.00574543	0.0181878	1133.07	-0.803683	0.088834	-9.04702	1.47e-19	1.34e-18
PIGQ	105.152	-0.927076	0.335666	-2.7619	0.00574662	0.0181881	90.088	-1.3757	0.293385	-4.68906	2.74e-06	8.34e-06
EDF1	198.576	-0.661486	0.239599	-2.7608	0.00576596	0.0182431	640.5	-1.31271	0.109676	-11.969	5.17e-33	9.27e-32
DGKD	157.844	-0.801438	0.290357	-2.76019	0.00577686	0.0182702	419.64	-0.368122	0.128741	-2.85939	0.00424452	0.0080525
RPL7A	684.663	-0.568928	0.206187	-2.75928	0.00579284	0.0183139	2032.59	-2.12202	0.824221	-2.57458	0.0100362	0.0177472
LAMC1	379.175	-0.761126	0.276105	-2.75665	0.00583965	0.0184378	5325.91	-1.55496	0.0628525	-24.7398	3.99e-135	5.97e-133
KRCC1	47.9109	-1.23498	0.448149	-2.75574	0.00585592	0.0184857	108.336	-0.879107	0.335434	-2.6208	0.00877232	0.0156805
TMEM258	28.5247	-1.50064	0.544717	-2.75491	0.00587091	0.0185261	114.969	-1.72868	0.249757	-6.92147	4.47e-12	2.42e-11
ZBTB24	56.2034	-1.04788	0.380625	-2.75304	0.00590444	0.0185973	166.014	-0.844609	0.262657	-3.21563	0.00130158	0.00270341
H2BC10	40.3264	1.51197	0.549674	2.75067	0.00594738	0.0187047	409.917	-0.326154	0.135503	-2.40698	0.0160849	0.0272163
STOML2	91.1627	-0.899478	0.327101	-2.74985	0.00596229	0.0187342	598.759	-1.78889	0.111674	-16.0189	9.43e-58	4.14e-56
RPL18A	576.633	0.667581	0.242832	2.74915	0.00597495	0.0187705	2264.63	-1.11424	0.0744263	-14.9711	1.14e-50	3.8e-49
PTPRS	1009.31	-1.07463	0.391029	-2.74821	0.00599224	0.0188039	1276.76	-1.41822	0.0786188	-18.0392	9.59e-73	5.84e-71
ATP5IF1	113.787	-0.798936	0.290734	-2.74799	0.00599611	0.0188114	244.951	-0.717473	0.166151	-4.31819	1.57e-05	4.35e-05
THOC7	34.8952	-1.25288	0.455931	-2.74795	0.00599687	0.0188114	148.438	-1.01884	0.212257	-4.80003	1.59e-06	4.97e-06
DHX30	333.901	-0.634056	0.230758	-2.74771	0.00600133	0.0188219	941.986	-0.613103	0.115284	-5.31818	1.05e-07	3.74e-07
ROMO1	45.1459	-1.17821	0.428956	-2.74668	0.00602016	0.018867	110.469	-1.527	0.246468	-6.19552	5.81e-10	2.6e-09
LGALS3	57.8832	1.4937	0.543892	2.74632	0.00602682	0.0188844	141.418	-0.927501	0.215076	-4.31244	1.61e-05	4.45e-05
POLR2E	128.205	-0.802507	0.292331	-2.7452	0.00604737	0.0189374	381.939	-0.946075	0.18595	-5.0878	3.62e-07	1.22e-06
CHAF1B	30.7576	1.44251	0.52559	2.74457	0.00605911	0.018968	155.53	-0.505615	0.200953	-2.51608	0.0118667	0.0207027
PSMD11	264.593	0.691345	0.251921	2.74429	0.00606413	0.0189803	799.564	-0.330603	0.0959853	-3.44431	0.000572529	0.00125677
PNPLA3	15.186	2.21746	0.808752	2.74183	0.00610975	0.0191124	229.626	-0.60798	0.169284	-3.59148	0.000328812	0.000747855
ZDHHC1	18.1698	-1.77855	0.648925	-2.74076	0.00612978	0.0191715	17.6584	-2.35649	0.729157	-3.2318	0.00123015	0.00256631
ZNF74	90.013	-1.36616	0.498563	-2.74019	0.00614036	0.0192011	145.802	-0.990203	0.214752	-4.61092	4.01e-06	1.19e-05
HSD17B4	195.293	-0.767172	0.280029	-2.73962	0.00615105	0.019231	450.556	-0.809331	0.162763	-4.97246	6.61e-07	2.16e-06
TNS2	75.6592	-1.24623	0.454935	-2.73937	0.0061558	0.0192352	247.27	-0.641691	0.170677	-3.75969	0.000170123	0.00040541
ARHGDIG	22.5596	-1.75114	0.63939	-2.73877	0.00616698	0.019263	22.27	-2.82663	0.689931	-4.09697	4.19e-05	0.000108919
EFNB3	141.434	-0.811058	0.296172	-2.73847	0.00617265	0.0192772	58.9899	-0.823259	0.317998	-2.58888	0.00962879	0.0170762
NEIL2	29.8488	-1.4917	0.545639	-2.73386	0.00625959	0.0195074	122.178	-2.05052	0.246589	-8.31554	9.13e-17	7.02e-16
VPS4A	232.785	-0.613378	0.224531	-2.73182	0.00629859	0.0196018	590.736	-0.881068	0.104818	-8.4057	4.25e-17	3.37e-16
FBXO31	136.629	-0.807802	0.295776	-2.73112	0.00631189	0.0196324	228.268	-0.406251	0.187682	-2.16457	0.0304207	0.0485765
APEX2	18.7686	-1.75885	0.6443	-2.72986	0.00633621	0.0196972	116.197	-1.3929	0.260765	-5.34159	9.21e-08	3.31e-07
PARP6	477.775	-0.559604	0.205002	-2.72975	0.00633822	0.0196998	249.593	-0.465317	0.168499	-2.76154	0.00575298	0.0106547
TAB1	80.9481	-1.11755	0.409444	-2.72944	0.00634421	0.0197148	117.568	-1.83668	0.252811	-7.26501	3.73e-13	2.21e-12
FBXW5	135.571	-0.842041	0.308784	-2.72696	0.00639209	0.0198308	359.517	-1.47692	0.135851	-10.8716	1.57e-27	2.2e-26
SSNA1	31.4274	-1.43776	0.527734	-2.72441	0.00644167	0.0199737	111.491	-1.51506	0.256141	-5.91496	3.32e-09	1.38e-08
HAPLN3	7.84173	2.44205	0.896592	2.7237	0.00645543	0.020009	38.0852	-1.43573	0.431579	-3.32669	0.00087885	0.00187859
GGA1	184.412	-0.72395	0.265818	-2.72348	0.00645989	0.0200192	323.105	-0.790662	0.157267	-5.02752	4.97e-07	1.65e-06
UBE2M	83.7142	-0.85349	0.313636	-2.72128	0.00650297	0.0201195	299.417	-1.25547	0.181368	-6.92222	4.45e-12	2.41e-11
OPCML	46.6805	-1.29514	0.475989	-2.72095	0.00650953	0.0201361	42.7499	-2.47643	0.455451	-5.43731	5.41e-08	1.99e-07
RHOC	130.289	-0.890302	0.327662	-2.71714	0.00658493	0.0203359	1149.55	-2.19835	0.120596	-18.229	3.04e-74	1.9e-72
UQCR10	70.2439	-1.19558	0.440026	-2.71707	0.00658627	0.0203364	304.145	-1.35615	0.148757	-9.1165	7.76e-20	7.19e-19
GLE1	77.1931	-0.92644	0.341082	-2.71618	0.00660407	0.0203802	229.128	-0.958234	0.165431	-5.79235	6.94e-09	2.79e-08
AATF	77.5509	0.970421	0.35732	2.71583	0.00661096	0.0203931	516.977	-0.320641	0.122123	-2.62555	0.00865087	0.0154842
GPS1	146.171	-0.760917	0.280182	-2.7158	0.00661168	0.0203931	474.3	-1.36086	0.122846	-11.0777	1.61e-28	2.38e-27
SPRY2	69.4158	0.889445	0.32864	2.70644	0.00680085	0.0209075	410.121	-0.727285	0.126955	-5.72867	1.01e-08	4.02e-08
NNMT	9.81841	2.28552	0.84464	2.70591	0.00681165	0.0209369	140.645	-1.95755	0.231412	-8.45915	2.69e-17	2.16e-16
FIS1	63.9131	-1.15702	0.427678	-2.70534	0.00682336	0.0209652	175.459	-1.75845	0.202772	-8.67203	4.24e-18	3.58e-17
NDUFA7	38.4098	-1.1722	0.43389	-2.70161	0.00690056	0.0211602	140.295	-1.49152	0.24649	-6.05102	1.44e-09	6.18e-09
ORAI3	71.6218	-1.05467	0.390426	-2.70133	0.00690632	0.0211702	43.4275	-1.03527	0.381645	-2.71264	0.00667495	0.0122402
EXOC4	349.221	-0.498452	0.18458	-2.70046	0.00692428	0.0212176	393.33	-0.422032	0.131967	-3.198	0.00138385	0.0028577
SERPINB6	68.4406	-1.18807	0.440094	-2.69957	0.00694293	0.0212709	156.35	-1.86523	0.232969	-8.00635	1.18e-15	8.45e-15
SSU72	109.462	-0.83075	0.307784	-2.69914	0.00695199	0.0212948	298.187	-0.88656	0.162309	-5.46217	4.7e-08	1.75e-07
CXCL12	101.078	-0.894179	0.331302	-2.69898	0.00695514	0.0213006	384.913	-0.523174	0.131363	-3.98268	6.81e-05	0.000172355
TRIB2	129.096	-1.02809	0.380963	-2.69867	0.00696174	0.0213169	744.731	-1.55009	0.109981	-14.0941	4.13e-45	1.18e-43
RTKN	165.662	-1.02327	0.379236	-2.69825	0.00697049	0.0213399	129.15	-1.11466	0.217525	-5.12429	2.99e-07	1.02e-06
LRRC59	187.742	0.605495	0.224422	2.69802	0.00697525	0.0213506	1542.4	-0.910979	0.0716491	-12.7144	4.92e-37	1.04e-35
BCAP31	78.238	-0.872161	0.323369	-2.69711	0.00699447	0.0214017	223.84	-1.58517	0.176264	-8.99319	2.4e-19	2.17e-18
GPAA1	49.3806	-1.16059	0.430408	-2.69649	0.00700745	0.0214375	113.521	-1.69864	0.248294	-6.84125	7.85e-12	4.16e-11
HMGN3	132.058	-0.760168	0.282034	-2.69531	0.00703234	0.021502	310.559	-0.718138	0.151108	-4.75249	2.01e-06	6.2e-06
GFM2	156.816	0.760383	0.282151	2.69495	0.00703984	0.0215172	335.496	-0.347803	0.135922	-2.55883	0.0105024	0.0185092
TOR3A	70.3975	-1.172	0.43488	-2.69499	0.00703903	0.0215172	106.953	-1.06267	0.256964	-4.1355	3.54e-05	9.31e-05
DNAJB5	144.077	-0.825841	0.306627	-2.69331	0.00707461	0.0215922	125.786	-0.767016	0.225449	-3.40217	0.000668522	0.00145141
CSK	71.8512	-1.13166	0.420254	-2.6928	0.00708547	0.021606	287.321	-1.12171	0.167695	-6.68897	2.25e-11	1.15e-10
DOCK6	257.592	-1.08487	0.40298	-2.69213	0.00709973	0.0216339	198.299	-1.41683	0.24571	-5.76627	8.1e-09	3.24e-08
CIAO2B	35.1762	-1.19871	0.445969	-2.68788	0.00719083	0.0218642	90.4211	-1.06239	0.323784	-3.28117	0.00103376	0.002183
RPS19BP1	96.6365	1.01787	0.37883	2.68689	0.00721211	0.0219173	256.34	-0.612676	0.157066	-3.90076	9.59e-05	0.00023746
TULP3	125.841	0.706315	0.262875	2.68689	0.00721215	0.0219173	571.568	-0.318592	0.102446	-3.10985	0.00187184	0.00377506
PRPF19	216.933	-0.586814	0.21877	-2.68234	0.00731101	0.0221739	456.858	-0.773522	0.123075	-6.28495	3.28e-10	1.51e-09
HAX1	114.164	-0.815555	0.304108	-2.6818	0.00732279	0.0222017	405.131	-1.26177	0.141541	-8.91454	4.9e-19	4.35e-18
PANK4	147.714	0.732251	0.273154	2.68073	0.00734624	0.0222471	226.332	-0.383214	0.168154	-2.27895	0.0226703	0.0372172
RPS20	787.475	0.641429	0.239278	2.68069	0.00734706	0.0222471	2361.49	-0.76588	0.0631485	-12.1282	7.48e-34	1.4e-32
YWHAQ	633.515	-0.579135	0.216093	-2.68003	0.00736149	0.0222792	2832.4	-0.901031	0.0558624	-16.1295	1.58e-58	7.09e-57
DAP3	164.254	0.625445	0.2334	2.67972	0.00736846	0.0222963	477.87	-0.461364	0.123505	-3.73559	0.000187275	0.000443189
RPS29	313.658	0.5689	0.212313	2.67953	0.00737255	0.0222979	865.739	-0.772134	0.085058	-9.07773	1.11e-19	1.02e-18
FAM136A	88.2299	-0.837266	0.312481	-2.67941	0.00737511	0.0223005	407.64	-0.487828	0.122945	-3.96786	7.25e-05	0.000182768
GPI	1074.51	-0.781568	0.291999	-2.67662	0.00743695	0.0224594	1536.04	-0.577566	0.0694056	-8.32161	8.68e-17	6.69e-16
JCAD	60.8	-1.11796	0.417761	-2.67608	0.00744888	0.0224874	294.832	-1.47799	0.181246	-8.15463	3.5e-16	2.6e-15
RHNO1	47.0081	-1.28992	0.482141	-2.67539	0.00746417	0.0225295	393.716	-0.974647	0.135909	-7.17134	7.43e-13	4.31e-12
ECE1	610.323	-0.994272	0.371708	-2.67487	0.00747574	0.0225564	866.722	-1.16973	0.0884745	-13.221	6.63e-40	1.58e-38
CCDC167	24.7231	-1.83879	0.687726	-2.67372	0.00750154	0.0226054	82.0704	-2.14765	0.302992	-7.08814	1.36e-12	7.7e-12
SRRD	89.9602	-0.791556	0.296038	-2.67383	0.00749899	0.0226054	307.677	-1.11809	0.14395	-7.76723	8.02e-15	5.41e-14
NDUFA11	84.4423	-0.9294	0.347724	-2.67281	0.00752179	0.022655	317.14	-1.36351	0.150499	-9.05991	1.31e-19	1.2e-18
GPN3	29.1981	1.28632	0.481614	2.67084	0.00756608	0.0227722	145.012	-0.597315	0.211634	-2.8224	0.00476656	0.00896251
TFDP1	150.658	-0.712164	0.266917	-2.66812	0.0076278	0.0229294	572.788	-0.407333	0.125202	-3.2534	0.00114032	0.00239135
BLVRA	27.9459	-1.55694	0.583626	-2.66769	0.00763736	0.02295	114.312	-1.62482	0.260503	-6.23724	4.45e-10	2.02e-09
DCAKD	64.3645	-1.02369	0.383733	-2.66772	0.00763685	0.02295	149.336	-1.15448	0.204558	-5.64376	1.66e-08	6.45e-08
CNDP2	151.906	-0.696249	0.261306	-2.6645	0.00771022	0.023132	395.512	-0.927979	0.12886	-7.20143	5.96e-13	3.47e-12
KANK2	66.741	-0.869784	0.326435	-2.66449	0.00771041	0.023132	325.176	-1.457	0.153853	-9.47005	2.8e-21	2.78e-20
TIMM17B	54.9715	-1.18474	0.444976	-2.66249	0.00775657	0.0232464	52.7176	-2.60128	0.490609	-5.30214	1.14e-07	4.07e-07
NCOR2	376.025	-0.956694	0.359364	-2.66219	0.00776349	0.0232589	1267.69	-0.491822	0.0885548	-5.55387	2.79e-08	1.06e-07
URM1	100.524	0.745372	0.279979	2.66224	0.00776224	0.0232589	183.595	-0.664214	0.21176	-3.13664	0.00170899	0.00347434
LMF1	38.5415	-1.17939	0.443267	-2.66067	0.00779851	0.0233396	39.1749	-1.57693	0.446962	-3.5281	0.000418562	0.000938023
TMED2	341.514	-0.719265	0.27035	-2.6605	0.00780257	0.0233471	1934.34	-0.434791	0.0751795	-5.78337	7.32e-09	2.94e-08
TMEM98	98.5299	-1.06735	0.401222	-2.66024	0.00780856	0.0233609	175.959	-0.866489	0.185911	-4.66077	3.15e-06	9.49e-06
SH3TC1	84.1543	-1.51487	0.569994	-2.6577	0.00786757	0.0235166	53.1732	-2.0493	0.409156	-5.00861	5.48e-07	1.81e-06
FLYWCH1	78.1985	-1.20085	0.452013	-2.65667	0.00789155	0.0235564	210.884	-1.82859	0.218202	-8.38023	5.28e-17	4.15e-16
RAMP2	10.245	-2.57396	0.968852	-2.65672	0.00789059	0.0235564	7.33711	-2.79372	1.18449	-2.35858	0.0183448	0.0306618
SPHK1	8.93684	2.25711	0.849921	2.65567	0.00791505	0.0236044	377.18	-1.36959	0.146086	-9.37525	6.9e-21	6.74e-20
NSMF	134.723	-0.887915	0.334633	-2.6534	0.00796851	0.0237261	432.154	-0.517986	0.115041	-4.50263	6.71e-06	1.94e-05
QSOX1	268.724	-0.864422	0.325786	-2.65334	0.00796987	0.0237261	512.528	-1.9541	0.122462	-15.9567	2.56e-57	1.1e-55
FADS1	319.228	-1.02249	0.385476	-2.65253	0.00798905	0.023779	2043.41	-0.962411	0.0630466	-15.2651	1.31e-52	4.7e-51
POP4	22.662	-1.56982	0.591833	-2.65246	0.00799066	0.0237796	151.704	-1.2887	0.213471	-6.03692	1.57e-09	6.72e-09
TAGLN2	402.799	-0.996119	0.375673	-2.65156	0.00801214	0.0238361	2167.27	-2.21298	0.0893037	-24.7804	1.46e-135	2.21e-133
COPE	126.134	-0.839116	0.316924	-2.64769	0.00810446	0.0240633	395.417	-2.21533	0.152759	-14.5021	1.17e-47	3.6e-46
STARD3	116.854	-0.857238	0.324183	-2.64431	0.00818584	0.0242582	158.28	-1.248	0.214139	-5.828	5.61e-09	2.27e-08
ISOC2	31.1474	-1.34065	0.507269	-2.64288	0.00822042	0.0243436	139.096	-1.70882	0.253912	-6.72996	1.7e-11	8.74e-11
TMEM175	60.7967	-1.12482	0.425812	-2.64159	0.00825181	0.0244109	31.6042	-1.52501	0.474416	-3.21451	0.00130667	0.00271282
AIMP2	38.2242	1.24592	0.471811	2.64072	0.00827304	0.0244652	186.112	-0.697017	0.214064	-3.25612	0.00112948	0.00236977
FABP7	46.2746	-1.13367	0.429412	-2.64004	0.00828951	0.0245011	147.448	-1.02077	0.207917	-4.90948	9.13e-07	2.94e-06
PVR	276.799	-0.914364	0.346497	-2.63888	0.0083181	0.0245684	532.879	-0.236204	0.10805	-2.18605	0.0288119	0.0462633
GMPPA	42.7922	-1.16044	0.440032	-2.63716	0.00836023	0.0246843	135.259	-2.05371	0.285044	-7.20488	5.81e-13	3.39e-12
BAD	52.6382	-1.33762	0.507595	-2.63521	0.00840859	0.0248097	125.534	-1.75673	0.24517	-7.16538	7.76e-13	4.49e-12
COX6A1	158.607	-0.779597	0.29616	-2.63235	0.00847963	0.0249983	599.075	-0.702157	0.116266	-6.03921	1.55e-09	6.63e-09
S100A16	54.0285	-1.18945	0.451859	-2.63234	0.00847989	0.0249983	641.012	-3.94496	0.161045	-24.496	1.63e-132	2.23e-130
TRMT2B	48.6526	-1.0241	0.389148	-2.63166	0.008497	0.0250357	80.7716	-1.67216	0.327711	-5.10254	3.35e-07	1.13e-06
CNTNAP2	154.569	-0.731553	0.278005	-2.63144	0.00850242	0.0250473	421.191	-0.601579	0.124862	-4.81797	1.45e-06	4.56e-06
PLEKHM2	227.476	-0.783221	0.298234	-2.62619	0.00863454	0.0253924	411.481	-0.83426	0.120611	-6.91695	4.61e-12	2.49e-11
SNAP47	92.9833	-0.925615	0.352756	-2.62396	0.00869153	0.0255422	181.707	-0.800803	0.194424	-4.11884	3.81e-05	9.97e-05
OST4	75.9089	-0.974038	0.37174	-2.62021	0.00878753	0.025793	479.34	-1.44617	0.123987	-11.6639	1.95e-31	3.26e-30
FEM1A	241.035	0.862723	0.329303	2.61984	0.00879697	0.0258162	442.271	-0.449201	0.119165	-3.76957	0.000163527	0.00039109
CCDC149	78.6549	-0.856532	0.327128	-2.61834	0.00883597	0.0259127	92.2369	-0.817239	0.246901	-3.30999	0.000933006	0.00198797
ZBTB47	55.9884	-1.08536	0.414699	-2.61722	0.00886494	0.0259932	129.11	-1.22163	0.278645	-4.38418	1.16e-05	3.27e-05
MED11	15.522	-2.00961	0.768074	-2.61642	0.00888567	0.0260404	45.7855	-1.81357	0.478546	-3.78975	0.000150799	0.000362363
ITPR3	669.313	-1.2145	0.464935	-2.61219	0.00899642	0.0263058	1341.84	-2.84544	0.090535	-31.4292	8.08e-217	2.96e-214
H3C12	44.5666	1.4163	0.542786	2.60931	0.00907248	0.0264962	441.366	-0.434794	0.12959	-3.35516	0.000793195	0.00170817
MYOF	126.906	1.11951	0.429139	2.60874	0.00908751	0.026531	1123.09	-0.427148	0.0962566	-4.4376	9.1e-06	2.59e-05
RNF7	92.2775	-0.853178	0.327072	-2.60853	0.00909324	0.0265385	308.359	-1.03198	0.145746	-7.0807	1.43e-12	8.11e-12
PCOLCE2	5.83062	2.67928	1.02754	2.60747	0.00912146	0.0265934	90.6144	-1.39862	0.268072	-5.21731	1.82e-07	6.31e-07
LYPLA1	85.0797	-1.11065	0.426065	-2.60677	0.00914005	0.0266332	992.286	-0.498055	0.143659	-3.46691	0.000526469	0.00116265
TUBG2	63.7642	-1.00618	0.386124	-2.60585	0.00916455	0.0266961	104.114	-1.10937	0.255969	-4.334	1.46e-05	4.06e-05
TGFBI	262.637	-1.10559	0.424338	-2.60544	0.00917571	0.026721	7185.08	-2.90967	0.0474721	-61.2923	0	0
UCK1	72.5692	-0.85382	0.32771	-2.60542	0.00917629	0.026721	141.445	-0.613661	0.216505	-2.8344	0.00459123	0.00866059
TMSB4X	367.121	-0.606944	0.233109	-2.60369	0.00922264	0.0268376	3258.15	-1.72835	0.0677179	-25.5228	1.1e-143	1.83e-141
FUCA2	65.6635	-0.890819	0.342359	-2.60201	0.00926802	0.0269604	260.51	-1.15431	0.157874	-7.31163	2.64e-13	1.58e-12
GPSM1	129.93	-0.752023	0.289266	-2.59976	0.00932881	0.0271185	245.916	-0.624345	0.161562	-3.86442	0.000111354	0.00027317
MORF4L2	538.766	-0.559056	0.215112	-2.59891	0.00935196	0.0271787	2316.51	-1.05426	0.0579407	-18.1955	5.6e-74	3.48e-72
DAZAP2	164.576	-0.728797	0.280441	-2.59876	0.00935618	0.0271815	454.143	-1.19232	0.135624	-8.79139	1.48e-18	1.27e-17
FAAP20	40.3623	-1.17913	0.453873	-2.59794	0.00937852	0.027235	99.6857	-1.59072	0.296402	-5.36676	8.02e-08	2.9e-07
NDUFV1	143.085	-0.724635	0.278993	-2.59732	0.00939546	0.0272795	428.06	-2.24778	0.145012	-15.5007	3.43e-54	1.32e-52
PFN1	232.563	-0.621915	0.239656	-2.59503	0.00945831	0.0274338	2780.39	-1.94466	0.067987	-28.6035	6.08e-180	1.49e-177
CMPK1	186.82	-0.778238	0.299914	-2.59487	0.00946262	0.0274416	945.62	-0.396757	0.0824234	-4.81364	1.48e-06	4.65e-06
JAG1	498.728	0.762529	0.294382	2.59027	0.00959005	0.0277826	4349.53	-1.31268	0.0528385	-24.8433	3.05e-136	4.76e-134
NMT1	277.546	-0.53412	0.206217	-2.59009	0.009595	0.0277922	801.762	-0.763909	0.0939431	-8.13161	4.24e-16	3.11e-15
ZCRB1	47.3722	-1.23341	0.476442	-2.58879	0.00963137	0.0278737	246.639	-0.509692	0.156013	-3.26698	0.001087	0.00228653
TUBB	162.856	-0.995231	0.384646	-2.58739	0.00967051	0.0279631	974.154	-1.21526	0.0905462	-13.4214	4.53e-41	1.12e-39
PDXDC1	682.065	-0.662629	0.256208	-2.5863	0.00970136	0.0280427	601.718	-0.317859	0.103735	-3.06416	0.00218286	0.00435266
SET	582.793	-0.622061	0.240726	-2.5841	0.00976329	0.0281929	4293.66	-0.26853	0.0669266	-4.01231	6.01e-05	0.000153455
C7orf50	90.099	-0.859421	0.332659	-2.58349	0.00978068	0.0282286	268.432	-1.3641	0.166655	-8.18515	2.72e-16	2.04e-15
LASP1	610.89	-0.828096	0.32085	-2.58094	0.00985312	0.0284183	1225.35	-0.466393	0.0719549	-6.48174	9.07e-11	4.37e-10
VPS33B	78.6885	0.751263	0.29112	2.5806	0.0098629	0.0284368	95.837	-0.907298	0.26419	-3.43427	0.000594157	0.00130152
DUSP18	52.373	-1.2311	0.477185	-2.57992	0.00988228	0.0284879	49.4182	-0.793325	0.356847	-2.22315	0.0262057	0.042409
ATP6V0D1	188.194	-0.923198	0.357904	-2.57946	0.00989547	0.0285162	279.379	-0.515656	0.149157	-3.45713	0.000545953	0.00120235
SLC27A4	93.3669	-0.973916	0.37761	-2.57915	0.00990424	0.0285366	242.034	-1.22925	0.169516	-7.2515	4.12e-13	2.43e-12
ALAD	91.6216	-0.750724	0.291103	-2.5789	0.00991163	0.0285482	63.8408	-0.814024	0.305044	-2.66855	0.00761805	0.0137818
LZTS2	126.616	-0.677392	0.262665	-2.57892	0.00991102	0.0285482	435.133	-0.98828	0.124632	-7.92956	2.2e-15	1.54e-14
MFAP2	82.788	-0.954209	0.370032	-2.57872	0.00991676	0.0285581	606.867	-1.42457	0.128284	-11.1048	1.19e-28	1.77e-27
PRR13	60.7546	-1.18618	0.460033	-2.57847	0.00992387	0.0285737	266.543	-1.50149	0.164442	-9.13085	6.8e-20	6.33e-19
NDUFB7	50.376	-1.14585	0.444485	-2.57792	0.00993959	0.0286093	150.658	-1.74813	0.215817	-8.10006	5.49e-16	4e-15
GHDC	20.5215	-1.54695	0.6003	-2.57696	0.0099674	0.0286796	4.31254	-4.71217	1.62157	-2.90594	0.00366154	0.00703072
LY6E	35.6844	-1.19692	0.464534	-2.5766	0.00997759	0.0286845	234.737	-2.16711	0.204884	-10.5772	3.8e-26	4.95e-25
PAIP1	208.996	-0.91607	0.355524	-2.57667	0.00997559	0.0286845	665.274	-0.392095	0.0984436	-3.98294	6.81e-05	0.000172195
SMC1A	181.011	-0.60365	0.234276	-2.57666	0.00997602	0.0286845	404.322	-0.442917	0.144588	-3.06331	0.00218901	0.00436197
IGSF3	177.248	-0.871145	0.33831	-2.57499	0.0100244	0.0288092	336.954	-1.49125	0.209418	-7.12092	1.07e-12	6.13e-12
CORO1B	81.1404	-0.958101	0.372228	-2.57396	0.0100542	0.0288802	228.74	-1.70223	0.198965	-8.55543	1.17e-17	9.63e-17
CUL7	381.767	-0.634044	0.246346	-2.57379	0.010059	0.0288892	329.044	-1.0599	0.145713	-7.27391	3.49e-13	2.07e-12
CORO2B	51.1216	-1.09972	0.427372	-2.57322	0.0100758	0.0289324	150.661	-1.48478	0.218087	-6.80818	9.88e-12	5.2e-11
MRPL33	51.7069	-1.06098	0.412468	-2.57228	0.010103	0.0290058	154.973	-1.56217	0.232463	-6.72008	1.82e-11	9.33e-11
FCGRT	106.753	-1.25206	0.486856	-2.57172	0.0101194	0.0290428	70.3556	-1.64932	0.310395	-5.31361	1.07e-07	3.83e-07
[truncated: 175 more rows]

## Sheet: Islets_only_dcOrgs1_inf_up
Genes	baseMean	log2FoldChange	lfcSE	stat	pvalue	padj
[truncated: 1,446 more rows]

[truncated: 21 more sheets: Islets_only_dcOrgs1_inf_down, dcOrgs_only_dcOrgs1_inf_up, dcOrgs_only_dcOrgs1_inf_down, Common_dcOrgs2_inf_up, Common_dcOrgs2_inf_down, Islets_only_dcOrgs2_inf_up, Islets_only_dcOrgs2_inf_down, dcOrgs_only_dcOrgs2_inf_up, dcOrgs_only_dcOrgs2_inf_down, Common_dcOrgs1_ACV_up, Common_dcOrgs1_ACV_down, Islets_only_dcOrgs1_ACV_up, Islets_only_dcOrgs1_ACV_down, dcOrgs_only_dcOrgs1_ACV_up, dcOrgs_only_dcOrgs1_ACV_down, Common_dcOrgs2_ACV_up, Common_dcOrgs2_ACV_down, Islets_only_dcOrgs2_ACV_up, Islets_only_dcOrgs2_ACV_down, dcOrgs_only_dcOrgs2_ACV_up …]
