# Supplementary material for: Herpes Simplex Virus 1 Infection of Human Brain Organoids and Pancreatic Stem Cell-Islets Drives Organoid-Specific Transcripts Associated with Alzheimer’s Disease and Autoimmune Diseases
Source: Cells. 2024 Nov 29;13(23):1978. doi: 10.3390/cells13231978 (PMC11640215; doi:10.3390/cells13231978)
Supplement: Supplementary file 1 [file cells-13-01978-s001.zip › Table_S7.xlsx]

## Sheet: HSV-1_Inf-vs-ACV
genes	log2FoldChange	pvalue	padj
US7	-1.59616	2.22974e-65	1.7169e-63
UL23	-2.14723	1.5448e-57	5.94747e-56
US4	-2.05322	2.62865e-56	6.74688e-55
UL12	-1.56622	1.65442e-55	3.18475e-54
UL27	-1.42298	7.63968e-54	1.17651e-52
US9	-1.82441	3.13296e-45	4.02063e-44
UL47	1.98076	4.85004e-44	5.33504e-43
US1	-1.53374	1.43067e-43	1.37702e-42
UL40	-1.33107	2.03313e-27	1.73945e-26
US12	-1.24682	4.50054e-27	3.46542e-26
UL52	1.07918	1.92334e-25	1.34634e-24
UL11	-1.37926	6.7619e-24	4.33889e-23
UL50	-1.02399	6.15974e-22	3.64846e-21
UL41	-1.09655	2.4882e-21	1.36851e-20
UL29	-1.00045	1.22791e-20	6.30329e-20
UL6	1.34372	1.96885e-20	9.47507e-20
US8	-0.989947	1.69407e-19	7.67313e-19
UL3	1.2207	3.03115e-19	1.29666e-18
UL10	0.93545	5.45676e-19	2.21142e-18
UL15	0.98178	9.25398e-19	3.56278e-18
UL46	1.03721	8.67086e-18	3.17931e-17
UL8	1.21768	1.15697e-17	4.04938e-17
UL38	1.17864	2.61468e-17	8.7535e-17
UL9	0.938499	1.28582e-16	4.12535e-16
US8A	-0.932446	1.70628e-16	5.25534e-16
UL36	1.13196	7.14878e-16	2.11714e-15
UL51	1.19261	1.64531e-15	4.69218e-15
RL2	1.08362	3.48583e-15	9.58604e-15
RL2.1	1.09238	1.73035e-14	4.59437e-14
UL22	-0.687069	3.25809e-12	8.36243e-12
UL45	-0.675751	1.12295e-10	2.78927e-10
UL42	-0.655561	9.06815e-10	2.18202e-09
US10	-0.564296	1.0696e-09	2.49574e-09
UL43	1.28564	3.41476e-09	7.73343e-09
US2	-0.647711	3.5201e-09	7.74423e-09
UL55	-0.85395	6.03679e-09	1.2912e-08
US11	-0.794669	7.22235e-09	1.50303e-08
UL17	0.820151	7.59884e-09	1.53977e-08
UL5	0.626958	7.99597e-09	1.57869e-08
UL53	0.591553	2.31911e-06	4.46429e-06
UL25	0.574272	3.0277e-06	5.68617e-06
UL1	0.594213	4.95847e-06	9.09052e-06
UL2	0.51128	1.42043e-05	2.54356e-05
UL28	-0.447997	2.97573e-05	5.20753e-05
UL48	-0.442207	3.06468e-05	5.244e-05
UL19	0.469899	7.33182e-05	0.000122728
RS1.1	2.16516	0.00183839	0.00301183
US5	-0.481285	0.00206723	0.00331618
US6	-0.375441	0.00229694	0.00360948
UL34	-0.32389	0.00412274	0.00622453
RS1	2.29053	0.00410629	0.00622453
UL54	0.295975	0.0116742	0.0172868
US3	0.250742	0.0179692	0.0261061
UL33	0.581453	0.0270429	0.0385612
UL18	0.269546	0.0280871	0.039322
UL16	-0.240738	0.0613286	0.0843055
UL44	-0.188695	0.062408	0.0843055
UL37	0.222359	0.0720905	0.0957064
UL20	0.291979	0.0758765	0.0990252
UL49A	0.276415	0.105409	0.135275
UL26.5	-0.575251	0.108201	0.136582
RL1	-1.79539	0.119802	0.148787
UL14	0.197827	0.201001	0.245668
UL21	0.126384	0.281197	0.338315
UL24	0.147927	0.293214	0.342083
RL1.1	-1.38171	0.29129	0.342083
UL32	0.117873	0.331959	0.381505
UL49	-0.11501	0.337464	0.382128
UL39	-0.0926435	0.426706	0.476179
UL31	0.0799549	0.450848	0.495933
UL56	0.11045	0.462594	0.501686
UL4	-0.0712923	0.593434	0.634645
UL26	-0.0680716	0.641592	0.667603
UL35	-0.0614148	0.639053	0.667603
UL7	-0.0419012	0.762681	0.783019
UL13	0.0211186	0.869904	0.881351
UL30	-0.0118613	0.908626	0.908626

## Sheet: HSV1 Expression in islets
	LeakyLate_ACV-vs-Inf_Islets	LeakyLate_ACV-vs-Inf_Islet_vs_dcOrgs1
Spearman's rho for adjusted P-values	0.71	0.69
Probability of Spearman's rho	0.00034	0.00041
	TrueLate_ACV-vs-Inf_Islets_vs_dcOrgs1	TrueLate_ACV-vs-Inf_Islets_vs_dcOrgs2
Spearman's rho for adjusted P-values	0.43	0.66
Probability of Spearman's rho	0.11	0.0077
