# Supplementary material for: Herpes Simplex Virus 1 Infection of Human Brain Organoids and Pancreatic Stem Cell-Islets Drives Organoid-Specific Transcripts Associated with Alzheimer’s Disease and Autoimmune Diseases
Source: Cells. 2024 Nov 29;13(23):1978. doi: 10.3390/cells13231978 (PMC11640215; doi:10.3390/cells13231978)
Supplement: Supplementary file 1 [file cells-13-01978-s001.zip › Table_S8.xlsx]

## Sheet: Common_inf_up
Category	ID	Term	Genes	log10_adj_pval	Comparison
GO:CC	GO:0061695	transferase complex, transferring phosphorus-containing groups	CCNL1,GTF2F1,TAF4B,CTR9,POLG2,PIK3R3,GTF2B,CAB39L,CRCP,POLR1C,ACVR2A,PYCARD,ERN1,CCNJ,PYDC1,POLR1B,POLR3C,NUAK2,TAF7L,TAF1L,GTF2H1,MAP3K5,PIK3C3,PRKACB,CCNA1,CCNT1,CDK12,TAF3,CCNC,PARD3,RTF1,CCNG2,NEK10,TAF2,IGF1R,CHUK,TENT2,ZNFX1,SOCS1,ATG14,CDK11B,ACVR2B,POLR1A,CDK11A,CDK13,CSNK2A3,CCNH,UVRAG,TBK1,CCNT2,POLR3B,DNA2,REV3L,RB1,ATXN7,PIK3C2A,POLR3A,CCNE2,CSNK2A1,ACVR1C,BCCIP,POLR1F,CCNL2,CCNK,PARD…	-2.39122	Common_dcOrgs1_inf_up
GO:CC	GO:0061695	transferase complex, transferring phosphorus-containing groups	CCNL1,GTF2F1,TAF4B,CTR9,POLG2,GTF2B,CAB39L,CRCP,POLR1C,ACVR2A,PYCARD,ERN1,CCNJ,PYDC1,POLR1B,TAF7L,GTF2H1,MAP3K5,PIK3C3,PRPS2,PRKACB,CCNA1,GTF2F2,CCNT1,CDK12,TAF3,CCNC,RTF1,CCNG2,NEK10,TAF2,IGF1R,CHUK,TENT2,SOCS1,ATG14,CDK11B,ACVR2B,POLR1A,SUPT3H,CDK11A,TBP,CSNK2A3,UVRAG,TBK1,POLR3G,CCNT2,DNA2,REV3L,RB1,ATXN7,PIK3C2A,POLR3A,CCNE2,POLR2M,BCCIP,TANK,POLR1F,CCNK,PARD6B,POLR2D,PHKB	-1.98215	Common_dcOrgs2_inf_up

## Sheet: Common_inf_down
Category	ID	Term	Genes	log10_adj_pval	Comparison
GO:CC	GO:1904949	ATPase complex	ATP6V0E2,ATP6AP2,ATP6V1G1,ATP6V1F,SMARCC2,ATP6V0B,ATP6AP1,ATP5F1E,RNASEK,MTA1,CFDP1,SMARCB1,ARID1A,TRRAP,ATP5ME,ATP5PO,ATP5MC1,C17orf49,BCL7C,ZNHIT1,INO80E,ATP5MC3,ATP5PD,ATP5MG,ATP5MF,PTPA,CHD3,VPS4A,ATP6V0D1,SMARCA1,SMARCD3,MTA2	-3.72804	Common_dcOrgs2_inf_down
GO:CC	GO:1904949	ATPase complex	ATP6V0E2,ATP6AP2,ATP6V1G1,ATP6V1F,ATP6V0B,ATP6AP1,ATP5F1E,RNASEK,MTA1,ACTL6A,CFDP1,SMARCB1,ATP5ME,ATP5PO,ATP5MC1,C17orf49,BCL7C,ZNHIT1,INO80E,ATP5MC3,ATP5PD,ATP5MG,MBD3,ATP5MF,PTPA,VPS4A,ATP6V0D1,ATP6V1E1,SMARCA1,MTA2	-2.21137	Common_dcOrgs1_inf_down
GO:CC	GO:0005776	autophagosome	PIP4K2B,VMP1,GABARAP,TECPR1,ULK3,GABARAPL2,TBC1D14,MAP1LC3A,FYCO1,ATP13A2,GABARAPL1,FTL,ULK1,UBQLN4,TEX264,CHMP1B,CHMP4B,SQSTM1,CHMP6,ATG16L1	-1.67603	Common_dcOrgs1_inf_down
GO:CC	GO:0005776	autophagosome	PIP4K2B,VMP1,GABARAP,TECPR1,ULK3,GABARAPL2,MAP1LC3A,FTH1,CHMP4A,ATP13A2,GABARAPL1,TP53INP1,ATG16L2,ULK1,UBQLN4,TEX264,CHMP4B,SQSTM1,CHMP6	-1.56221	Common_dcOrgs2_inf_down
GO:CC	GO:0000421	autophagosome membrane	VMP1,GABARAP,TECPR1,GABARAPL2,MAP1LC3A,CHMP4A,GABARAPL1,ATG16L2,ULK1,TEX264,CHMP4B,CHMP6	-2.00329	Common_dcOrgs2_inf_down
GO:CC	GO:0000421	autophagosome membrane	VMP1,GABARAP,TECPR1,GABARAPL2,MAP1LC3A,GABARAPL1,ULK1,TEX264,CHMP1B,CHMP4B,CHMP6,ATG16L1	-1.71351	Common_dcOrgs1_inf_down
GO:BP	GO:0000422	autophagy of mitochondrion	SREBF2,PINK1,GABARAP,SPATA18,ULK3,GABARAPL2,MAP1LC3A,SLC25A5,FKBP8,ATP13A2,GABARAPL1,ATG13,ULK1,SREBF1,PARK7,MARK2,SQSTM1,TSC2,ATP5IF1,FIS1,HAX1,HUWE1,HDAC6,FUNDC2	-3.8594	Common_dcOrgs2_inf_down
GO:BP	GO:0000422	autophagy of mitochondrion	SREBF2,PINK1,GABARAP,WDR45B,ULK3,GABARAPL2,MAP1LC3A,SLC25A5,FKBP8,ATP13A2,GABARAPL1,ATG13,ULK1,SREBF1,PARK7,SQSTM1,TSC2,ATP5IF1,FIS1,HAX1,HUWE1,HDAC6,FUNDC2	-2.75043	Common_dcOrgs1_inf_down
GO:CC	GO:0042582	azurophil granule	PSAP,DNAJC5,VAT1,IMPDH1,LPCAT1,CD63,CKAP4,GM2A,SYNGR1,GRN,PYGB,DPP7,TXNDC5,GNS,TMEM179B,RAB3D,PTGES2,NDUFC2,GLB1,NCSTN,GALNS,TOLLIP,ANXA2,ACLY,TRAPPC1,LAMTOR1,DYNC1H1,DDOST,MAN2B1,CTSA,HEXB,LAMP1	-3.05336	Common_dcOrgs2_inf_down
GO:CC	GO:0042582	azurophil granule	PSAP,DNAJC5,VAT1,CYB5R3,IMPDH1,ARSA,LPCAT1,CD63,CKAP4,GM2A,GRN,PYGB,DPP7,GNS,PSMD1,RAB3D,PTGES2,NDUFC2,GLB1,FTL,NCSTN,GALNS,ANXA2,ACLY,PA2G4,TRAPPC1,LAMTOR1,DYNC1H1,DDOST,MAN2B1,ARSB,FUCA2,TUBB,SNAP23,HEXB,LAMP1	-4.30495	Common_dcOrgs1_inf_down
GO:BP	GO:0005975	carbohydrate metabolic process	NDST1,SCARB2,APP,CLSTN3,ENO1,ENO2,IDH2,PGAM1,GAPDH,PFKM,ARL2,GIT1,FOXK1,AKT1,LRP5,CHST1,ALDH2,SLC2A1,ALDOA,H6PD,IRS1,PGM1,G6PC3,PYGB,PKM,ST6GALNAC4,MDH2,SLC25A1,AKR7A2,PDK2,MAN1B1,MLST8,PFKL,BCKDK,AP2A1,ALDH1B1,ZNF692,INSR,GLB1,FGGY,LDHA,DGKQ,CLTC,KAT2A,AKT2,CHST15,MDH1,PYGL,EXT2,KHK,PIGQ,GALT,GPI,BAD,TKTL1,AKR1B1,DCXR	-1.79908	Common_dcOrgs2_inf_down
GO:BP	GO:0005975	carbohydrate metabolic process	SCARB2,APP,ENPP1,CLSTN3,ENO1,ENO2,IDH2,PGAM1,GAPDH,SOGA1,PFKM,ARL2,GIT1,FOXK1,AKT1,LRP5,CHST1,ALDH2,FOXK2,SLC2A1,ALDOA,HIF1A,H6PD,IRS1,PGM1,GYG2,ADIPOR1,G6PC3,PYGB,PKM,TPI1,ST6GALNAC4,MDH2,GOT1,SLC25A1,AKR7A2,PDK2,MAN1B1,MLST8,PFKL,BCKDK,AP2A1,ALDH1B1,ZNF692,GLB1,LDHA,DGKQ,CLTC,KAT2A,AKT2,CHST15,MDH1,PYGL,EXT2,OAS1,KHK,PIGQ,NNMT,GPI,BAD,FUCA2,AKR1B1	-2.56592	Common_dcOrgs1_inf_down
GO:CC	GO:0070069	cytochrome complex	COX8A,UQCRC1,UQCR11,COX6B1,COX4I1,UQCRH,COX7C,COX5B,COX6C,UQCRFS1,UQCR10,COX6A1,COX7B,UQCRC2	-3.41309	Common_dcOrgs1_inf_down
GO:CC	GO:0070069	cytochrome complex	COX8A,UQCRC1,UQCR11,COX6B1,COX4I1,UQCRH,COX7C,COX5B,COX6C,UQCRFS1,UQCR10,COX6A1,COX7B	-2.9294	Common_dcOrgs2_inf_down
GO:CC	GO:0060205	cytoplasmic vesicle lumen	APP,MAGED2,CLU,ACTR1B,THBS1,VAT1,PGAM1,CYB5R3,LGALS3BP,IMPDH1,IMPDH2,ARSA,ALDOA,CTSD,TIMP1,GM2A,PDXK,MIF,TIMP2,SRP14,SRGN,GRN,PYGB,PKM,DPP7,DBNL,HMGB1,VEGFB,SPARC,GNS,PRDX4,ECM1,PSMD1,PFKL,PPIA,NME2,PTGES2,CSTB,DYNLT1,PSMD14,SCCPDH,GLB1,FTL,GALNS,IDH1,ISLR,ANXA2,CANT1,TEX264,PYGL,GTPBP2,ACLY,CAND1,PA2G4,TRAPPC1,TGFB3,DYNC1H1,MAN2B1,PCYOX1L,ACTN1,ARSB,PSMD11,GPI,QSOX1,TMSB4X,FUCA2,TUBB,ALAD,GHDC,H…	-10.1493	Common_dcOrgs1_inf_down
GO:CC	GO:0060205	cytoplasmic vesicle lumen	BACE1,APP,MAGED2,CLU,ACTR1B,VAT1,PGAM1,LGALS3BP,IMPDH1,IMPDH2,ALDOA,CTSD,TIMP1,GM2A,MIF,TIMP2,A2M,SRP14,GRN,PYGB,PKM,DPP7,DBNL,TXNDC5,VEGFB,SPARC,GNS,PRDX4,PFKL,PPIA,NME2,PTGES2,CSTB,DYNLT1,SCCPDH,GLB1,GALNS,ISLR,TOLLIP,ANXA2,CANT1,TEX264,PYGL,GTPBP2,ACLY,CAND1,TRAPPC1,TGFB3,DYNC1H1,MAN2B1,PCYOX1L,ACTN1,GPI,QSOX1,TMSB4X,CTSA,ALAD,HEXB,HUWE1,PSMD3,LEFTY2,APRT	-6.41618	Common_dcOrgs2_inf_down
GO:CC	GO:0010008	endosome membrane	BACE1,SCAMP5,ANXA6,SCARB2,PLD3,RAB15,TMEM9,ATP6V0E2,SORL1,AP2M1,CLCN4,CLIP3,UBC,MARCHF8,ATP6AP2,LLGL1,IRAK1,IGF2R,ABCA2,ATP6V1F,AP3D1,RHOU,DAGLA,RAB11A,CD63,CTSD,ATP6V0B,ATP6AP1,AP2S1,RNASEK,LAMTOR4,WLS,VAC14,LZTR1,RAB11B,CHMP4A,ATP13A2,UBA1,RAB11FIP3,AP2A2,AP2A1,PIP5K1C,INSR,SNX17,MICAL1,MVB12B,NCSTN,CLTC,EHD3,SNX21,ARHGAP1,ANXA2,LAMTOR2,CHMP4B,VPS16,LAMTOR1,CHMP6,RHOBTB1,VPS4A,TAB1,GGA1,ECE1,ST…	-4.69873	Common_dcOrgs2_inf_down
GO:CC	GO:0010008	endosome membrane	ANXA6,SCARB2,PLD3,ATP9A,RAB15,TMEM9,ATP6V0E2,AP2M1,ATP6AP2,LLGL1,IRAK1,IGF2R,ABCA2,ATP6V1F,AP3D1,SLC9A7,RAB11A,CD63,CTSD,ATP6V0B,ATP6AP1,AP2S1,RNASEK,LAMTOR4,WLS,VAC14,LZTR1,ITGB1,RAB11B,ABHD6,ATP13A2,UBA1,PMEL,RAB11FIP3,AP2A2,AP2A1,WASHC5,PIP5K1C,SNX17,MICAL1,MVB12B,NCSTN,CLTC,EHD3,SNX21,ARHGAP1,ANXA2,LAMTOR2,CHMP1B,CHMP4B,VPS16,LAMTOR1,EGFR,CHMP6,RHOBTB1,VPS4A,TAB1,GGA1,ECE1,SPHK1,STARD3,TMEM17…	-4.30194	Common_dcOrgs1_inf_down
GO:CC	GO:0101002	ficolin-1-rich granule	ACTR1B,PGAM1,ATP6AP2,IMPDH1,IMPDH2,ALDOA,CTSD,MIF,RHOA,TIMP2,CST3,YPEL5,PGM1,SRP14,PKM,APEH,CTSB,CAPN1,DBNL,HMGB1,GNS,PRDX4,AP2A2,PFKL,PPIA,NME2,CSTB,DYNLT1,PSMD14,GLB1,IDH1,CANT1,PYGL,ACLY,CAND1,LAMTOR1,ARSB,LGALS3,PSMD11,SERPINB6,GPI,ALAD,HUWE1,PSMD3,LAMP1	-6.50751	Common_dcOrgs1_inf_down
GO:CC	GO:0101002	ficolin-1-rich granule	ACTR1B,PGAM1,ATP6AP2,IMPDH1,IMPDH2,ALDOA,CTSD,MIF,RHOA,TIMP2,CST3,YPEL5,PGM1,SRP14,PKM,FTH1,APEH,CTSB,CAPN1,DBNL,GNS,PRDX4,AP2A2,TMEM179B,PFKL,PPIA,NME2,CSTB,DYNLT1,GLB1,CANT1,PYGL,ACLY,CAND1,LAMTOR1,SERPINB6,GPI,ALAD,HUWE1,PSMD3,LAMP1	-5.3293	Common_dcOrgs2_inf_down
GO:BP	GO:0006006	glucose metabolic process	ENO1,ENO2,PGAM1,PFKM,FOXK1,AKT1,LRP5,H6PD,IRS1,PGM1,G6PC3,MDH2,SLC25A1,PDK2,PFKL,BCKDK,ZNF692,INSR,DGKQ,KAT2A,AKT2,MDH1,GPI,BAD,TKTL1,DCXR	-1.83952	Common_dcOrgs2_inf_down
GO:BP	GO:0006006	glucose metabolic process	ENO1,ENO2,PGAM1,SOGA1,PFKM,FOXK1,AKT1,LRP5,FOXK2,H6PD,IRS1,PGM1,ADIPOR1,G6PC3,TPI1,MDH2,SLC25A1,PDK2,PFKL,BCKDK,ZNF692,DGKQ,KAT2A,AKT2,MDH1,OAS1,NNMT,GPI,BAD	-2.85252	Common_dcOrgs1_inf_down
GO:CC	GO:0043202	lysosomal lumen	SCARB2,PLD3,PSAP,SMPD1,ARSA,CTSD,GM2A,SDC3,ACAN,CTSB,ATP13A2,GNS,CHID1,NAGLU,GLB1,GALNS,LUM,GPC1,MAN2B1,GALC,ARSB,BGN,HEXB,MAN2B2	-3.60858	Common_dcOrgs1_inf_down
GO:CC	GO:0043202	lysosomal lumen	SCARB2,PLD3,PSAP,TCN2,SMPD1,CTSD,GM2A,SDC3,CTSF,CTSB,TXNDC5,ATP13A2,GNS,CHID1,NAGLU,GLB1,GALNS,LUM,GPC3,GPC1,MAN2B1,CTSA,BGN,HEXB,MAN2B2	-4.76423	Common_dcOrgs2_inf_down
GO:CC	GO:0005751	mitochondrial respiratory chain complex IV	COX8A,COX6B1,COX4I1,COX7C,COX5B,COX6C,UQCRFS1,COX6A1,COX7B	-2.21056	Common_dcOrgs2_inf_down
GO:CC	GO:0005751	mitochondrial respiratory chain complex IV	COX8A,COX6B1,COX4I1,COX7C,COX5B,COX6C,UQCRFS1,COX6A1,COX7B,UQCRC2	-2.93249	Common_dcOrgs1_inf_down
GO:BP	GO:0033108	mitochondrial respiratory chain complex assembly	NDUFS8,NDUFA13,NDUFB2,UQCC2,NDUFA1,NDUFS5,NDUFB9,NDUFC2,NDUFB10,COA3,DMAC1,COX17,UQCRFS1,NDUFB1,NDUFB4,PET100,NDUFA2,NDUFA8,NDUFA11,NDUFB7,NDUFS2,COA5,SMIM20,COX14	-2.02871	Common_dcOrgs1_inf_down
GO:BP	GO:0033108	mitochondrial respiratory chain complex assembly	NDUFS8,NDUFA13,NDUFB2,UQCC2,NDUFA1,NDUFS5,NDUFB9,NDUFC2,NDUFB10,COA3,DMAC1,COX17,UQCRFS1,NDUFB1,NDUFB4,PET100,NDUFA2,NDUFA8,NDUFA11,NDUFB7,NDUFS2,COA5,SMIM20,COX14	-2.49354	Common_dcOrgs2_inf_down
GO:CC	GO:0031091	platelet alpha granule	APP,MAGED2,CLU,THBS1,ALDOA,TIMP1,APLP2,SRGN,VEGFB,SPARC,SCCPDH,THBS2,ISLR,TEX264,GTPBP2,TGFB3,PCYOX1L,ACTN1,QSOX1,TMSB4X,VPS33B,ITGB3	-2.22575	Common_dcOrgs1_inf_down
GO:CC	GO:0031091	platelet alpha granule	APP,MAGED2,CLU,ALDOA,TIMP1,A2M,APLP2,VEGFB,SPARC,SCCPDH,ISLR,TEX264,GTPBP2,TGFB3,PCYOX1L,ACTN1,QSOX1,TMSB4X,VPS33B,LEFTY2	-1.62897	Common_dcOrgs2_inf_down
GO:CC	GO:0031093	platelet alpha granule lumen	APP,MAGED2,CLU,ALDOA,TIMP1,A2M,VEGFB,SPARC,SCCPDH,ISLR,TEX264,GTPBP2,TGFB3,PCYOX1L,ACTN1,QSOX1,TMSB4X,LEFTY2	-2.5544	Common_dcOrgs2_inf_down
GO:CC	GO:0031093	platelet alpha granule lumen	APP,MAGED2,CLU,THBS1,ALDOA,TIMP1,SRGN,VEGFB,SPARC,SCCPDH,ISLR,TEX264,GTPBP2,TGFB3,PCYOX1L,ACTN1,QSOX1,TMSB4X	-2.15894	Common_dcOrgs1_inf_down
GO:CC	GO:0005766	primary lysosome	PSAP,DNAJC5,VAT1,IMPDH1,LPCAT1,CD63,CKAP4,GM2A,SYNGR1,GRN,PYGB,DPP7,TXNDC5,GNS,TMEM179B,RAB3D,PTGES2,NDUFC2,GLB1,NCSTN,GALNS,TOLLIP,ANXA2,ACLY,TRAPPC1,LAMTOR1,DYNC1H1,DDOST,MAN2B1,CTSA,HEXB,LAMP1	-3.05336	Common_dcOrgs2_inf_down
GO:CC	GO:0005766	primary lysosome	PSAP,DNAJC5,VAT1,CYB5R3,IMPDH1,ARSA,LPCAT1,CD63,CKAP4,GM2A,GRN,PYGB,DPP7,GNS,PSMD1,RAB3D,PTGES2,NDUFC2,GLB1,FTL,NCSTN,GALNS,ANXA2,ACLY,PA2G4,TRAPPC1,LAMTOR1,DYNC1H1,DDOST,MAN2B1,ARSB,FUCA2,TUBB,SNAP23,HEXB,LAMP1	-4.30495	Common_dcOrgs1_inf_down
GO:BP	GO:0070585	protein localization to mitochondrion	SREBF2,PINK1,AKT1,TOMM40,RHOU,NDUFA13,MAVS,MFF,FKBP8,AIP,TOMM34,ATG13,SREBF1,UBL5,PMPCA,SARM1,ATP5IF1,ROMO1,FIS1,BCAP31,HAX1,TIMM17B,HUWE1,ISG15,MTCH2	-1.55856	Common_dcOrgs2_inf_down
GO:BP	GO:0070585	protein localization to mitochondrion	SREBF2,PINK1,AKT1,NDUFA13,MAVS,MFF,UBE2L3,FKBP8,AIP,TOMM34,ATG13,TIMM44,SREBF1,UBL5,MGARP,LMAN1,PMPCA,ATP5IF1,ROMO1,FIS1,BCAP31,HAX1,TIMM17B,HUWE1,ISG15,MTCH2	-1.57755	Common_dcOrgs1_inf_down
GO:CC	GO:0016469	proton-transporting two-sector ATPase complex	ATP6V0E2,ATP6AP2,ATP6V1G1,ATP6V1F,ATP6V0B,ATP6AP1,ATP5F1E,RNASEK,ATP5ME,ATP5PO,ATP5MC1,ATP5MC3,ATP5PD,ATP5MG,ATP5MF,ATP6V0D1	-3.31409	Common_dcOrgs2_inf_down
GO:CC	GO:0016469	proton-transporting two-sector ATPase complex	ATP6V0E2,ATP6AP2,ATP6V1G1,ATP6V1F,ATP6V0B,ATP6AP1,ATP5F1E,RNASEK,ATP5ME,ATP5PO,ATP5MC1,ATP5MC3,ATP5PD,ATP5MG,ATP5MF,ATP6V0D1,ATP6V1E1	-3.66161	Common_dcOrgs1_inf_down
GO:BP	GO:0009150	purine ribonucleotide metabolic process	ADCY1,APP,ENO1,ENO2,PGAM1,GAPDH,PFKM,PINK1,ARL2,GIT1,PARP1,TPST2,FOXK1,TECR,IMPDH1,NDUFS8,IMPDH2,ALDOA,NDUFA13,ATP5F1E,NDUFB2,PGM1,AMPD2,ATP1B1,PKM,ACSF2,NDUFA1,SLC25A1,NDUFS5,PDK2,NDUFB9,MLST8,ATP5ME,PFKL,ATP5PO,OGDH,NDUFC2,NDUFB10,DIP2A,ATP5MC1,HINT1,INSR,LDHA,ATP5MC3,ATP5PD,PIPOX,NDUFB1,ATP5MG,GART,ABHD14B,ACLY,NDUFB4,ADCY6,ATP5MF,NDUFA2,NDUFA8,ATP5IF1,HSD17B4,ACOT2,GTPBP1,FIS1,NDUFA7,GPI,NDUF…	-8.0919	Common_dcOrgs2_inf_down
GO:BP	GO:0009150	purine ribonucleotide metabolic process	ADCY1,APP,ENPP1,ENO1,ENO2,PGAM1,GAPDH,PFKM,PINK1,ARL2,GIT1,PARP1,TPST2,NT5E,FOXK1,TECR,IMPDH1,NDUFS8,IMPDH2,FOXK2,ALDOA,NDUFA13,HIF1A,ATP5F1E,NDUFB2,PGM1,AMPD2,PKM,TPI1,ACSF2,NDUFA1,SLC25A1,NDUFS5,PDK2,NDUFB9,MLST8,ATP5ME,PFKL,ATP5PO,OGDH,NDUFC2,NDUFB10,ELOVL6,DIP2A,ATP5MC1,HINT1,LDHA,ACACA,ATP5MC3,ATP5PD,NDUFB1,ATP5MG,GART,ABHD14B,GPAT4,ACLY,NDUFB4,PAPSS2,NDUFV3,ADCY6,ATP5MF,NDUFA2,NDUFA8,ATP5IF…	-9.05607	Common_dcOrgs1_inf_down
GO:BP	GO:0072526	pyridine-containing compound catabolic process	QPRT,APP,ENO1,ENO2,PGAM1,GAPDH,PFKM,ARL2,GIT1,FOXK1,PDXP,ALDOA,PGM1,PKM,MLST8,PFKL,INSR,LDHA,SARM1,GPI	-1.79976	Common_dcOrgs2_inf_down
GO:BP	GO:0072526	pyridine-containing compound catabolic process	QPRT,APP,ENO1,ENO2,PGAM1,GAPDH,PFKM,ARL2,GIT1,FOXK1,FOXK2,PDXP,ALDOA,HIF1A,PGM1,PKM,TPI1,MLST8,PFKL,LDHA,GPI	-1.96656	Common_dcOrgs1_inf_down
GO:BP	GO:0072524	pyridine-containing compound metabolic process	QPRT,APP,ENO1,ENO2,IDH2,PGAM1,GAPDH,PFKM,ARL2,GIT1,FOXK1,NAXE,PDXP,ALDOA,H6PD,PGM1,NNT,MACROH2A1,PKM,MLST8,PFKL,INSR,LDHA,MDH1,PNPO,SARM1,GPI,PGLS,TP53I3	-1.68202	Common_dcOrgs2_inf_down
GO:BP	GO:0072524	pyridine-containing compound metabolic process	QPRT,APP,ENO1,ENO2,IDH2,PGAM1,GAPDH,PFKM,ARL2,GIT1,FOXK1,NAXE,FOXK2,PDXP,ALDOA,PDXK,HIF1A,H6PD,PGM1,MACROH2A1,PKM,TPI1,MLST8,PFKL,LDHA,IDH1,MDH1,PTGIS,NNMT,GPI,PGLS,TP53I3	-2.53386	Common_dcOrgs1_inf_down
GO:BP	GO:0010506	regulation of autophagy	BCL2L1,ATP6V0E2,PSAP,PIK3R2,GAPDH,SOGA1,SREBF2,ORMDL3,PIP4K2B,PINK1,VPS26B,ATP6V1G1,FOXK1,WDR6,AKT1,CAPNS1,EXOC7,FOXK2,SCOC,CDK16,ATP6V0B,ABL1,TECPR1,ULK3,TBC1D14,FYCO1,SLC25A5,KEAP1,FKBP8,CAPN1,LZTS1,ATP13A2,HMGB1,CDK5,MLST8,BAG3,RHEB,ATG13,NPRL3,EIF4G1,ULK1,UBQLN4,SREBF1,GFAP,KLHL22,PARK7,SQSTM1,RALB,TSC2,EXOC4,HAX1,QSOX1,BAD,GPSM1,ATP6V0D1,TRIB3,TRIM22,RAB8A,HDAC6,ATP6V1E1,DAP,TRIM8	-4.67489	Common_dcOrgs1_inf_down
GO:BP	GO:0010506	regulation of autophagy	BCL2L1,ATP6V0E2,PSAP,PIK3R2,GAPDH,SREBF2,ORMDL3,PIP4K2B,PINK1,VPS26B,ATP6V1G1,BMF,FOXK1,WDR6,AKT1,CAPNS1,EXOC7,CDK16,ATP6V0B,ABL1,TECPR1,TMEM59,BNIP3L,ULK3,SLC25A5,KEAP1,MOAP1,FKBP8,CAPN1,LZTS1,ATP13A2,CDK5,MLST8,TP53INP1,TRIM32,ATG13,NPRL3,EIF4G1,ULK1,UBQLN4,SREBF1,GFAP,KLHL22,DAPK3,PARK7,SQSTM1,TSC2,EXOC4,HAX1,QSOX1,BAD,CTSA,GPSM1,ATP6V0D1,TRIM22,HDAC6,DAP,TRIM8	-4.05757	Common_dcOrgs2_inf_down
GO:BP	GO:0031344	regulation of cell projection organization	APBB1,SCARB2,EVL,ITM2C,SEZ6,MEGF8,PLXNA2,OBSL1,RETREG3,SRC,FSCN1,PRAG1,SEPTIN9,CRMP1,NCS1,NDRG4,AKT1,PLXND1,MAP4,DDR1,KIF1A,RAB11A,KNDC1,PLXNB1,DAB2IP,VLDLR,CFL1,ARPIN,GAP43,SEMA4B,GRN,YWHAH,MAP6,DPYSL5,PFN2,LIMK1,LZTS1,DVL3,SEMA4G,BRK1,MYO10,PTN,MARK4,RAB11FIP3,CDK5,IFT140,PALM,COBL,SEMA4F,PTK7,ARAP1,KCTD17,BRSK2,ULK1,TUBB2B,CDC42EP4,GORASP1,MIEN1,MARK2,ADCY6,TGFB3,EVI5L,CDK10,RAPGEF1,SARM1,PTPR…	-4.35307	Common_dcOrgs2_inf_down
GO:BP	GO:0031344	regulation of cell projection organization	APBB1,SCARB2,EVL,ITM2C,MEGF8,OBSL1,RETREG3,SRC,FSCN1,SEMA7A,SEPTIN9,CRMP1,NCS1,NDRG4,PRNP,NRP1,AKT1,PLXND1,MAP4,DDR1,KIF1A,RAB11A,PLXNB1,DAB2IP,CFL1,CD44,GAP43,SEMA4B,GRN,YWHAH,PFN2,LIMK1,LZTS1,DVL3,SEMA4G,BRK1,MYO10,CERS2,MARK4,RAB11FIP3,CDK5,IFT140,ALKAL2,PALM,F2RL1,SEMA4F,PTK7,ARAP1,L1CAM,KCTD17,BRSK2,ULK1,CDC42EP4,MGARP,GORASP1,ARF4,MIEN1,ADCY6,TGFB3,EVI5L,CDK10,RAPGEF1,ARSB,PTPRS,EFNB3,SPRY2…	-2.37285	Common_dcOrgs1_inf_down
GO:BP	GO:0120035	regulation of plasma membrane bounded cell projection organization	APBB1,SCARB2,EVL,ITM2C,SEZ6,MEGF8,PLXNA2,OBSL1,RETREG3,SRC,FSCN1,PRAG1,SEPTIN9,CRMP1,NCS1,NDRG4,AKT1,PLXND1,MAP4,DDR1,KIF1A,RAB11A,KNDC1,PLXNB1,DAB2IP,VLDLR,CFL1,ARPIN,GAP43,SEMA4B,GRN,YWHAH,MAP6,DPYSL5,PFN2,LIMK1,LZTS1,SEMA4G,BRK1,MYO10,PTN,MARK4,RAB11FIP3,CDK5,IFT140,PALM,COBL,SEMA4F,PTK7,ARAP1,KCTD17,BRSK2,ULK1,TUBB2B,CDC42EP4,GORASP1,MIEN1,MARK2,ADCY6,TGFB3,EVI5L,CDK10,RAPGEF1,SARM1,PTPRS,EFN…	-4.24405	Common_dcOrgs2_inf_down
GO:BP	GO:0120035	regulation of plasma membrane bounded cell projection organization	APBB1,SCARB2,EVL,ITM2C,MEGF8,OBSL1,RETREG3,SRC,FSCN1,SEMA7A,SEPTIN9,CRMP1,NCS1,NDRG4,PRNP,NRP1,AKT1,PLXND1,MAP4,DDR1,KIF1A,RAB11A,PLXNB1,DAB2IP,CFL1,CD44,GAP43,SEMA4B,GRN,YWHAH,PFN2,LIMK1,LZTS1,SEMA4G,BRK1,MYO10,CERS2,MARK4,RAB11FIP3,CDK5,IFT140,ALKAL2,PALM,F2RL1,SEMA4F,PTK7,ARAP1,L1CAM,KCTD17,BRSK2,ULK1,CDC42EP4,MGARP,GORASP1,ARF4,MIEN1,ADCY6,TGFB3,EVI5L,CDK10,RAPGEF1,ARSB,PTPRS,EFNB3,NSMF,PFN1,…	-2.28256	Common_dcOrgs1_inf_down
GO:BP	GO:0042176	regulation of protein catabolic process	GNA12,TMEM9,SORL1,CLU,LRP1,MAP1A,ZER1,PINK1,SUMO2,PSMF1,ABCA2,AKT1,GABARAP,RGP1,NDUFA13,TIMP1,MGAT3,TSPAN17,TIMP2,CST3,DAB2IP,FURIN,GABARAPL2,FLNA,KEAP1,PIN1,ATRAID,SF3B3,ATP13A2,CD81,OAZ2,STUB1,ELOB,FZR1,CDK5RAP3,TRIM32,MSN,UBQLN4,GFAP,ANXA2,PARK7,GPC3,PSMD10,CHMP6,RBX1,PSMC5,PACSIN3,CTSA,ALAD,VPS28	-2.03486	Common_dcOrgs2_inf_down
GO:BP	GO:0042176	regulation of protein catabolic process	GNA12,TMEM9,CLU,LRP1,MAP1A,ZER1,PINK1,SUMO2,PSMF1,ABCA2,AKT1,GABARAP,RGP1,NDUFA13,TIMP1,MGAT3,TSPAN17,TIMP2,CST3,DAB2IP,FURIN,GABARAPL2,FLNA,KEAP1,PIN1,ATRAID,SF3B3,ATP13A2,CD81,OAZ2,STUB1,ELOB,FZR1,PSMD14,CDK5RAP3,MSN,UBQLN4,GFAP,ANXA2,ADAM9,PARK7,HGS,EGFR,PSMD10,CHMP6,RBX1,PSMC5,PACSIN3,TRIB2,ALAD,TRIB3,VPS28	-1.97438	Common_dcOrgs1_inf_down
GO:CC	GO:0045277	respiratory chain complex IV	COX8A,COX6B1,COX4I1,COX7C,COX5B,COX6C,UQCRFS1,COX6A1,COX7B,UQCRC2	-2.4638	Common_dcOrgs1_inf_down
GO:CC	GO:0045277	respiratory chain complex IV	COX8A,COX6B1,COX4I1,COX7C,COX5B,COX6C,UQCRFS1,COX6A1,COX7B	-1.80868	Common_dcOrgs2_inf_down
GO:BP	GO:0022904	respiratory electron transport chain	COX8A,PINK1,NDUFS8,UQCRC1,UQCR11,ETFB,NDUFB2,NDUFA1,COX6B1,NDUFS5,NDUFB9,COX4I1,NDUFC2,NDUFB10,UQCRH,COX7C,COX5B,COX6C,UQCRFS1,GHITM,NDUFB1,PARK7,NDUFB4,NDUFA2,NDUFA8,UQCR10,NDUFA7,COX6A1,NDUFV1,NDUFB7,COX7B,NDUFS2,SLC25A18	-8.14989	Common_dcOrgs2_inf_down
GO:BP	GO:0022904	respiratory electron transport chain	COX8A,PINK1,NDUFS8,UQCRC1,UQCR11,ETFB,NDUFB2,NDUFA1,COX6B1,NDUFS5,NDUFB9,COX4I1,NDUFC2,NDUFB10,UQCRH,COX7C,COX5B,COX6C,UQCRFS1,GHITM,NDUFB1,PARK7,NDUFB4,NDUFV3,NDUFA2,NDUFA8,UQCR10,NDUFA7,COX6A1,NDUFV1,NDUFB7,COX7B,NDUFS2,CDK1,UQCRC2,NDUFA12	-9.65627	Common_dcOrgs1_inf_down
GO:BP	GO:0009259	ribonucleotide metabolic process	ADCY1,APP,ENO1,ENO2,PGAM1,GAPDH,PFKM,PINK1,ARL2,GIT1,PARP1,TPST2,FOXK1,TECR,IMPDH1,NDUFS8,IMPDH2,ALDOA,NDUFA13,ATP5F1E,NDUFB2,PGM1,AMPD2,ATP1B1,PKM,ACSF2,NDUFA1,SLC25A1,NDUFS5,PDK2,NDUFB9,MLST8,ATP5ME,PFKL,ATP5PO,OGDH,NDUFC2,NDUFB10,DIP2A,ATP5MC1,HINT1,INSR,LDHA,ATP5MC3,ATP5PD,PIPOX,NDUFB1,ATP5MG,GART,ABHD14B,ACLY,NDUFB4,ADCY6,ATP5MF,NDUFA2,NDUFA8,CAD,ATP5IF1,HSD17B4,ACOT2,GTPBP1,FIS1,NDUFA7,GPI,…	-8.83511	Common_dcOrgs2_inf_down
GO:BP	GO:0009259	ribonucleotide metabolic process	ADCY1,APP,ENPP1,ENO1,ENO2,PGAM1,GAPDH,PFKM,PINK1,ARL2,GIT1,PARP1,TPST2,NT5E,FOXK1,TECR,IMPDH1,NDUFS8,IMPDH2,FOXK2,ALDOA,NDUFA13,HIF1A,ATP5F1E,NDUFB2,PGM1,AMPD2,PKM,TPI1,ACSF2,NDUFA1,SLC25A1,NDUFS5,PDK2,NDUFB9,MLST8,ATP5ME,PFKL,ATP5PO,OGDH,NDUFC2,NDUFB10,ELOVL6,DIP2A,UCK2,ATP5MC1,HINT1,LDHA,ACACA,CTPS2,ATP5MC3,ATP5PD,NDUFB1,ATP5MG,GART,ABHD14B,GPAT4,ACLY,NDUFB4,PAPSS2,NDUFV3,ADCY6,ATP5MF,NDUFA2,ND…	-10.7095	Common_dcOrgs1_inf_down
GO:CC	GO:0034774	secretory granule lumen	APP,MAGED2,CLU,ACTR1B,VAT1,PGAM1,LGALS3BP,IMPDH1,IMPDH2,ALDOA,CTSD,TIMP1,GM2A,MIF,TIMP2,A2M,SRP14,GRN,PYGB,PKM,DPP7,DBNL,TXNDC5,VEGFB,SPARC,GNS,PRDX4,PFKL,PPIA,NME2,PTGES2,CSTB,DYNLT1,SCCPDH,GLB1,GALNS,ISLR,TOLLIP,ANXA2,CANT1,TEX264,PYGL,GTPBP2,ACLY,CAND1,TRAPPC1,TGFB3,DYNC1H1,MAN2B1,PCYOX1L,ACTN1,GPI,QSOX1,TMSB4X,CTSA,ALAD,HEXB,HUWE1,PSMD3,LEFTY2,APRT	-6.10737	Common_dcOrgs2_inf_down
GO:CC	GO:0034774	secretory granule lumen	APP,MAGED2,CLU,ACTR1B,THBS1,VAT1,PGAM1,CYB5R3,LGALS3BP,IMPDH1,IMPDH2,ARSA,ALDOA,CTSD,TIMP1,GM2A,PDXK,MIF,TIMP2,SRP14,SRGN,GRN,PYGB,PKM,DPP7,DBNL,HMGB1,VEGFB,SPARC,GNS,PRDX4,ECM1,PSMD1,PFKL,PPIA,NME2,PTGES2,CSTB,DYNLT1,PSMD14,SCCPDH,GLB1,FTL,GALNS,IDH1,ISLR,ANXA2,CANT1,TEX264,PYGL,GTPBP2,ACLY,CAND1,PA2G4,TRAPPC1,TGFB3,DYNC1H1,MAN2B1,PCYOX1L,ACTN1,ARSB,PSMD11,GPI,QSOX1,TMSB4X,FUCA2,TUBB,ALAD,GHDC,H…	-10.2951	Common_dcOrgs1_inf_down
GO:CC	GO:0005775	vacuolar lumen	SCARB2,PLD3,PSAP,VAT1,TCN2,IMPDH1,SMPD1,CTSD,GM2A,SDC3,GRN,PYGB,CTSF,CTSB,DPP7,TXNDC5,ATP13A2,GNS,PTGES2,CHID1,NAGLU,GLB1,GALNS,TOLLIP,ANXA2,LUM,GPC3,ACLY,TRAPPC1,DYNC1H1,GPC1,MAN2B1,CTSA,BGN,HEXB,MAN2B2	-4.28269	Common_dcOrgs2_inf_down
GO:CC	GO:0005775	vacuolar lumen	SCARB2,PLD3,PSAP,VAT1,CYB5R3,IMPDH1,SMPD1,ARSA,CTSD,GM2A,SDC3,ACAN,GRN,PYGB,CTSB,DPP7,ATP13A2,GNS,PSMD1,PTGES2,CHID1,NAGLU,GLB1,FTL,GALNS,ANXA2,LUM,ACLY,PA2G4,TRAPPC1,DYNC1H1,GPC1,MAN2B1,GALC,ARSB,FUCA2,TUBB,BGN,HEXB,MAN2B2	-5.54346	Common_dcOrgs1_inf_down
GO:CC	GO:0031983	vesicle lumen	BACE1,APP,MAGED2,CLU,ACTR1B,VAT1,PGAM1,LGALS3BP,IMPDH1,IMPDH2,ALDOA,CTSD,TIMP1,GM2A,MIF,TIMP2,A2M,SRP14,GRN,PYGB,PKM,DPP7,DBNL,TXNDC5,VEGFB,SPARC,GNS,PRDX4,PFKL,PPIA,NME2,PTGES2,CSTB,DYNLT1,SCCPDH,GLB1,GALNS,ISLR,TOLLIP,ANXA2,CANT1,TEX264,PYGL,GTPBP2,ACLY,CAND1,TRAPPC1,TGFB3,DYNC1H1,MAN2B1,PCYOX1L,ACTN1,GPI,QSOX1,TMSB4X,CTSA,ALAD,HEXB,HUWE1,PSMD3,LEFTY2,APRT	-6.36016	Common_dcOrgs2_inf_down
GO:CC	GO:0031983	vesicle lumen	APP,MAGED2,CLU,ACTR1B,THBS1,VAT1,PGAM1,CYB5R3,LGALS3BP,IMPDH1,IMPDH2,ARSA,ALDOA,CTSD,TIMP1,GM2A,PDXK,MIF,TIMP2,SRP14,SRGN,GRN,PYGB,PKM,DPP7,DBNL,HMGB1,VEGFB,SPARC,GNS,PRDX4,ECM1,PSMD1,PFKL,PPIA,NME2,PTGES2,CSTB,DYNLT1,PSMD14,SCCPDH,GLB1,FTL,GALNS,IDH1,ISLR,ANXA2,CANT1,TEX264,PYGL,GTPBP2,ACLY,CAND1,PA2G4,TRAPPC1,EGFR,TGFB3,DYNC1H1,MAN2B1,PCYOX1L,ACTN1,ARSB,PSMD11,GPI,QSOX1,TMSB4X,FUCA2,TUBB,ALAD,G…	-10.5616	Common_dcOrgs1_inf_down

## Sheet: Islets_only_inf_up
Category	ID	Term	Genes	log10_adj_pval	Comparison
GO:BP	GO:0048002	antigen processing and presentation of peptide antigen	HLA-DPB1,HFE,HLA-B,LGMN,MPEG1,HLA-DPA1,MICB,RAET1G,CTSV,HLA-DMB,HLA-F,ERAP2,TREM2,ULBP2,FCGR2B,HLA-G	-2.06337	Islets_only_dcOrgs1_inf_up
GO:BP	GO:0048002	antigen processing and presentation of peptide antigen	HLA-DPB1,HFE,HLA-DOA,HLA-B,MPEG1,HLA-E,HLA-DPA1,MICB,RAET1G,CTSV,HLA-DMB,HLA-F,ERAP2,TREM2,ULBP2,FCGR2B,HLA-G	-1.78744	Islets_only_dcOrgs2_inf_up
GO:MF	GO:0004984	olfactory receptor activity	OR5A1,OR4D1,OR5AN1,OR2V2,OR6C74,OR6S1,OR4D6,OR1F1,OR5BS1P,OR4N5,OR7D4,OR52K1,OR4F17,OR5B2,OR2M3,OR4D2,OR9Q1,OR7D2,OR10A7,OR4K2,OR6C75,OR4E1,OR10W1,OR10A6,OR14A16,OR4D10,OR5B12,OR10P1,OR1J2,OR10V1,OR6C2,OR2M4,OR9Q2,OR6Q1,OR52W1,OR9I1,OR4D11,OR2F1,OR2J3,OR6C1,OR2AE1,OR8D1,OR5B21,OR10A2,OR2T2,OR1A1,OR2C1	-2.12334	Islets_only_dcOrgs1_inf_up
GO:MF	GO:0004984	olfactory receptor activity	OR5A1,OR4D1,OR5AN1,OR5K1,OR5A2,OR4K17,OR2V2,OR6C74,OR5H14,OR4D9,OR4D6,OR1F1,OR5BS1P,OR4N5,OR7D4,OR52K1,OR4F17,OR10G3,OR6A2,OR6J1,OR2M3,OR4D2,OR9Q1,OR4K13,OR5K2,OR10A7,OR4K2,OR6C75,OR10W1,OR10A6,OR14A16,OR4D10,OR5B12,OR10P1,OR1J2,OR10V1,OR6C2,OR2M4,OR9Q2,OR6C4,OR6Q1,OR52W1,OR9I1,OR4D11,OR2F1,OR2J3,OR6C1,OR2AE1,OR8D1,OR1K1,OR2AG1,OR5B21,OR10A2,OR2T2,OR1A1,OR2C1,OR1N1	-3.46491	Islets_only_dcOrgs2_inf_up
GO:BP	GO:0009617	response to bacterium	HLA-B,RNASE11,CXCL9,CXCL8,GNLY,RNASE12,MPEG1,CXCL10,CXCL3,CD86,RNASE13,SASH1,CFP,EMILIN2,ADH7,ANKRD1,CXCL1,NUGGC,C4BPB,OTUD5,SELP,RNASE7,FPR2,LILRB2,PABPN1,RNASE6,STAP1,HCK,NOS2,BMP6,IL1A,OAS3,INAVA,CASP7,RNASE8,FGR,TLR6,IL1B,CD274,LALBA,TLR1,PPBP,WFDC13,NOD1,SELE,CX3CR1,GSDMC,TREM2,CD55,LBP,RNASE3,FCGR2B,S100A9,ANXA3,MAPK14,IL10,LIAS,SSC5D	-2.12507	Islets_only_dcOrgs1_inf_up
GO:BP	GO:0009617	response to bacterium	HLA-B,LYN,CACTIN,RNASE11,CXCL2,CXCL9,OAS2,GNLY,RNASE12,MPEG1,IL23R,CXCL10,CXCL3,CD86,RNASE13,IL23A,STAB2,MR1,HLA-E,TRIM41,CXCL1,NUGGC,C4BPB,OTUD5,SELP,ZNFX1,RNASE7,FPR2,LILRB2,PABPN1,LYG1,RNASE6,STAP1,HCK,NOS2,BMP6,OAS3,RNASE8,FGR,TLR10,IRF5,EPX,CD274,LALBA,CCL2,PPBP,OAS1,WFDC13,NOD1,SELE,CX3CR1,GSDMC,TREM2,GBP3,LBP,RNASE3,FCGR2B,S100A9,ANXA3,MAPK14,S100A14,IL10,LIAS,CYP27B1,SSC5D	-2.0829	Islets_only_dcOrgs2_inf_up
GO:BP	GO:0002237	response to molecule of bacterial origin	CXCL9,CXCL8,CXCL10,CXCL3,CD86,SASH1,ANKRD1,CXCL1,NUGGC,OTUD5,SELP,LILRB2,PABPN1,STAP1,HCK,NOS2,BMP6,IL1A,INAVA,CASP7,TLR6,IL1B,CD274,TLR1,PPBP,SELE,CX3CR1,CD55,LBP,FCGR2B,S100A9,MAPK14,IL10,LIAS,SSC5D	-2.82128	Islets_only_dcOrgs1_inf_up
GO:BP	GO:0002237	response to molecule of bacterial origin	LYN,CACTIN,CXCL2,CXCL9,IL23R,CXCL10,CXCL3,CD86,TRIM41,CXCL1,NUGGC,OTUD5,SELP,LILRB2,PABPN1,STAP1,HCK,NOS2,BMP6,TLR10,IRF5,CD274,CCL2,PPBP,SELE,CX3CR1,GBP3,LBP,FCGR2B,S100A9,MAPK14,S100A14,IL10,LIAS,CYP27B1,SSC5D	-1.66674	Islets_only_dcOrgs2_inf_up

## Sheet: Islets_only_inf_down
Category	ID	Term	Genes	log10_adj_pval	Comparison
GO:BP	GO:0061564	axon development	RET,NFASC,TNR,SLITRK1,PLXNA2,PAK3,NCAM1,NRXN1,LRRC4C,ARHGAP35,PAFAH1B1,ISL1,MAPT,NLGN3,EPHA10,MAP6,DPYSL5,CDK5R2,IGSF9,PTN,NEUROD1,SPTBN4,CYFIP2,COBL,SLIT3,DSCAM,RTN4RL1,DSCAML1,RAB3A,PLPPR4,UNC5A,MARK2,B4GALT5,OLFM1,STXBP1,ANK3,NEUROG3,MAPK8IP3,SLC9A6,SVBP	-2.54078	Islets_only_dcOrgs1_inf_down
GO:BP	GO:0061564	axon development	RET,NFASC,SLIT1,TNR,SLITRK1,KIF5C,CHRNB2,PLXNC1,PAK3,NRP1,NRXN1,LRRC4C,ARHGAP35,ISL1,MAPT,KIF5A,CNTN1,PPP3CB,CDK5R2,IGSF9,CERS2,NEUROD1,SPTBN4,NRCAM,DSCAM,RTN4RL1,L1CAM,DSCAML1,NTNG2,RAB3A,PLPPR4,UNC5A,S100A6,CXCL12,ANK3,NEUROG3,SLC9A6,KALRN,SVBP,SEMA5A	-2.33591	Islets_only_dcOrgs2_inf_down
GO:BP	GO:0007409	axonogenesis	RET,NFASC,TNR,SLITRK1,PLXNA2,PAK3,NCAM1,NRXN1,LRRC4C,ARHGAP35,PAFAH1B1,ISL1,MAPT,NLGN3,EPHA10,MAP6,DPYSL5,CDK5R2,IGSF9,SPTBN4,CYFIP2,COBL,SLIT3,DSCAM,DSCAML1,RAB3A,PLPPR4,UNC5A,MARK2,B4GALT5,OLFM1,STXBP1,ANK3,SLC9A6	-1.44871	Islets_only_dcOrgs1_inf_down
GO:BP	GO:0007409	axonogenesis	RET,NFASC,SLIT1,TNR,SLITRK1,KIF5C,CHRNB2,PLXNC1,PAK3,NRP1,NRXN1,LRRC4C,ARHGAP35,ISL1,MAPT,KIF5A,CNTN1,PPP3CB,CDK5R2,IGSF9,SPTBN4,NRCAM,DSCAM,L1CAM,DSCAML1,NTNG2,RAB3A,PLPPR4,UNC5A,S100A6,CXCL12,ANK3,SLC9A6,KALRN,SEMA5A	-1.66555	Islets_only_dcOrgs2_inf_down
GO:CC	GO:0030425	dendrite	ADCY2,CNIH2,GRIA4,KIF3B,SRCIN1,KCND3,NEURL1,KCNA4,ATCAY,PRNP,DOCK10,LZTS3,GRIA2,MAPT,HTR1A,SCGN,NSG1,INPP5A,NSF,DLG4,CALB2,FARP1,SLC5A7,RAB17,DSCAM,APBA1,ARHGAP44,MAGEE1,SLC8A2,SGCE,HCN3,GRIA3,SHISA6,GABRA3,CNTNAP2,ANK3,SAMD14,SHANK1,PDYN	-2.46086	Islets_only_dcOrgs2_inf_down
GO:CC	GO:0030425	dendrite	ADCY2,BSN,CNIH2,SLC4A8,SEZ6,SYNPO,KIF3B,SRCIN1,NEURL1,KCNA4,ATCAY,TRAK1,DAGLA,ARFGEF2,KNDC1,LZTS3,GRIA2,MAPT,HTR1A,EPHA10,SCGN,MAP6,NSG1,INPP5A,RGS14,DLG4,CALB2,BRINP1,COBL,SLC5A7,RAB17,DSCAM,INSR,ARHGAP44,MAGEE1,SLC8A2,SGCE,MARK2,TMEM185A,HCN3,BRINP2,SARM1,RGS12,SYT11,SORBS2,GRIA3,SHISA6,GABRA3,ANK3,SAMD14,SHANK1,MAPK8IP3,PDYN	-9.25194	Islets_only_dcOrgs1_inf_down
GO:CC	GO:0043197	dendritic spine	CNIH2,SEZ6,SYNPO,NEURL1,KCNA4,DAGLA,ARFGEF2,LZTS3,GRIA2,MAPT,RGS14,DLG4,ARHGAP44,SYT11,GRIA3,SHISA6,SHANK1	-2.88074	Islets_only_dcOrgs1_inf_down
GO:CC	GO:0043197	dendritic spine	CNIH2,GRIA4,KCND3,NEURL1,KCNA4,DOCK10,LZTS3,GRIA2,MAPT,DLG4,APBA1,ARHGAP44,GRIA3,SHISA6,SHANK1	-1.53462	Islets_only_dcOrgs2_inf_down
GO:CC	GO:0097447	dendritic tree	ADCY2,CNIH2,GRIA4,KIF3B,SRCIN1,KCND3,NEURL1,KCNA4,ATCAY,PRNP,DOCK10,LZTS3,GRIA2,MAPT,HTR1A,SCGN,NSG1,INPP5A,NSF,DLG4,CALB2,FARP1,SLC5A7,RAB17,DSCAM,APBA1,ARHGAP44,MAGEE1,SLC8A2,SGCE,HCN3,GRIA3,SHISA6,GABRA3,CNTNAP2,ANK3,SAMD14,SHANK1,PDYN	-2.372	Islets_only_dcOrgs2_inf_down
GO:CC	GO:0097447	dendritic tree	ADCY2,BSN,CNIH2,SLC4A8,SEZ6,SYNPO,KIF3B,SRCIN1,NEURL1,KCNA4,ATCAY,TRAK1,DAGLA,ARFGEF2,KNDC1,LZTS3,GRIA2,MAPT,HTR1A,EPHA10,SCGN,MAP6,NSG1,INPP5A,RGS14,DLG4,CALB2,BRINP1,COBL,SLC5A7,RAB17,DSCAM,INSR,ARHGAP44,MAGEE1,SLC8A2,SGCE,MARK2,TMEM185A,HCN3,BRINP2,SARM1,RGS12,SYT11,SORBS2,GRIA3,SHISA6,GABRA3,ANK3,SAMD14,SHANK1,MAPK8IP3,PDYN	-9.09931	Islets_only_dcOrgs1_inf_down
GO:CC	GO:0098984	neuron to neuron synapse	CNIH2,GRIA4,RTN1,SRCIN1,NEURL1,ADGRA1,PRNP,GRIN2A,NRXN1,LZTS3,GRIA2,NSF,DLG4,CACNA1C,RHEB,ARHGAP44,SLC8A2,PLPPR4,ARHGEF9,RTN3,GRIA3,SHISA6,SAMD14,SHANK1,INSYN2A,KALRN,PDYN	-4.26961	Islets_only_dcOrgs2_inf_down
GO:CC	GO:0098984	neuron to neuron synapse	CNIH2,SLC4A8,RTN1,SRCIN1,NEURL1,ADGRA1,CACNG4,DAGLA,NRXN1,ARFGEF2,LZTS3,GRIA2,NLGN3,RGS14,DLG4,IQSEC3,INSYN1,INPP4A,ARHGAP44,SLC8A2,GRIK5,PLPPR4,ARHGEF9,RTN3,SYT11,GRIA3,SHISA6,SAMD14,SHANK1,INSYN2A,PDYN	-6.96187	Islets_only_dcOrgs1_inf_down
GO:CC	GO:0014069	postsynaptic density	CNIH2,RTN1,SRCIN1,NEURL1,ADGRA1,CACNG4,DAGLA,LZTS3,GRIA2,RGS14,DLG4,IQSEC3,INSYN1,INPP4A,ARHGAP44,SLC8A2,GRIK5,PLPPR4,ARHGEF9,RTN3,SYT11,GRIA3,SHISA6,SAMD14,SHANK1,INSYN2A	-4.75023	Islets_only_dcOrgs1_inf_down
GO:CC	GO:0014069	postsynaptic density	CNIH2,GRIA4,RTN1,SRCIN1,NEURL1,ADGRA1,PRNP,GRIN2A,LZTS3,GRIA2,NSF,DLG4,CACNA1C,RHEB,ARHGAP44,SLC8A2,PLPPR4,ARHGEF9,RTN3,GRIA3,SHISA6,SAMD14,SHANK1,INSYN2A,KALRN	-3.94075	Islets_only_dcOrgs2_inf_down
GO:CC	GO:0099572	postsynaptic specialization	CNIH2,GRIA4,RTN1,SRCIN1,NEURL1,ADGRA1,PRNP,GRIN2A,DLGAP3,LZTS3,GRIA2,NSF,DLG4,CACNA1C,RHEB,ARHGAP44,SLC8A2,PLPPR4,ARHGEF9,RTN3,GRIA3,SHISA6,SAMD14,SHANK1,LRRTM1,INSYN2A,KALRN	-4.68321	Islets_only_dcOrgs2_inf_down
GO:CC	GO:0099572	postsynaptic specialization	CNIH2,RTN1,SRCIN1,NEURL1,ADGRA1,CACNG4,DAGLA,DLGAP3,LZTS3,GRIA2,RGS14,DLG4,IQSEC3,INSYN1,INPP4A,ARHGAP44,SLC8A2,GRIK5,PLPPR4,ARHGEF9,RTN3,SYT11,GRIA3,SHISA6,SAMD14,SHANK1,LRRTM1,INSYN2A	-5.53	Islets_only_dcOrgs1_inf_down
GO:BP	GO:0048167	regulation of synaptic plasticity	CBLN1,SYP,NEURL1,SYT7,SCTR,GRIN2A,PPFIA3,MAPT,SCGN,PPP3CB,NSG1,DLG4,CALB2,JPH3,YWHAG,INS,SLC8A2,RAB3A,NPTN,SHISA6	-1.60015	Islets_only_dcOrgs2_inf_down
GO:BP	GO:0048167	regulation of synaptic plasticity	CPLX2,SYP,RIMS4,NEURL1,SYT7,CAMK2B,SCTR,SYNGR1,MAPT,SCGN,JPH4,NSG1,RGS14,DLG4,CALB2,PTN,JPH3,INS,SLC8A2,RAB3A,NPTN,SHISA6,TSHZ3	-3.5019	Islets_only_dcOrgs1_inf_down
GO:BP	GO:0050808	synapse organization	CBLN1,SLIT1,SLITRK1,IGSF21,FZD1,SRCIN1,NEURL1,CHRNB2,PRNP,PAK3,DOCK10,NRXN1,LRRC4C,LZTS3,PPFIA3,GABRB3,SPTB,MAPT,YWHAZ,CBLN2,UNC13A,PCDHB2,SNCG,DLG4,FARP1,RAB17,HMCN2,NRCAM,DSCAM,L1CAM,PPFIA4,INS,RAB39B,ARHGAP44,SLC8A2,RAB29,RAB3A,ARHGEF9,SHISA6,ANK3,CLSTN2,SHANK1	-5.40177	Islets_only_dcOrgs2_inf_down
GO:BP	GO:0050808	synapse organization	BSN,SLITRK1,SEZ6L,SEZ6,SYNPO,IGSF21,SRCIN1,NEURL1,CAMK2B,PAK3,NRXN1,LRRC4C,LZTS3,MAPT,YWHAZ,NLGN3,CBLN2,SNCG,DLG4,RAB17,HMCN2,DSCAM,INSR,PPFIA4,INS,ARHGAP44,SLC8A2,RAB29,RAB3A,ARHGEF9,SDK1,SHISA6,ANK3,SHANK1	-1.89892	Islets_only_dcOrgs1_inf_down
GO:CC	GO:0097060	synaptic membrane	CNIH2,SLC4A8,RIMS4,IGSF21,CACNG4,DAGLA,NRXN1,GRIA2,NLGN3,DLG4,CHRND,SLC5A7,MAGEE1,GRIK5,PLPPR4,ADAM10,NPTN,SYT11,GRIA3,SHISA6,ANK3,SHANK1,LRRTM1	-3.02285	Islets_only_dcOrgs1_inf_down
GO:CC	GO:0097060	synaptic membrane	CBLN1,CNIH2,GRIA4,IGSF21,KCND3,GRIN2A,KCNMA1,NRXN1,KCTD16,GRIA2,UNC13A,PDE2A,DLG4,CHRND,STX1A,SLC5A7,SYNE1,MAGEE1,PLPPR4,NPTN,GRIA3,SHISA6,ANK3,CLSTN2,SHANK1,LRRTM1	-4.52358	Islets_only_dcOrgs2_inf_down

## Sheet: dcOrgs_only_inf_down
Category	ID	Term	Genes	log10_adj_pval	Comparison
GO:BP	GO:0071103	DNA conformation change	GINS2,TOP1MT,TOP3B,GINS4,HMGB3,RECQL5,CDC45,SSBP1,DTD1,PIF1,RTEL1,MCM6,RECQL4,UPF1,MCM3,DDX11,HMGA1,TOP2B,MCM5,MCM7,MCM2	-1.3374	dcOrgs_only_dcOrgs2_inf_down
GO:BP	GO:0071103	DNA conformation change	HMGA1,MCM7,MCM5,PIF1,MCM2,TOP2B,SSBP1,HMGB2,RECQL4,TOP3B,RTEL1,UPF1,RECQL,HMGB3,MCM3,DDX11,GINS4,CDC45,DTD1,ASCC1,RAD51,TOP1MT,ASCC2,MCM4,MCM6	-3.04329	dcOrgs_only_dcOrgs1_inf_down
GO:MF	GO:0003678	DNA helicase activity	RFC2,FBH1,CHD1L,RECQL5,XRCC5,CHTF18,PIF1,RTEL1,MCM6,RECQL4,XRCC6,ERCC2,UPF1,RUVBL1,MCM3,DDX11,RUVBL2,MCM5,MCM7,MCM2	-2.04619	dcOrgs_only_dcOrgs2_inf_down
GO:MF	GO:0003678	DNA helicase activity	MCM7,RUVBL2,RUVBL1,MCM5,XRCC6,XRCC5,PIF1,MCM2,FBH1,RECQL4,CHTF18,RTEL1,UPF1,RECQL,MCM3,DDX11,RFC2,ERCC2,ZGRF1,RAD51,MCM4,CHD1L,MCM6	-3.15386	dcOrgs_only_dcOrgs1_inf_down
GO:BP	GO:0006310	DNA recombination	ACTB,MCM7,RUVBL2,H1-2,RUVBL1,KDM1A,MCM5,XRCC6,TCF3,HSPD1,XRCC5,H1-5,HDGFL2,TIMELESS,MAD2L2,MCM2,FEN1,KLHDC3,PPP4C,CENPX,SENP3,FBH1,TRIP13,TOP2B,TONSL,HMGB2,NSMCE4A,SLX4,XRCC1,NSMCE1,RECQL4,REC8,MSH6,TNFSF4,UBE2N,RTEL1,VPS72,XRCC3,PRKDC,XRCC4,LIG3,MAGEF1,ERCC1,RECQL,HMGB3,CYREN,MCM3,POLL,MRGBP,GINS4,ENDOG,CDC45,H1-4,RPA1,RPA3,RPA2,CHD4,H1-10,ERCC2,ZGRF1,RAD51,NABP2,YEATS4,DMAP1,MSH2,RMI2,ERCC5,PIA…	-3.18745	dcOrgs_only_dcOrgs1_inf_down
GO:BP	GO:0006310	DNA recombination	KMT5C,NSMCE4A,ERCC5,GINS2,MSH5,RMI2,AP5Z1,GINS4,HMGB3,FBH1,ENDOG,HDAC10,RECQL5,CDC45,PIAS4,RPA3,XRCC5,LIG3,NABP2,HMCES,CENPX,RPA2,CYREN,NSMCE1,RTEL1,PPP4C,VPS72,KAT5,TEP1,EME2,ZFYVE26,MCM6,SLX1B,SIRT6,MAD2L2,MAGEF1,XRCC1,RECQL4,XRCC6,ERCC2,TCF3,TONSL,FEN1,HSPD1,RUVBL1,MCM3,XRCC3,PRKDC,ERCC1,ACTB,KLHDC3,TIMELESS,POLL,H1-10,RUVBL2,MSH6,HDGFL2,TOP2B,KDM1A,H1-4,MCM5,H1-5,MCM7,REC8,MCM2,CHD4,H1-2	-2.63022	dcOrgs_only_dcOrgs2_inf_down
GO:BP	GO:0006260	DNA replication	HMGA1,S100A11,MCM7,RUVBL2,RUVBL1,MCM5,POLG,PIF1,CDK2,TIMELESS,MCRS1,MCM2,CDC34,POLD1,RNASEH2A,FEN1,WDR18,INO80C,CCNA2,CENPX,STN1,FBH1,LIG1,TK1,SMARCAL1,LRWD1,SSBP1,TONSL,RECQL4,RRM1,CHTF18,RTEL1,UPF1,POLA2,LIG3,DBF4B,GMNN,CARM1,RECQL,TRAIP,MCM3,POLL,DDX11,GINS4,JADE2,DUT,ENDOG,CDC45,RFC2,RPA1,PNKP,RPA3,RPA2,NT5M,RAD51,TOP1MT,GLI2,MCM4,INO80B,ASF1A,MCM6,PRIMPOL	-3.11159	dcOrgs_only_dcOrgs1_inf_down
GO:BP	GO:0006260	DNA replication	GINS2,TICRR,TOP1MT,RFC2,GINS4,STN1,FBH1,ENDOG,TRAIP,RECQL5,CDC45,SSBP1,SMARCAL1,LRWD1,EHMT2,RPA3,LIG3,POLA2,CENPX,RPA2,NT5M,CHTF18,RRM1,POLE,PIF1,RTEL1,POLD4,EME2,CDC34,CDK2,MCM6,CDT1,RECQL4,LIG1,PNKP,UPF1,CARM1,S100A11,TONSL,FEN1,RUVBL1,MCM3,TK1,TIMELESS,POLL,DDX11,RNASEH2A,MCRS1,POLG,GLI2,RUVBL2,WDR18,HMGA1,POLD1,MCM5,MCM7,MCM2	-2.59212	dcOrgs_only_dcOrgs2_inf_down
GO:BP	GO:0006268	DNA unwinding involved in DNA replication	HMGA1,MCM7,MCM5,MCM2,SSBP1,RECQL4,RECQL,MCM3,GINS4,CDC45,RAD51,MCM4,MCM6	-2.77908	dcOrgs_only_dcOrgs1_inf_down
GO:BP	GO:0006268	DNA unwinding involved in DNA replication	GINS2,GINS4,RECQL5,CDC45,SSBP1,MCM6,RECQL4,MCM3,HMGA1,MCM5,MCM7,MCM2	-2.23908	dcOrgs_only_dcOrgs2_inf_down
GO:BP	GO:0006261	DNA-templated DNA replication	GINS2,TICRR,RFC2,GINS4,FBH1,ENDOG,TRAIP,RECQL5,CDC45,SSBP1,SMARCAL1,LRWD1,LIG3,POLA2,CENPX,CHTF18,RRM1,POLE,RTEL1,POLD4,EME2,CDC34,MCM6,CDT1,RECQL4,LIG1,PNKP,UPF1,CARM1,TONSL,FEN1,MCM3,TK1,TIMELESS,DDX11,POLG,WDR18,HMGA1,POLD1,MCM5,MCM7,MCM2	-2.66189	dcOrgs_only_dcOrgs2_inf_down
GO:BP	GO:0006261	DNA-templated DNA replication	HMGA1,MCM7,MCM5,POLG,TIMELESS,MCM2,CDC34,POLD1,FEN1,WDR18,CENPX,FBH1,LIG1,TK1,SMARCAL1,LRWD1,SSBP1,TONSL,RECQL4,RRM1,CHTF18,RTEL1,UPF1,POLA2,LIG3,DBF4B,GMNN,CARM1,RECQL,TRAIP,MCM3,DDX11,GINS4,ENDOG,CDC45,RFC2,RPA1,PNKP,RAD51,MCM4,ASF1A,MCM6,PRIMPOL	-2.08777	dcOrgs_only_dcOrgs1_inf_down
GO:BP	GO:0010257	NADH dehydrogenase complex assembly	NDUFB3,NDUFAB1,ECSIT,NDUFB6,NDUFAF3,OXA1L,AIFM1,NDUFAF1,NDUFAF8,FOXRED1,NDUFS7,ACAD9,NDUFS4,NDUFB11,NDUFS3,TMEM126B,NDUFA9,NDUFC1,NDUFA6,NDUFB5,DMAC2,BCS1L,TIMM21	-1.85178	dcOrgs_only_dcOrgs1_inf_down
GO:BP	GO:0010257	NADH dehydrogenase complex assembly	TMEM186,NDUFS4,NDUFC1,NDUFAF8,NDUFS3,NDUFAB1,NDUFB6,NDUFA9,ND2,NDUFA10,NDUFAF3,NDUFB3,ECSIT,ACAD9,DMAC2,AIFM1,NDUFB11,FOXRED1,NDUFS7,OXA1L,ND6,ND5,ND1,ND4	-3.12185	dcOrgs_only_dcOrgs2_inf_down
GO:CC	GO:0000781	chromosome, telomeric region	NSMCE4A,STN1,ZBTB48,LRWD1,XRCC5,NABP2,RPA2,RBBP7,NSMCE1,PIF1,RTEL1,MCM6,PML,APEX1,THOC3,SIRT6,RECQL4,XRCC6,UPF1,TINF2,FEN1,MCM3,XRCC3,PRKDC,ERCC1,MEN1,H4C9,H4C12,H4C4,H4C11,H4C5,POLD1,KDM1A,MCM5,MCM7,MCM2,DDB1,CHD4	-1.50929	dcOrgs_only_dcOrgs2_inf_down
GO:CC	GO:0000781	chromosome, telomeric region	MCM7,KDM1A,MCM5,XRCC6,XRCC5,PIF1,DDB1,RBBP7,MCM2,POLD1,H4C9,FEN1,APEX1,STN1,H4C4,TINF2,LRWD1,TEN1,THOC3,NSMCE4A,SLX4,NSMCE1,RECQL4,MEN1,RTEL1,UPF1,POLR2B,XRCC3,PRKDC,H4C11,H4C12,ERCC1,MCM3,HAT1,CHEK2,RPA1,RPA2,CHD4,CBX3,SSB,RAD51,NABP2,MSH2,MCM4,DCLRE1B,MCM6	-3.58912	dcOrgs_only_dcOrgs1_inf_down
GO:BP	GO:0002181	cytoplasmic translation	RPL26L1,EIF2S3,RPL34,UNK,RPS8,EIF2D,RPS3A,PARP16,RPS24,EIF3E,RPS17,RPL36A,RPL26,RPL9,RPS27A,RPS27,RPL35A,RPL5,EIF3F,RPL23,RPS9,RPL6,RPLP1,RPS6,RPL4,EIF3H,RPL22,RPL23A,RPL31,RPS13,RPS7,RPLP0,RPL24,RPS28,RPL17,RBM4,RPS23,RPS21,RPL14,RPL11,RPL10,EIF3C,RPL30,RPL38,EEF1D,RPL21,RPL7,RPL39,MTOR,RPL10A,RPL27,EIF3L,EIF3I,EIF3K,RPL37A,RPL13,RPL19,RPS11,RPS10,FAU,UBA52,RPL35,RPS4X,RPL8,RPL3,RPLP2,RPS14,RPL2…	-19.9279	dcOrgs_only_dcOrgs2_inf_down
GO:BP	GO:0002181	cytoplasmic translation	RPL35,RPS10,RPS5,RPS3,RPL29,RACK1,RPL37A,RPS24,RPS4X,RPL13,RPL19,RPS14,RPL27,RPL7,RPS11,RPL6,RPS6,UBA52,RPLP2,RPL8,RPS7,RPL17,RPL3,RPL11,RPL27A,RPL4,RPL39,RPS21,RPS23,RPL30,RPL21,RPS8,RPS27A,RPS3A,RPL9,RPS13,RPL23A,RPLP0,RPLP1,RPL26,RPL31,RPL34,RPL10A,EEF1D,EIF3I,RPL5,EIF3K,RPL23,SARS1,RPL38,RPL35A,RPL14,FAU,RPL32,RPSA,RPL36A,MTOR,RPS27,EIF3C,EIF3L,RPL22,EIF2AK4,RPL10,RPS28,RPL24,EIF3E,EIF3H,RPL2…	-22.2447	dcOrgs_only_dcOrgs1_inf_down
GO:CC	GO:0022627	cytosolic small ribosomal subunit	RPS8,EIF2D,RPS3A,RPS24,RPS17,RPS27A,RPS27,RPS9,RPS6,RPS13,RPS7,RPS28,RPS23,RPS21,RPS4Y1,RPS11,RPS10,FAU,UBA52,RPS4X,RPS14,RACK1,RPS3,RPS5	-7.8365	dcOrgs_only_dcOrgs2_inf_down
GO:CC	GO:0022627	cytosolic small ribosomal subunit	RPS10,RPS5,RPS3,RACK1,RPS24,RPS4X,RPS14,RPS11,RPS6,UBA52,RPS7,RPS21,RPS23,RPS8,RPS27A,RPS3A,RPS4Y1,RPS13,FAU,RPSA,RPS27,RPS28,RPS17,RPS9,RPS16	-7.91142	dcOrgs_only_dcOrgs1_inf_down
GO:MF	GO:0003684	damaged DNA binding	RPS3,DDB1,POLD1,FEN1,APEX1,FANCG,NTHL1,HMGB2,XRCC1,RECQL4,MSH6,DDB2,PARP2,ERCC1,RPA1,PNKP,RPA3,RPA2,ERCC2,MSH2,ERCC5,UNG,DCLRE1B	-3.31524	dcOrgs_only_dcOrgs1_inf_down
GO:MF	GO:0003684	damaged DNA binding	ERCC5,EP300,MUTYH,OGG1,RPA3,RPA2,APEX1,SIRT6,XRCC1,RECQL4,ERCC2,PNKP,FEN1,DDB2,ERCC1,NTHL1,FANCG,UNG,POLD1,MSH6,DDB1,RPS3	-3.40966	dcOrgs_only_dcOrgs2_inf_down
GO:BP	GO:0006302	double-strand break repair	VCP,ACTB,MCM7,HMGA2,RUVBL2,RUVBL1,KDM1A,FOXM1,PLK1,MCM5,XRCC6,XRCC5,HDGFL2,TNKS1BP1,TIMELESS,SMARCA4,PPP5C,MAD2L2,MCM2,NSD2,FEN1,PPP4C,SENP3,FBH1,CIB1,TRIP13,SMARCAL1,TONSL,HMGB2,NSMCE4A,SLX4,XRCC1,NSMCE1,RECQL4,REC8,TDP1,UBE2N,RTEL1,VPS72,HSF1,XRCC3,PRKDC,XRCC4,LIG3,MGMT,MAGEF1,PARP2,ERCC1,PAXX,RECQL,CYREN,MCM3,POLL,MRGBP,DDX11,NUDT16L1,CHEK2,GINS4,SMARCD2,CDC45,RPA1,PNKP,RPA3,RPA2,CHD4,ZGRF1,RA…	-4.98531	dcOrgs_only_dcOrgs1_inf_down
GO:BP	GO:0006302	double-strand break repair	KMT5C,NSMCE4A,ERCC5,GINS2,ARID1B,SMARCA2,CIB1,RMI2,AP5Z1,GINS4,FBH1,RECQL5,CDC45,OGG1,DPF1,SMARCAL1,PIAS4,FOXM1,RPA3,XRCC5,PARP9,LIG3,NABP2,BABAM2,HSF1,RPA2,SMARCD1,MPND,PAXX,CYREN,NSMCE1,RTEL1,NUDT16L1,PPP4C,VPS72,KAT5,EME2,ZFYVE26,MCM6,SLX1B,PML,SIRT6,MAD2L2,MAGEF1,PLK1,XRCC1,RECQL4,XRCC6,MGMT,PNKP,PPP5C,TONSL,FEN1,RUVBL1,MCM3,XRCC3,PRKDC,SMARCD2,ERCC1,ACTB,TIMELESS,POLL,DDX11,RUVBL2,HDGFL2,TNK…	-4.13112	dcOrgs_only_dcOrgs2_inf_down
GO:BP	GO:0072594	establishment of protein localization to organelle	MIPEP,TNPO2,SAMM50,EP300,SPCS1,NUP85,ZFAND2B,IFT122,XBP1,RANGRF,CCT5,CACNG7,SNF8,SMAD3,BECN1,IPO5,IPO9,TIMM10,PMPCB,USP9X,TOMM6,VPS37D,SEC61A1,GSK3A,GET4,FBXO7,TIMM8B,NUP133,LRWD1,AP4M1,GGA3,CCT6A,NABP2,VPS37C,ABLIM3,HDAC3,SAE1,UBL4A,MFN2,TOMM40L,RPL23,SEC61G,MVB12A,PEX6,NAGPA,MTX1,JUP,PTTG1IP,SIRT6,ZIC1,AIFM1,PEX16,TSPO,VPS25,VPS13D,NUP62,HYAL2,TIMM13,PEX5,GET3,NUTF2,PEX10,HSPD1,TOMM7,OXA1L,RAN,…	-2.08793	dcOrgs_only_dcOrgs2_inf_down
GO:BP	GO:0072594	establishment of protein localization to organelle	CCT7,RUVBL2,CCT5,CCT3,CCT8,RAN,CCT6A,SEC61A1,NUTF2,HK1,NUP93,HSPD1,RPL23,TSPO,HYAL2,JUP,TOMM7,SCRIB,H1-5,SAE1,MFN2,PHB2,IPO4,TOMM6,SEC61G,MTCH1,TIMM13,HSPA4,MVB12A,TIMM10,SEC61B,TOMM5,HSP90AA1,BAP1,OXA1L,AIFM1,UBL4A,LRWD1,SUMO1,PTTG1IP,TSG101,VPS25,HSPA5,NUP62,FBXO7,TOMM22,SNF8,MTX1,CSE1L,SMAD3,SGTA,PIK3R4,TIMM8B,RANGRF,MIPEP,PDCD5,HPS4,GET3,AP4M1,USP9X,TIMM17A,MICALL2,ZIC1,M6PR,XBP1,NUP85,MTX2,H…	-3.97696	dcOrgs_only_dcOrgs1_inf_down
GO:MF	GO:0016874	ligase activity	ATP6V0C,YARS1,NAPRT,AACS,ACSBG1,SUCLG1,KARS1,TTLL4,ATP5F1C,WARS1,MCCC1,LIG3,NAE1,SAE1,RTCB,ACSS2,ACACB,TARS2,ACSF3,LARS2,UBA7,ATP5F1D,FARSA,LIG1,ATP5PB,EARS2,GATB,LRRC47,NADSYN1,SLC27A1,SARS2,ACSS1,FPGS,EPRS1,ATP5F1A,QARS1,ATP8,PCCB,PC,PFAS,ATP5F1B	-2.70015	dcOrgs_only_dcOrgs2_inf_down
GO:MF	GO:0016874	ligase activity	WARS1,EPRS1,ACSS2,ATP5F1A,QARS1,YARS1,PFAS,ATP5F1B,SARS1,PAICS,SAE1,NAE1,KARS1,ATP5PB,FPGS,ATP5F1C,PCCB,PC,LIG1,RTCB,ATP5F1D,FARSA,NARS1,ATP5PF,CARS1,SARS2,LARS1,LIG3,NADSYN1,EARS2,TTLL4,SLC27A1,ATG7,TARS2,ACSS1,SUCLG1,LARS2,RTCA,ADSS1,UBA7,ACACB,TTLL1,ACSF3,UBA3,SUCLG2,GATB,LRRC47,SLC27A5,DARS1	-4.9936	dcOrgs_only_dcOrgs1_inf_down
GO:BP	GO:0032981	mitochondrial respiratory chain complex I assembly	TMEM186,NDUFS4,NDUFC1,NDUFAF8,NDUFS3,NDUFAB1,NDUFB6,NDUFA9,ND2,NDUFA10,NDUFAF3,NDUFB3,ECSIT,ACAD9,DMAC2,AIFM1,NDUFB11,FOXRED1,NDUFS7,OXA1L,ND6,ND5,ND1,ND4	-3.12185	dcOrgs_only_dcOrgs2_inf_down
GO:BP	GO:0032981	mitochondrial respiratory chain complex I assembly	NDUFB3,NDUFAB1,ECSIT,NDUFB6,NDUFAF3,OXA1L,AIFM1,NDUFAF1,NDUFAF8,FOXRED1,NDUFS7,ACAD9,NDUFS4,NDUFB11,NDUFS3,TMEM126B,NDUFA9,NDUFC1,NDUFA6,NDUFB5,DMAC2,BCS1L,TIMM21	-1.85178	dcOrgs_only_dcOrgs1_inf_down
GO:CC	GO:0005839	proteasome core complex	PSMA6,PSMB2,PSMA5,PSMB10,PSMA4,PSMA1,PSMA7,PSMB3,PSMB1,PSMB4	-1.5607	dcOrgs_only_dcOrgs2_inf_down
GO:CC	GO:0005839	proteasome core complex	PSMB1,PSMA1,PSMB3,PSMA7,PSMA4,PSMB2,PSMB4,PSMA5,PSMB7,PSMA3,PSMA6,PSMB10	-2.97847	dcOrgs_only_dcOrgs1_inf_down
GO:CC	GO:0101031	protein folding chaperone complex	CCT7,RUVBL2,CCT5,HSP90AB1,CCT3,CCT8,RUVBL1,CCT6A,PPP5C,WDR83OS,UXT,DNAJB11,SDF2L1,PFDN2,HSF1,HSPA8	-1.50661	dcOrgs_only_dcOrgs1_inf_down
GO:CC	GO:0101031	protein folding chaperone complex	PFDN2,PDRG1,CCT5,SDF2L1,SDF2,UXT,CCT6A,HSF1,HSP90AB1,PPP5C,HSPB8,RUVBL1,WDR83OS,CCT3,RUVBL2,CCT7	-1.97718	dcOrgs_only_dcOrgs2_inf_down
GO:BP	GO:0000725	recombinational repair	NSMCE4A,ERCC5,GINS2,RMI2,AP5Z1,GINS4,FBH1,RECQL5,CDC45,PIAS4,RPA3,XRCC5,LIG3,NABP2,RPA2,NSMCE1,RTEL1,PPP4C,VPS72,KAT5,ZFYVE26,MCM6,SLX1B,SIRT6,MAD2L2,MAGEF1,XRCC1,RECQL4,XRCC6,TONSL,FEN1,RUVBL1,MCM3,XRCC3,ACTB,TIMELESS,POLL,RUVBL2,HDGFL2,KDM1A,MCM5,MCM7,MCM2,CHD4	-1.41423	dcOrgs_only_dcOrgs2_inf_down
GO:BP	GO:0000725	recombinational repair	ACTB,MCM7,RUVBL2,RUVBL1,KDM1A,MCM5,XRCC6,XRCC5,HDGFL2,TIMELESS,MAD2L2,MCM2,FEN1,PPP4C,SENP3,FBH1,TONSL,NSMCE4A,SLX4,XRCC1,NSMCE1,RECQL4,UBE2N,RTEL1,VPS72,XRCC3,LIG3,MAGEF1,RECQL,MCM3,POLL,MRGBP,GINS4,CDC45,RPA1,RPA3,RPA2,CHD4,ZGRF1,RAD51,NABP2,YEATS4,DMAP1,RMI2,ERCC5,PIAS4,MCM4,SHLD1,MCM6	-2.23767	dcOrgs_only_dcOrgs1_inf_down
GO:BP	GO:0080135	regulation of cellular response to stress	BAK1,KMT5C,SUPT7L,EP300,NUPR1,ARID1B,XBP1,ABCD1,SMARCA2,RMI2,VDAC1,EYA2,FBH1,HDAC10,OGG1,DPF1,CREB3L1,RPL26,NOL3,PIAS4,FOXM1,TMBIM6,AXIN2,THY1,BABAM2,TAF7,HSF1,RPA2,SMARCD1,ING4,ATF6B,IGFBP6,CYREN,UBXN1,RTEL1,NUDT16L1,PPP4C,VPS72,KAT5,IGBP1,TMEM259,SEMA4C,ATXN7L3,TMEM161A,DDRGK1,PML,PTTG1IP,TTI1,SIRT6,MAD2L2,MAGEF1,XRCC1,TAOK2,MGMT,SOX4,CREB3,PNKP,SFRP2,TELO2,STK25,BMP7,BOK,NR1H2,RUVBL1,CCAR2,PRK…	-1.53444	dcOrgs_only_dcOrgs2_inf_down
GO:BP	GO:0080135	regulation of cellular response to stress	RPS3,RACK1,GSTP1,ACTB,HMGA2,RUVBL2,VDAC1,INSIG1,RUVBL1,KDM1A,RPL26,QARS1,FOXM1,TMBIM6,SF3B5,IGFBP6,HDGFL2,TIMELESS,MCRS1,SMARCA4,CREB3L1,MAD2L2,MTOR,BAX,INO80C,TAF6,PPP4C,NR1H2,SENP3,LETM1,FBH1,TMEM259,SEMA4C,HYOU1,PTTG1IP,XRCC1,HSPA5,USP19,ATXN7L3,UBE2N,RTEL1,VPS72,TAF7,HSF1,CDKN2A,MANF,PRKDC,THY1,MGMT,MAGEF1,STK25,ERCC1,CREB3,UBXN1,EEF1E1,TMEM161A,CYREN,TTI1,NUPR1,NBR1,MRGBP,DDX11,NUDT16L1,BFAR…	-1.47416	dcOrgs_only_dcOrgs1_inf_down
GO:BP	GO:1903050	regulation of proteolysis involved in protein catabolic process	RACK1,VCP,RPS7,RPL11,HSP90AB1,CDC20,TRAF7,PSMC3,PLK1,CTSC,RPL5,RPL23,GIPC1,APOE,CDK2,PSME1,GPX1,PSME2,DVL1,UBB,TMEM259,SUMO1,PSMC6,USP19,RHBDF1,USP5,SGTA,PSMC2,RNF144A,EIF3H,CDKN2A,MAGEF1,CCDC22,HECTD1,UBXN1,USP7,NUPR1,USP9X,PKD1,PSME3,PDCL3,RAD23A,PSME3IP1,HSPBP1,NUB1,TAF9,ARIH2,RNF14,TGFB1I1,ECSCR,DDA1	-1.45301	dcOrgs_only_dcOrgs1_inf_down
GO:BP	GO:1903050	regulation of proteolysis involved in protein catabolic process	DDA1,NUPR1,PTK2B,OPHN1,PKD1,OSBPL7,COMMD1,SIRT2,NKD2,USP9X,TRIB1,GSK3A,AXIN1,AXIN2,RPL5,ARAF,TGFB1I1,RHBDF1,UBXN1,RPL23,HSP90AB1,OGT,EIF3H,TMEM259,CDK2,DDRGK1,PML,SIRT6,CCDC22,DNAJB2,MAGEF1,PLK1,RPS7,UBB,APOE,USP5,HSPBP1,PSME2,GPX1,CCAR2,DVL1,RPL11,CDC20,PSMC3,SGTA,PSME1,GIPC1,TRAF7,USP19,VCP,RACK1	-2.52802	dcOrgs_only_dcOrgs2_inf_down
GO:BP	GO:0000723	telomere maintenance	CCT7,RUVBL2,CCT5,HSP90AB1,CCT3,CCT8,RUVBL1,CCT6A,XRCC6,XRCC5,AURKB,PIF1,TNKS1BP1,MCRS1,MAD2L2,FEN1,CTNNB1,APEX1,INO80C,STN1,HSP90AA1,TINF2,SMARCAL1,TEN1,NSMCE4A,SLX4,NSMCE1,RECQL4,RTEL1,UPF1,NEK2,XRCC3,PRKDC,ERCC1,USP7,MAPK15,RPA1,MAP2K7,PNKP,RPA3,RPA2,TELO2,RAD51,NABP2,INO80B,SHLD1,DCLRE1B	-3.49038	dcOrgs_only_dcOrgs1_inf_down
GO:BP	GO:0000723	telomere maintenance	NSMCE4A,CCT5,STN1,MAP2K7,SMG5,ZBTB48,SMARCAL1,RPA3,XRCC5,CCT6A,NABP2,RPA2,NSMCE1,HSP90AB1,PIF1,RTEL1,TEP1,SLX1B,PML,APEX1,CTNNB1,SIRT6,MAPK15,MAD2L2,AURKB,RECQL4,XRCC6,YLPM1,PNKP,UPF1,TELO2,TINF2,FEN1,RUVBL1,XRCC3,PRKDC,ERCC1,CCT3,MCRS1,RUVBL2,CCT7,TNKS1BP1	-2.41165	dcOrgs_only_dcOrgs2_inf_down
GO:BP	GO:0032200	telomere organization	NSMCE4A,H3C11,CCT5,STN1,MAP2K7,SIRT2,SMG5,ZBTB48,SMARCAL1,RPA3,XRCC5,CCT6A,NABP2,RPA2,NSMCE1,HSP90AB1,PIF1,RTEL1,TEP1,SLX1B,PML,APEX1,CTNNB1,SIRT6,MAPK15,MAD2L2,AURKB,RECQL4,XRCC6,YLPM1,PNKP,UPF1,TELO2,TINF2,FEN1,RUVBL1,XRCC3,PRKDC,ERCC1,H3C2,H4C9,H4C12,CCT3,MCRS1,H4C4,H4C11,H4C5,RUVBL2,H3C7,CCT7,TNKS1BP1,H3C10,H3C8	-4.55103	dcOrgs_only_dcOrgs2_inf_down
GO:BP	GO:0032200	telomere organization	CCT7,RUVBL2,CCT5,HSP90AB1,CCT3,CCT8,RUVBL1,CCT6A,H3C7,H3C8,XRCC6,XRCC5,AURKB,PIF1,TNKS1BP1,MCRS1,MAD2L2,H4C9,FEN1,CTNNB1,APEX1,INO80C,STN1,H3C2,HSP90AA1,H4C4,TINF2,SMARCAL1,TEN1,H3C10,NSMCE4A,SLX4,NSMCE1,RECQL4,RTEL1,UPF1,NEK2,XRCC3,PRKDC,H4C11,H4C12,ERCC1,USP7,H3C11,DOT1L,MAPK15,RPA1,MAP2K7,PNKP,RPA3,RPA2,TELO2,RAD51,NABP2,INO80B,SHLD1,DCLRE1B	-4.99592	dcOrgs_only_dcOrgs1_inf_down
GO:MF	GO:0008135	translation factor activity, RNA binding	EIF5A,EEF1A1,EEF2,EEF1D,TUFM,EIF3I,EIF3K,EIF4H,EEF1B2,EIF3C,EIF3L,GCN1,EIF4G3,EIF3E,EIF3H,MTIF3,EIF2B3,EIF4E2,EIF5AL1,MRPL58,EIF2B4,EIF1AY,TSFM,EIF2B1,EIF2S2,COPS5,EIF2S3,GSPT1	-3.74312	dcOrgs_only_dcOrgs1_inf_down
GO:MF	GO:0008135	translation factor activity, RNA binding	MRPL58,EIF4B,MTIF3,EIF2S3,EIF2D,EIF3E,EIF3F,EIF1,EIF3H,EEF1B2,EIF4G3,EIF2B4,EIF3C,EIF4H,EEF1D,EIF3L,EIF3I,EIF3K,TUFM,GCN1,EIF5A,EEF1A1,EEF2	-1.78927	dcOrgs_only_dcOrgs2_inf_down
GO:MF	GO:0045182	translation regulator activity	RPS14,EIF5A,EEF1A1,SHMT2,EEF2,EEF1D,TUFM,EIF3I,EIF3K,EIF4H,EEF1B2,EIF3C,EIF3L,RPL10,GCN1,EIF4G3,EIF3E,EIF3H,IFRD2,MTIF3,SHMT1,EIF2B3,EIF4E2,EIF5AL1,MRPL58,EIF2B4,RPS9,EIF1AY,TSFM,EIF2B1,EIF2S2,COPS5,EIF2S3,GSPT1	-1.42227	dcOrgs_only_dcOrgs1_inf_down
GO:MF	GO:0045182	translation regulator activity	MRPL58,EIF4B,MTIF3,EIF2S3,TYMS,PAIP2B,EIF2D,EIF3E,SHMT1,EIF4EBP3,DAPL1,PAIP2,EIF3F,RPS9,EIF1,EIF3H,EEF1B2,EIF4G3,EIF2B4,RPL10,EIF3C,EIF4H,EEF1D,EIF3L,EIF3I,EIF3K,TUFM,GCN1,SHMT2,RPS14,EIF5A,EEF1A1,EEF2	-1.87038	dcOrgs_only_dcOrgs2_inf_down
GO:MF	GO:0090079	translation regulator activity, nucleic acid binding	MRPL58,EIF4B,MTIF3,EIF2S3,TYMS,PAIP2B,EIF2D,EIF3E,SHMT1,EIF3F,EIF1,EIF3H,EEF1B2,EIF4G3,EIF2B4,EIF3C,EIF4H,EEF1D,EIF3L,EIF3I,EIF3K,TUFM,GCN1,SHMT2,EIF5A,EEF1A1,EEF2	-1.64849	dcOrgs_only_dcOrgs2_inf_down
GO:MF	GO:0090079	translation regulator activity, nucleic acid binding	EIF5A,EEF1A1,SHMT2,EEF2,EEF1D,TUFM,EIF3I,EIF3K,EIF4H,EEF1B2,EIF3C,EIF3L,GCN1,EIF4G3,EIF3E,EIF3H,MTIF3,SHMT1,EIF2B3,EIF4E2,EIF5AL1,MRPL58,EIF2B4,EIF1AY,TSFM,EIF2B1,EIF2S2,COPS5,EIF2S3,GSPT1	-2.23196	dcOrgs_only_dcOrgs1_inf_down
GO:MF	GO:0031625	ubiquitin protein ligase binding	ATP6V0C,CXCR4,XBP1,MAP1LC3C,SCAMP3,SMAD3,BECN1,ARRB2,NKD2,TRIB1,FBXO7,IKBKE,SMG5,RPS27A,PIAS4,TMBIM6,TRAF2,AXIN1,AXIN2,XRCC5,NEK6,VCL,NPLOC4,RPA2,ERLIN2,NAE1,RPL5,MFN2,UBXN1,RPL23,HSP90AB1,UBE2L6,WASHC1,MUL1,PML,CTNNB1,DNAJB2,RELA,PRR5L,PRDX6,ARRDC1,UBB,PCBP2,AMBRA1,HSPBP1,RRAGA,HSPD1,KDM4A,RNF40,AUP1,RPL11,SNCAIP,PATZ1,ACTG1,CALR,RNF31,TRAF4,TUBA1B,UCHL1,LAPTM4B,UBA52,CKB,VCP,CBS	-2.88514	dcOrgs_only_dcOrgs2_inf_down
GO:MF	GO:0031625	ubiquitin protein ligase binding	TUBA1B,UCHL1,VCP,UBA52,RPL11,CBS,RPS27A,HSP90AB1,LAPTM4B,TMBIM6,RPL5,HSPD1,RPL23,CALR,XRCC5,PSMA3,NAE1,MFN2,PRDX6,JAK1,AUP1,VCL,CTNNB1,UBE2T,UBB,NPLOC4,PRR5L,HSP90AA1,TRAF4,SUMO1,TSG101,HSPA5,FBXO7,MAP1LC3C,RRAGA,UBE2N,SMAD3,SCAMP3,IKBKE,DERL1,UBXN1,JUN,EIF4E2,ERLIN2,CHEK2,SCN5A,UBE2D4,HSPBP1,XBP1,UBE2L6,HSPA8,TRAF2,UBE2A,RPA2,RNF31,TNFRSF14,ARRDC1,ACTG1,PIAS4,UBE2J2,BECN1,FZD4,RTN4	-1.31396	dcOrgs_only_dcOrgs1_inf_down
GO:MF	GO:0044389	ubiquitin-like protein ligase binding	ATP6V0C,CXCR4,XBP1,MAP1LC3C,SCAMP3,SMAD3,BECN1,ARRB2,NKD2,TRIB1,FBXO7,IKBKE,SMG5,RPS27A,PIAS4,TMBIM6,TRAF2,AXIN1,AXIN2,XRCC5,PARP9,NEK6,VCL,NPLOC4,RPA2,ERLIN2,NAE1,RPL5,MFN2,UBXN1,RPL23,HSP90AB1,UBE2L6,WASHC1,MUL1,DDRGK1,PML,CTNNB1,DNAJB2,RELA,PRR5L,PRDX6,ARRDC1,UBB,PCBP2,AMBRA1,HSPBP1,CCNB1,RRAGA,HSPD1,UBE2C,KDM4A,RNF40,AUP1,RPL11,SNCAIP,PATZ1,ACTG1,CALR,RNF31,TRAF4,H2BC9,TUBA1B,UCHL1,LAPTM4B,UB…	-3.85688	dcOrgs_only_dcOrgs2_inf_down
GO:MF	GO:0044389	ubiquitin-like protein ligase binding	TUBA1B,UCHL1,VCP,UBA52,RPL11,CBS,RPS27A,HSP90AB1,CCNB1,LAPTM4B,TMBIM6,RPL5,HSPD1,RPL23,CALR,XRCC5,UBE2C,PSMA3,NAE1,MFN2,H2BC9,PRDX6,JAK1,AUP1,VCL,CTNNB1,UBE2T,UBB,NPLOC4,PRR5L,HSP90AA1,TRAF4,SUMO1,TSG101,HSPA5,FBXO7,MAP1LC3C,RRAGA,UBE2N,SMAD3,SCAMP3,IKBKE,DERL1,UBXN1,JUN,EIF4E2,STAT2,ERLIN2,CHEK2,SCN5A,UBE2D4,HSPBP1,XBP1,UBE2L6,HSPA8,TRAF2,UBE2A,RPA2,RNF31,TNFRSF14,ARRDC1,ACTG1,PARP9,PIAS4,UBE2J2…	-1.82283	dcOrgs_only_dcOrgs1_inf_down

## Sheet: dcOrgs_only_ACV_up
Category	ID	Term	Genes	log10_adj_pval	Comparison
GO:BP	GO:0051494	negative regulation of cytoskeleton organization	ADD1,ADD3,APC,APC2,ARFGEF1,ARHGAP28,ATXN7,CAMSAP2,CAPZA1,CAPZA2,CAPZB,CARMIL1,CCNF,CKAP2,CLASP1,CLASP2,CYRIB,DYRK1A,FGF13,GMFB,HDGFL3,KAT2B,MAP2,MAPRE1,MET,MTPN,NPM1,PAK2,PIK3CA,PIK3R1,RHPN2,SCIN,SMAD4,SNCA,STMN2,TAOK1,TMEFF2,TPX2,TRIM37,TTBK2,TWF1,WASHC2C	-1.38828	dcOrgs_only_dcOrgs1_ACV_up
GO:BP	GO:0051494	negative regulation of cytoskeleton organization	ADD1,ADD3,APC2,ARFGEF1,ARHGEF18,CAPZA1,CAPZB,CKAP2,CLASP1,CRACD,CYRIB,DLC1,F11R,HDGFL3,INPP5K,LIMA1,MAPRE1,MET,MTPN,MYADM,NAV3,PAK2,PIK3R1,PPFIA1,SMAD4,SVIL,TAOK1,TMEFF2,TMSB4X,TPX2,TRIM37,TTBK2,TWF1	-2.08896	dcOrgs_only_dcOrgs2_ACV_up
GO:BP	GO:0010639	negative regulation of organelle organization	ADD1,ADD3,APC,APC2,ARFGEF1,ARHGAP28,ATM,ATRX,ATXN7,BAZ1B,BIRC5,BNIP3,BUB1,BUB1B,BUB3,CAMSAP2,CAPZA1,CAPZA2,CAPZB,CARMIL1,CCNB1,CCNF,CCP110,CDC20,CENPF,CEP97,CKAP2,CLASP1,CLASP2,CYRIB,DYRK1A,FBXO5,FGF13,FNIP1,GDI2,GEN1,GHITM,GMFB,GNL3L,HDGFL3,HNRNPU,IK,KAT2B,KNL1,LRRK2,MAD2L1,MAP2,MAPRE1,MET,MPHOSPH9,MTPN,NBN,NDC80,NPM1,NUF2,OMA1,OPA1,PAK2,PIK3CA,PIK3R1,POT1,PSMD10,RAD50,RHPN2,SCIN,SLC25A4,SMAD4,S…	-3.75983	dcOrgs_only_dcOrgs1_ACV_up
GO:BP	GO:0010639	negative regulation of organelle organization	ADD1,ADD3,APC2,ARFGEF1,ARHGEF18,ATM,ATRX,BIRC5,BNIP3,BUB1,CAPZA1,CAPZB,CDC20,CENPF,CEP97,CKAP2,CLASP1,CRACD,CYRIB,DLC1,F11R,GHITM,GNL3L,HDGFL3,HNRNPU,HUWE1,INPP5K,LIMA1,LPAR1,MAP4,MAPRE1,MET,MPHOSPH9,MTPN,MYADM,NAV3,NBN,OPA1,PAK2,PIK3R1,POT1,PPARG,PPFIA1,PRELID1,RAB7A,SLC35F6,SLX4,SMAD4,SMARCA5,SVIL,TAOK1,TMEFF2,TMSB4X,TOM1L1,TOM1L2,TOP2A,TPX2,TRIM37,TTBK2,TTK,TWF1,USP10,XRN1,YAP1,ZWILCH	-3.20262	dcOrgs_only_dcOrgs2_ACV_up
GO:BP	GO:1901880	negative regulation of protein depolymerization	ADD1,ADD3,APC,APC2,ATXN7,CAMSAP2,CAPZA1,CAPZA2,CAPZB,CARMIL1,CKAP2,CLASP1,CLASP2,FGF13,HDGFL3,MTPN,PIK3CA,SCIN,STMN2,TAOK1,TPX2,TTBK2,TWF1,WASHC2C	-2.97827	dcOrgs_only_dcOrgs1_ACV_up
GO:BP	GO:1901880	negative regulation of protein depolymerization	ADD1,ADD3,APC2,CAPZA1,CAPZB,CKAP2,CLASP1,CRACD,HDGFL3,LIMA1,MTPN,NAV3,SVIL,TAOK1,TPX2,TTBK2,TWF1	-1.46842	dcOrgs_only_dcOrgs2_ACV_up
GO:BP	GO:0010638	positive regulation of organelle organization	ABI2,ACTR8,AKAP9,AMOT,ARHGAP35,ATF7IP,ATL3,ATM,ATRX,AURKA,BNIP3,BUB1,CAPRIN1,CARMIL1,CCDC88A,CCP110,CCT6A,CDC16,CDC20,CDK1,CEP135,CFL2,CKAP5,CLASP1,CNOT1,CNOT2,CNOT6,CTNNB1,CUL3,DHX36,DLGAP5,DNM1L,EDN1,EREG,FBXO7,FER,G3BP2,GSK3B,HMBOX1,HRK,HSPA1B,IGF2,INO80D,ITGB1BP1,KATNBL1,LMOD2,LNPK,MAPK1,MAPRE1,MARCHF5,MET,MPHOSPH8,MRE11,MYLK3,NBN,NCAPD2,NCAPG,NCKAP1,NEK2,NEK7,NUSAP1,OCLN,PDCD5,PDCD6IP,PGAM5,…	-1.5109	dcOrgs_only_dcOrgs1_ACV_up
GO:BP	GO:0010638	positive regulation of organelle organization	ABI2,AMOT,ANXA1,ANXA2,ARF6,ARHGAP35,ARHGEF10,ATF7IP,ATM,ATRX,AURKA,BNIP3,BRK1,BUB1,CAPRIN1,CCR7,CD47,CDC20,CDC42EP3,CDC42EP4,CKAP5,CLASP1,CNOT1,CNOT2,CNOT6,CRACD,CTNNB1,CTTN,CUL3,CYFIP1,DCN,DLGAP5,DNM1L,EDN1,F2RL1,FBXO7,FER,GSK3B,HRK,IGF2,INO80D,KATNBL1,LNPK,LPAR1,LRSAM1,MACROH2A1,MAPK1,MAPRE1,MET,MLLT11,MPHOSPH8,NAV3,NBN,NCAPD2,NCKAP1,NEK7,PDGFRB,PGAM5,PIP4K2A,PIP4K2C,PKIB,PLD6,POT1,PPHLN1,PRKCQ…	-2.96973	dcOrgs_only_dcOrgs2_ACV_up
GO:MF	GO:0019904	protein domain specific binding	ABI1,ABI2,ACOX1,ACSL3,ADAM9,ADRB1,AFAP1,AKAP5,ARHGAP5,ATF4,ATP2B4,ATRX,BCL2,BMI1,CAPN7,CBL,CBX3,CCDC88A,CCNA2,CCT6A,CD2AP,CEP68,CFTR,CHMP2B,CLCN3,CNOT1,CNOT9,CNTLN,CUL3,CXADR,DAPL1,DDX5,DDX6,DFFA,DGKH,DICER1,DNAJA1,ENAH,ERC1,ESRRG,FYN,FZD3,FZD4,GRID2,HNRNPK,HSPA1B,HSPA2,HSPA8,INPP5A,JAK2,KCNA1,KCNAB1,KHDRBS1,KIDINS220,KIF14,KIF21A,LANCL1,LAT2,LBR,LIN7A,LIN7C,MLF1,MOSPD2,MUC17,MYO1D,NCOA2,NCOA3,ND…	-1.78824	dcOrgs_only_dcOrgs1_ACV_up
GO:MF	GO:0019904	protein domain specific binding	ABI1,ABI2,ACOX1,ACSL3,ADAM9,AFAP1,AFAP1L1,AFAP1L2,AKAP5,ARHGAP29,ARHGAP5,ATP2B4,ATRX,BASP1,BCL2,BMI1,CBL,CD2AP,CLCN3,CNOT1,CNOT9,CRIPT,CTBP1,CUL3,DAP,DAZAP2,DDX6,DGKH,DICER1,DLC1,DPYSL3,ENAH,ERC1,ETV6,F11R,FKBP8,FZD4,GATA3,GRB2,HOXB1,HSP90AA1,INPP5A,IRS1,KHDRBS3,KIDINS220,KIF14,LANCL1,LAT2,LBR,LITAF,MOSPD2,MYH9,MYO1D,NCOA3,NEDD4,NIPBL,NLGN1,NSF,PAWR,PDZK1,PMEPA1,PPARG,PTEN,RAB6A,REPS1,RHOQ,SCN5A,…	-3.05997	dcOrgs_only_dcOrgs2_ACV_up
GO:BP	GO:0032984	protein-containing complex disassembly	ADD1,ADD3,APC,APC2,ARID2,ATG12,ATG14,ATG5,ATP2A2,ATXN7,BNIP3,CAMSAP2,CAPZA1,CAPZA2,CAPZB,CARMIL1,CCSAP,CFL2,CHMP2B,CHMP3,CKAP2,CKAP5,CLASP1,CLASP2,DNAJC6,FAF2,FGF13,GSK3B,GSPT1,HDGFL3,HSPA8,KIF18A,KIF2A,KIF5B,LAMP2,LIX1,MAP1B,MAP1LC3B,MAP1LC3B2,MTPN,MYC,NFE2,NSF,PEX12,PEX2,PIK3CA,RPL23,RUBCNL,SCAF8,SCIN,SET,SETX,SH3GL3,SMARCC1,SMARCE1,STMN2,STX17,SUPT16H,SYNJ1,TAOK1,TPX2,TTBK2,TWF1,UBQLN1,VPS4B,V…	-2.70031	dcOrgs_only_dcOrgs1_ACV_up
GO:BP	GO:0032984	protein-containing complex disassembly	ADD1,ADD3,APC2,ATP2A2,BNIP3,CAPZA1,CAPZB,CHMP3,CKAP2,CKAP5,CLASP1,CRACD,EEF2K,EPG5,F2RL1,FAF2,GSK3B,GSPT1,HDGFL3,HMGA1,IGF1R,KIF5B,LAMP2,LIMA1,LIX1,LIX1L,MAP1B,MICAL2,MTPN,MYC,NAV3,NSF,PEX2,PPP1CA,SEMA5A,SET,SETX,SH3GL3,SMARCC1,SNAP29,SVIL,TAOK1,TPX2,TTBK2,TWF1,UBQLN1,WDR1	-1.79699	dcOrgs_only_dcOrgs2_ACV_up
GO:BP	GO:1901879	regulation of protein depolymerization	ADD1,ADD3,APC,APC2,ATXN7,CAMSAP2,CAPZA1,CAPZA2,CAPZB,CARMIL1,CFL2,CKAP2,CLASP1,CLASP2,FGF13,HDGFL3,MAP1B,MTPN,PIK3CA,SCIN,STMN2,TAOK1,TPX2,TTBK2,TWF1,WASHC2C	-1.70014	dcOrgs_only_dcOrgs1_ACV_up
GO:BP	GO:1901879	regulation of protein depolymerization	ADD1,ADD3,APC2,CAPZA1,CAPZB,CKAP2,CLASP1,CRACD,F2RL1,HDGFL3,LIMA1,MAP1B,MTPN,NAV3,SEMA5A,SVIL,TAOK1,TPX2,TTBK2,TWF1,WDR1	-2.13988	dcOrgs_only_dcOrgs2_ACV_up

## Sheet: Islets_only_ACV_up
Category	ID	Term	Genes	log10_adj_pval	Comparison
GO:CC	GO:0043235	receptor complex	ABCG8,CACNG8,CD14,CD200R1,CD79A,CD8A,CHRNA1,CSF3R,FLT3,GABRQ,GABRR3,GH1,GPR101,GPR156,GPRC5B,GRIN2C,HFE,HTR3B,IL23R,IL31RA,IL5RA,ITGAD,ITGAL,ITGB4,PIGR,PLXNA3,PTPRB,RIPK1,TEK,TF,TLR1,TLR7,TSHR,VDR	-1.31492	Islets_only_dcOrgs1_ACV_up
GO:CC	GO:0043235	receptor complex	ABCG8,BMPR1B,CACNG5,CD200R1,CD8A,CD8B,CHRNB4,CHUK,CNTFR,CSF3R,DDR2,FGFR3,FLT3,GABRQ,GABRR1,GABRR3,GH1,GPR101,GPR156,GPR37,GPRC5B,GRIN2B,GRIN2C,GRIN2D,HFE,HTR3B,IL23R,IL5RA,IMPG2,ITGA9,ITGAD,ITGAL,ITGAX,ITGB3,KDR,KLRC1,MTTP,PIGR,PLA2R1,PLXNA3,RIPK1,SEMA4D,TEK,TLR1,TLR7,TSHR,VDR	-2.6856	Islets_only_dcOrgs2_ACV_up

## Sheet: Islets_only_rescued_down
Category	ID	Term	Genes	log10_adj_pval	Comparison
GO:MF	GO:0022836	gated channel activity	KCNS3,SCN9A,GRIA4,CACNA2D2,KCNK3,ASIC2,KCND3,KCNK16,KCNA6,KCNA4,CHRNB2,CNGA3,KCNJ6,GRIN2A,KCNMA1,KCNJ11,SCN3A,KCNK13,SCN2A,ABCC8,GABRB3,CHRNA2,CACNA1A,GRIA2,TMEM63C,CACNA1D,KCNH5,KCNK17,CACNA1C,CHRND,RYR1,HCN3,KCNG3,SCN8A,GRIA3,GABRA3,KCNQ2	-3.59225	Islets_only_dcOrgs2_inf_down
GO:MF	GO:0022836	gated channel activity	ASIC2,CACNA1A,CACNA1D,CACNA2D2,CACNG4,CHRNB2,CHRND,CNGA3,GRIA3,KCNC3,KCNJ11,KCNJ16,KCNK16,KCNK17,KCNK3,KCNS3,RYR1,SCN3A,SCN7A,SCN9A,SHROOM2,TMEM63C	-1.62651	Islets_only_dcOrgs1_ACV_down
GO:MF	GO:0022836	gated channel activity	ABCC8,ANXA6,ASIC2,CACNA1A,CACNA1D,CACNA1H,CACNA2D1,CACNA2D2,CHRNB2,CLCN4,CNGA3,GRIA2,GRIA3,GRIA4,GRIN2A,HCN3,KCNA4,KCNH5,KCNJ11,KCNJ16,KCNJ3,KCNJ6,KCNK16,KCNK17,KCNK3,KCNMA1,KCNS3,RYR1,RYR2,SCN3A,SCN7A,SCN9A,SHROOM2,TMEM63C	-3.70974	Islets_only_dcOrgs2_ACV_down
GO:MF	GO:0022836	gated channel activity	KCNS3,SCN9A,CACNA2D2,KCNK3,KCNJ3,ASIC2,CLCN4,KCNK16,KCNA6,KCNA4,CNGA3,KCNH2,CACNG4,CACNA1G,KCNJ11,SCN3A,KCNK13,SCN2A,ABCC8,CHRNA2,CACNA1A,GRIA2,SHROOM2,ASIC1,TMEM63C,KCNH5,KCNK17,KCNK9,CHRND,GRIK5,HCN3,SCN8A,GRIA3,GABRA3,KCNQ2	-2.84488	Islets_only_dcOrgs1_inf_down
GO:BP	GO:0050804	modulation of chemical synaptic transmission	ABL1,ABR,CACNA1A,CAMK2B,CBLN1,CHRNB2,CLSTN1,CLSTN3,CPLX2,GRIA2,GRIA3,GRIA4,GRIN2A,GRM4,MAPK8IP2,NEURL1,NRXN1,PLPPR4,PPFIA3,PPP3CB,SCTR,SHISA6,SHISA7,SLC4A8,SYP,SYT7,TMEM25,UNC13A,VAMP2	-1.62642	Islets_only_dcOrgs2_ACV_down
GO:BP	GO:0050804	modulation of chemical synaptic transmission	ADCY1,APP,CACNA1A,CACNG4,CAMK2B,CBLN1,CHRNB2,CPLX2,GRIA3,GRM4,MAPK8IP2,NEURL1,NRXN1,PLPPR4,PPP3CB,RIMS4,SCGN,SCTR,SYP,SYT7,UNC13A,VAMP2	-1.54223	Islets_only_dcOrgs1_ACV_down
GO:BP	GO:0050804	modulation of chemical synaptic transmission	CBLN1,GRIA4,SYP,NEURL1,SYT7,CHRNB2,SCTR,GRIN2A,NRXN1,LRRC4C,BTBD9,PPFIA3,CACNA1A,GRIA2,MAPT,UNC13A,ITGB1,SCGN,PPP3CB,NSG1,SYN1,STX1B,DLG4,CALB2,GRM4,JPH3,YWHAG,INS,SLC8A2,RAB3A,PLPPR4,NPTN,FLOT1,GRIA3,SHISA6,CLSTN2,SHANK1,TPRG1L	-4.39913	Islets_only_dcOrgs2_inf_down
GO:BP	GO:0050804	modulation of chemical synaptic transmission	CPLX2,SYP,SLC4A8,RIMS4,NEURL1,SYT7,CAMK2B,SCTR,CACNG4,NRXN1,LRRC4C,SYNGR1,IQSEC2,CACNA1A,GRIA2,MAPT,NLGN3,SCGN,JPH4,TMEM25,NSG1,SYN1,RGS14,DLG4,CALB2,PTN,GRM4,JPH3,INS,SLC8A2,RAB3A,GRIK5,PLPPR4,NPTN,SYT11,GRIA3,SHISA6,STXBP1,TSHZ3,SHANK1,TPRG1L,SYN3	-6.76241	Islets_only_dcOrgs1_inf_down
GO:CC	GO:0034702	monoatomic ion channel complex	SCN3B,KCNS3,CNIH2,SCN9A,GRIA4,CACNA2D2,KCND3,KCNA6,KCNA4,CHRNB2,CNGA3,KCNJ6,GRIN2A,KCNMA1,KCNJ11,SCN3A,SCN2A,ABCC8,PRKACA,CHRNA2,CACNA1A,GRIA2,CACNA1D,DLG4,CACNA1C,CHRND,STX1A,DPP6,RYR1,KCNIP1,TRPC7,HCN3,KCNG3,SCN8A,GRIA3,SHISA6,CNTNAP2,KCNQ2	-5.36017	Islets_only_dcOrgs2_inf_down
GO:CC	GO:0034702	monoatomic ion channel complex	ABCC8,CACNA1A,CACNA1D,CACNA1H,CACNA2D1,CACNA2D2,CHRNB2,CNGA3,CNIH2,FKBP1A,GRIA2,GRIA3,GRIA4,GRIN2A,HCN3,KCNA4,KCNJ11,KCNJ16,KCNJ3,KCNJ6,KCNMA1,KCNS3,RYR1,RYR2,SCN3A,SCN3B,SCN7A,SCN9A,SHISA6,SHISA7,TRPC7,UNC80,VAMP2	-4.50668	Islets_only_dcOrgs2_ACV_down
GO:CC	GO:0034702	monoatomic ion channel complex	SCN3B,KCNS3,CNIH2,SCN9A,CACNA2D2,KCNJ3,KCNA6,KCNA4,CNGA3,KCNH2,CACNG4,CACNA1G,KCNJ11,SCN3A,SCN2A,ABCC8,PRKACA,CHRNA2,CACNA1A,GRIA2,DLG4,CHRND,DPP6,KCNIP1,GRIK5,HCN3,SCN8A,GRIA3,SHISA6,KCNQ2	-1.96425	Islets_only_dcOrgs1_inf_down
GO:CC	GO:0034702	monoatomic ion channel complex	AMIGO1,CACNA1A,CACNA1D,CACNA2D2,CACNG4,CALM3,CHRNB2,CHRND,CNGA3,CNIH2,GRIA3,KCNC3,KCNJ11,KCNJ16,KCNS3,RYR1,SCN3A,SCN3B,SCN7A,SCN9A,TRPC7,VAMP2	-2.53586	Islets_only_dcOrgs1_ACV_down
GO:CC	GO:0098793	presynapse	BSN,SLC18A1,CPLX2,SYP,SLC4A8,RIMS4,CDHR3,IGSF21,CLCN4,SYT7,SVOP,NRXN1,SYNGR1,SYT5,SCGN,SNCG,SYN1,DLG4,CALB2,SLC35D3,SLC5A7,PPFIA4,ARHGAP44,SYT4,SYNGR3,TMEM163,STON2,SLC8A2,RAB3A,GRIK5,NPTN,RAB40B,SYT11,ICA1,TPRG1L,TBC1D24,PDYN,SYN3	-5.92462	Islets_only_dcOrgs1_inf_down
GO:CC	GO:0098793	presynapse	AP3D1,BIN1,BSN,CDHR3,CDK16,CLCN4,CPLX2,DMXL2,IGSF21,KCTD12,KCTD16,NRXN1,PPFIA3,PTPRN,RAB11B,SLC18A1,SLC35D3,SLC4A8,SLC6A17,STON2,SYP,SYT4,SYT5,SYT7,UNC13A,USH2A,VAMP2	-1.8678	Islets_only_dcOrgs2_ACV_down
GO:CC	GO:0098793	presynapse	SLC18A1,PTPRN,SYP,CDHR3,IGSF21,SYT7,NRXN1,KCTD16,SYT5,PPFIA3,UNC13A,PDE2A,SCGN,SNCG,SYN1,DLG4,CALB2,SLC35D3,STX1A,SLC5A7,DNM1,PPFIA4,APBA1,ARHGAP44,SYT4,SYNGR3,TMEM163,STON2,SLC8A2,RAB3A,NPTN,RAB40B,ICA1,TPRG1L,PDYN	-4.11288	Islets_only_dcOrgs2_inf_down
GO:CC	GO:0098793	presynapse	BSN,CDHR3,CPLX2,IGSF21,KCNC3,NRXN1,RAB3B,RIMS4,SCGN,SLC18A1,SLC35D3,SLC6A17,STON2,SYP,SYT4,SYT5,SYT7,TMEM163,UNC13A,USH2A,VAMP2	-2.15955	Islets_only_dcOrgs1_ACV_down
GO:BP	GO:0099177	regulation of trans-synaptic signaling	ABL1,ABR,CACNA1A,CAMK2B,CBLN1,CHRNB2,CLSTN1,CLSTN3,CPLX2,GRIA2,GRIA3,GRIA4,GRIN2A,GRM4,MAPK8IP2,NEURL1,NRXN1,PLPPR4,PPFIA3,PPP3CB,SCTR,SHISA6,SHISA7,SLC4A8,SYP,SYT7,TMEM25,UNC13A,VAMP2	-1.59441	Islets_only_dcOrgs2_ACV_down
GO:BP	GO:0099177	regulation of trans-synaptic signaling	CPLX2,SYP,SLC4A8,RIMS4,NEURL1,SYT7,CAMK2B,SCTR,CACNG4,NRXN1,LRRC4C,SYNGR1,IQSEC2,CACNA1A,GRIA2,MAPT,NLGN3,SCGN,JPH4,TMEM25,NSG1,SYN1,RGS14,DLG4,CALB2,PTN,GRM4,JPH3,INS,SLC8A2,RAB3A,GRIK5,PLPPR4,NPTN,SYT11,GRIA3,SHISA6,STXBP1,TSHZ3,SHANK1,TPRG1L,SYN3	-6.70851	Islets_only_dcOrgs1_inf_down
GO:BP	GO:0099177	regulation of trans-synaptic signaling	CBLN1,GRIA4,SYP,NEURL1,SYT7,CHRNB2,SCTR,GRIN2A,NRXN1,LRRC4C,BTBD9,PPFIA3,CACNA1A,GRIA2,MAPT,UNC13A,ITGB1,SCGN,PPP3CB,NSG1,SYN1,STX1B,DLG4,CALB2,GRM4,JPH3,YWHAG,INS,SLC8A2,RAB3A,PLPPR4,NPTN,FLOT1,GRIA3,SHISA6,CLSTN2,SHANK1,TPRG1L	-4.35346	Islets_only_dcOrgs2_inf_down
GO:BP	GO:0099177	regulation of trans-synaptic signaling	ADCY1,APP,CACNA1A,CACNG4,CAMK2B,CBLN1,CHRNB2,CPLX2,GRIA3,GRM4,MAPK8IP2,NEURL1,NRXN1,PLPPR4,PPP3CB,RIMS4,SCGN,SCTR,SYP,SYT7,UNC13A,VAMP2	-1.51632	Islets_only_dcOrgs1_ACV_down
GO:CC	GO:0008021	synaptic vesicle	BSN,SLC18A1,SYP,SLC4A8,CLCN4,SYT7,SVOP,SYNGR1,SYT5,SYN1,DLG4,SLC35D3,SLC5A7,SYT4,SYNGR3,TMEM163,STON2,RAB3A,RAB40B,SYT11,ICA1,TPRG1L,SYN3	-3.99563	Islets_only_dcOrgs1_inf_down
GO:CC	GO:0008021	synaptic vesicle	SLC18A1,SYP,SYT7,SYT5,UNC13A,SYN1,DLG4,SLC35D3,STX1A,SLC5A7,APBA1,SYT4,SYNGR3,TMEM163,STON2,RAB3A,RAB40B,ICA1,TPRG1L	-1.60849	Islets_only_dcOrgs2_inf_down
GO:CC	GO:0008021	synaptic vesicle	BIN1,BSN,CDK16,CLCN4,DMXL2,RAB11B,SLC18A1,SLC35D3,SLC4A8,SLC6A17,STON2,SYP,SYT4,SYT5,SYT7,UNC13A,VAMP2	-1.40831	Islets_only_dcOrgs2_ACV_down
GO:CC	GO:0008021	synaptic vesicle	BSN,RAB3B,SLC18A1,SLC35D3,SLC6A17,STON2,SYP,SYT4,SYT5,SYT7,TMEM163,UNC13A,VAMP2	-1.31693	Islets_only_dcOrgs1_ACV_down
GO:MF	GO:0022843	voltage-gated monoatomic cation channel activity	CACNA1A,CACNA1D,CACNA2D2,CACNG4,KCNC3,KCNJ11,KCNJ16,KCNK16,KCNK17,KCNK3,KCNS3,RYR1,SCN3A,SCN7A,SCN9A	-1.93626	Islets_only_dcOrgs1_ACV_down
GO:MF	GO:0022843	voltage-gated monoatomic cation channel activity	KCNS3,SCN9A,CACNA2D2,KCNK3,KCNJ3,KCNK16,KCNA6,KCNA4,KCNH2,CACNG4,CACNA1G,KCNJ11,SCN3A,KCNK13,SCN2A,ABCC8,CACNA1A,KCNH5,KCNK17,KCNK9,HCN3,SCN8A,KCNQ2	-3.12156	Islets_only_dcOrgs1_inf_down
GO:MF	GO:0022843	voltage-gated monoatomic cation channel activity	KCNS3,SCN9A,CACNA2D2,KCNK3,KCND3,KCNK16,KCNA6,KCNA4,KCNJ6,KCNMA1,KCNJ11,SCN3A,KCNK13,SCN2A,ABCC8,CACNA1A,CACNA1D,KCNH5,KCNK17,CACNA1C,RYR1,HCN3,KCNG3,SCN8A,KCNQ2	-4.18953	Islets_only_dcOrgs2_inf_down
GO:MF	GO:0022843	voltage-gated monoatomic cation channel activity	ABCC8,CACNA1A,CACNA1D,CACNA1H,CACNA2D1,CACNA2D2,HCN3,KCNA4,KCNH5,KCNJ11,KCNJ16,KCNJ3,KCNJ6,KCNK16,KCNK17,KCNK3,KCNMA1,KCNS3,RYR1,SCN3A,SCN7A,SCN9A	-3.5093	Islets_only_dcOrgs2_ACV_down

## Sheet: dcOrgs_only_rescued_down
Category	ID	Term	Genes	log10_adj_pval	Comparison
GO:CC	GO:0015934	large ribosomal subunit	GADD45GIP1,MPV17L2,MRPL10,MRPL12,MRPL14,MRPL15,MRPL16,MRPL17,MRPL18,MRPL2,MRPL23,MRPL24,MRPL27,MRPL28,MRPL32,MRPL33,MRPL34,MRPL36,MRPL37,MRPL38,MRPL39,MRPL4,MRPL41,MRPL43,MRPL46,MRPL49,MRPL51,MRPL52,MRPL54,MRPL55,MRPL57,MTERF4,NHP2,RPL10,RPL13,RPL27,RPL27A,RPL29,RPL3,RPL35,RPL36AL,RPL37A,RPL41,RPL8,RPLP2,SNU13,UBA52	-4.77688	dcOrgs_only_dcOrgs1_ACV_down
GO:CC	GO:0015934	large ribosomal subunit	GADD45GIP1,MRPL10,MRPL12,MRPL15,MRPL17,MRPL27,MRPL28,MRPL30,MRPL32,MRPL34,MRPL36,MRPL38,MRPL39,MRPL43,MRPL46,MRPL47,MRPL49,MRPL50,MRPL51,MRPL58,MRPS18A,RPL10,RPL10A,RPL21,RPL22,RPL23,RPL23A,RPL24,RPL26,RPL27,RPL28,RPL29,RPL35,RPL36AL,RPL37A,RPL38,RPL4,RPL41,RPL5,RPL8,RSL1D1	-7.33546	dcOrgs_only_dcOrgs2_ACV_down
GO:CC	GO:0015934	large ribosomal subunit	RPL35,RPL29,RPL37A,RPL13,RPL19,RPL27,RPL7,RPL6,UBA52,RPLP2,RPL8,RPL17,RPL3,RPL11,RPL27A,RPL4,RPL39,RPL30,RPL21,RPL36AL,RPL9,RPL23A,RPLP0,RPLP1,RPL26,MRPL51,RPL31,RPL34,RPL10A,RPL5,RPL23,MRPL37,RPL38,RPL35A,RPL14,MRPL4,RPL32,GADD45GIP1,MRPL52,RPL36A,MRPL23,MRPL43,MRPL28,RPL22,MRPL55,RPL10,MRPL3,MRPL27,MRPL11,RPL24,MRPL20,MRPL16,MRPL39,MRPL15,MRPL13,MPV17L2,MRPL36,MRPL38,RPL26L1,MRPL54,MRPL14,MRPL9…	-31.4095	dcOrgs_only_dcOrgs1_inf_down
GO:CC	GO:0015934	large ribosomal subunit	MRPL58,RPL26L1,MRPL44,MRPL9,MRPL27,RPL34,MRPL36,MRPL57,RPL36A,RPL26,RPL9,MRPL48,RPL35A,MRPL49,MRPL11,MRPL55,MRPS18A,RPL5,MRPL52,RPL23,GADD45GIP1,RPL6,RPLP1,RPL4,RPL22,RPL23A,MRPL4,RPL31,MRPL23,RPLP0,RPL24,MRPL54,MRPL10,MRPL38,MRPL51,RPL36AL,MRPL37,MRPL43,RPL17,RPL14,RPL11,RPL10,RPL30,RPL38,RPL21,RPL7,RPL39,RPL10A,RPL27,MRPL28,RPL37A,RPL13,RPL19,UBA52,RPL35,RPL8,RPL3,RPLP2,RPL27A,RPL29	-21.1603	dcOrgs_only_dcOrgs2_inf_down
GO:BP	GO:0140053	mitochondrial gene expression	SHMT2,C1QBP,MRPL51,TUFM,AURKAIP1,MRPS21,MRPL37,MRPS15,MRPL4,GADD45GIP1,MRPL52,MRPS6,MRPL23,MRPL43,MRPL28,TBRG4,RPUSD3,MRPL55,MRPL3,MRPS16,MRPL27,MRPS24,MRPL11,MRPS12,MRPL20,MRPL16,SARS2,CHCHD1,MRPL39,MRPL15,MRPL13,POLRMT,MPV17L2,MRPS23,MRPS7,MRPL36,TFB1M,MRPL38,MRPL54,MRPL14,RCC1L,EARS2,MRPS25,MTIF3,MRPS10,TARS2,MRPL9,MRPL58,MRPL44,LARS2,MRPL49,MRPS11,MRPL2,CHCHD10,MRPL53,MRPL48,MRPL57,MRPS28,TSF…	-11.7586	dcOrgs_only_dcOrgs1_inf_down
GO:BP	GO:0140053	mitochondrial gene expression	AURKAIP1,C1QBP,CHCHD1,EARS2,FASTK,FASTKD3,GADD45GIP1,GATB,HARS1,HSD17B10,MALSU1,MPV17L2,MRPL10,MRPL12,MRPL14,MRPL15,MRPL16,MRPL17,MRPL18,MRPL2,MRPL23,MRPL24,MRPL27,MRPL28,MRPL32,MRPL33,MRPL34,MRPL36,MRPL37,MRPL38,MRPL39,MRPL4,MRPL41,MRPL43,MRPL46,MRPL49,MRPL51,MRPL52,MRPL54,MRPL55,MRPL57,MRPS11,MRPS12,MRPS15,MRPS16,MRPS18C,MRPS2,MRPS21,MRPS23,MRPS24,MRPS25,MRPS26,MRPS34,MRPS6,MRPS7,MTERF4,MTG1,NG…	-9.0651	dcOrgs_only_dcOrgs1_ACV_down
GO:BP	GO:0140053	mitochondrial gene expression	ALKBH1,AURKAIP1,C1QBP,DARS2,FASTK,FASTKD5,GADD45GIP1,HARS1,MRPL10,MRPL12,MRPL15,MRPL17,MRPL27,MRPL28,MRPL30,MRPL32,MRPL34,MRPL36,MRPL38,MRPL39,MRPL43,MRPL46,MRPL47,MRPL49,MRPL50,MRPL51,MRPL58,MRPS12,MRPS15,MRPS18A,MRPS18C,MRPS2,MRPS21,MRPS25,MRPS26,MRPS31,MRPS34,MRPS35,MRPS5,MRPS7,MRPS9,MTG1,POLRMT,PUS1,RPUSD4,SARS2,SHMT2,TBRG4,TEFM,TRMT10C,TSFM,YARS2	-6.71498	dcOrgs_only_dcOrgs2_ACV_down
GO:BP	GO:0140053	mitochondrial gene expression	MRPL58,MTERF2,MRPL44,MRPS11,MTIF3,MRPL9,MRPL27,CHCHD1,TRUB2,MRPL36,FASTKD5,MRPL57,MRPL48,MRPS25,MRPS6,MRPS15,MRPL49,MRPL11,MRPL55,MRPS18A,MRPL52,MRPS16,GADD45GIP1,TARS2,LARS2,TBRG4,MRPS24,MRPS7,RPUSD3,MRPL4,MRPL23,RCC1L,MRPL54,MRPS12,MRPL10,MRPL38,EARS2,MRPL51,GATB,MRPL37,MRPL43,MRPS2,MRPS21,AURKAIP1,POLRMT,SARS2,MRPL28,C1QBP,TUFM,SHMT2	-5.4945	dcOrgs_only_dcOrgs2_inf_down
GO:CC	GO:0005762	mitochondrial large ribosomal subunit	MRPL58,MRPL44,MRPL9,MRPL27,MRPL36,MRPL57,MRPL48,MRPL49,MRPL11,MRPL55,MRPS18A,MRPL52,GADD45GIP1,MRPL4,MRPL23,MRPL54,MRPL10,MRPL38,MRPL51,MRPL37,MRPL43,MRPL28	-3.66069	dcOrgs_only_dcOrgs2_inf_down
GO:CC	GO:0005762	mitochondrial large ribosomal subunit	GADD45GIP1,MPV17L2,MRPL10,MRPL12,MRPL14,MRPL15,MRPL16,MRPL17,MRPL18,MRPL2,MRPL23,MRPL24,MRPL27,MRPL28,MRPL32,MRPL33,MRPL34,MRPL36,MRPL37,MRPL38,MRPL39,MRPL4,MRPL41,MRPL43,MRPL46,MRPL49,MRPL51,MRPL52,MRPL54,MRPL55,MRPL57,MTERF4	-6.96192	dcOrgs_only_dcOrgs1_ACV_down
GO:CC	GO:0005762	mitochondrial large ribosomal subunit	GADD45GIP1,MRPL10,MRPL12,MRPL15,MRPL17,MRPL27,MRPL28,MRPL30,MRPL32,MRPL34,MRPL36,MRPL38,MRPL39,MRPL43,MRPL46,MRPL47,MRPL49,MRPL50,MRPL51,MRPL58,MRPS18A	-3.20175	dcOrgs_only_dcOrgs2_ACV_down
GO:CC	GO:0005762	mitochondrial large ribosomal subunit	MRPL51,MRPL37,MRPL4,GADD45GIP1,MRPL52,MRPL23,MRPL43,MRPL28,MRPL55,MRPL3,MRPL27,MRPL11,MRPL20,MRPL16,MRPL39,MRPL15,MRPL13,MPV17L2,MRPL36,MRPL38,MRPL54,MRPL14,MRPL9,MRPL58,MRPL44,MRPL49,MRPL2,MRPL53,MRPL48,MRPL57,MRPL17,MRPL34,MRPL10	-11.6031	dcOrgs_only_dcOrgs1_inf_down
GO:CC	GO:0005759	mitochondrial matrix	ABHD10,ACAD8,ACADVL,ACSF2,ACSS3,ADPRS,ALAS1,ALDH1L2,ATP5F1B,ATP5F1D,AURKAIP1,C1QBP,CCAR2,DARS2,DDX28,DHX30,DNAJA3,ECHS1,FAHD1,FASTK,FASTKD5,FOXO3B,FPGS,GADD45GIP1,GLS,GPX1,GRPEL1,GRPEL2,HIBCH,HSPA9,HSPD1,HSPE1,IBA57,IDH3G,LONP1,MAIP1,MARS2,MCAT,METTL17,MPST,MRM1,MRM3,MRPL10,MRPL12,MRPL15,MRPL17,MRPL27,MRPL28,MRPL30,MRPL32,MRPL34,MRPL36,MRPL38,MRPL39,MRPL43,MRPL46,MRPL47,MRPL49,MRPL50,MRPL51,MRPL5…	-5.62599	dcOrgs_only_dcOrgs2_ACV_down
GO:CC	GO:0005759	mitochondrial matrix	RPS3,SHMT2,VDAC1,CCNB1,ACSS2,C1QBP,ATP5F1A,MRPL51,QARS1,HSPE1,LONP1,ATP5F1B,TUFM,HSPD1,AURKAIP1,MRPS21,MRPL37,POLG,MRPS15,MPST,PCK2,MRPL4,KARS1,COASY,GADD45GIP1,MRPL52,MRPS6,NDUFAB1,ATP5PB,GPX1,FH,FPGS,ACAA2,MRPL23,PYCR2,VDAC2,ATP5F1C,MRPL43,MRPL28,PCCB,PC,TBRG4,ACADVL,ACO2,MRPL55,MRPL3,MRPS16,ATP5F1D,HIBADH,OXA1L,MTHFD2,GPT2,REXO2,MRPL27,SSBP1,CLPP,MRPS24,PPA2,MRPL11,MRPS12,ALDH4A1,ACAT1,MRPL20,…	-19.0185	dcOrgs_only_dcOrgs1_inf_down
GO:CC	GO:0005759	mitochondrial matrix	ACAD10,ACAD8,ACADVL,ACP6,ACSF2,ACSF3,ACSS1,ACSS2,ADPRS,ALDH1B1,ARG2,ATP5F1B,ATP5F1D,AURKAIP1,BCKDHA,BCKDK,BDH1,C1QBP,CCAR2,CDKN2A,CHCHD1,CLPP,COASY,CYP11A1,D2HGDH,DDX28,DHX30,DNAJA3,ECHS1,ECI1,ERAL1,FAHD1,FARS2,FASTK,FASTKD3,FDX1,FDX2,FPGS,GADD45GIP1,GCDH,GOT2,GPT2,GPX1,GSTK1,HAGH,HOGA1,HSD17B10,HSPA9,HSPE1,IDH3G,LONP1,MCAT,MDH2,ME3,METTL17,MPST,MPV17L2,MRM1,MRM3,MRPL10,MRPL12,MRPL14,MRPL15,MRPL1…	-7.50184	dcOrgs_only_dcOrgs1_ACV_down
GO:CC	GO:0005759	mitochondrial matrix	MRPL58,MTERF2,LYRM4,MRPL44,GLRX5,TOP1MT,MRPS11,HSPE1,MECR,SUCLG1,BCKDHB,MRPL9,ALDH5A1,VDAC1,KARS1,MRPL27,HIBCH,SIRT3,HIBADH,TYMS,CHCHD1,PMPCB,ATP5F1C,MRPL36,PIN4,ABHD11,FASTKD5,OGG1,ALKBH7,IVD,NDUFS3,NUDT2,NDUFAB1,MRPL57,ETHE1,SSBP1,MRPL48,HOGA1,NDUFA9,MRPS25,MCCC1,PYROXD2,MRPS6,IDH3B,GCDH,HMGCL,MCAT,MRPS15,PDHA1,MRPL49,MRPL11,DDX28,NT5M,MRPL55,MRPS18A,ECI1,ACADS,MRPL52,SARDH,ERAL1,ACSS2,ACAT1,AD…	-17.071	dcOrgs_only_dcOrgs2_inf_down
GO:CC	GO:0005761	mitochondrial ribosome	AURKAIP1,CHCHD1,GADD45GIP1,MPV17L2,MRPL10,MRPL12,MRPL14,MRPL15,MRPL16,MRPL17,MRPL18,MRPL2,MRPL23,MRPL24,MRPL27,MRPL28,MRPL32,MRPL33,MRPL34,MRPL36,MRPL37,MRPL38,MRPL39,MRPL4,MRPL41,MRPL43,MRPL46,MRPL49,MRPL51,MRPL52,MRPL54,MRPL55,MRPL57,MRPS11,MRPS12,MRPS15,MRPS16,MRPS18C,MRPS2,MRPS21,MRPS23,MRPS24,MRPS25,MRPS26,MRPS34,MRPS6,MRPS7,MTERF4,MTG1	-10.617	dcOrgs_only_dcOrgs1_ACV_down
GO:CC	GO:0005761	mitochondrial ribosome	MRPL51,AURKAIP1,MRPS21,MRPL37,MRPS15,MRPL4,GADD45GIP1,MRPL52,MRPS6,MRPL23,MRPL43,MRPL28,MRPL55,MRPL3,MRPS16,MRPL27,MRPS24,MRPL11,MRPS12,MRPL20,MRPL16,CHCHD1,MRPL39,MRPL15,MRPL13,MPV17L2,MRPS23,MRPS7,MRPL36,MRPL38,MRPL54,MRPL14,MRPS25,MRPS10,MRPL9,MRPL58,MRPL44,MRPL49,MRPS11,MRPL2,MRPL53,MRPL48,MRPL57,MRPS28,MRPL17,MRPL34,MRPL10	-14.4723	dcOrgs_only_dcOrgs1_inf_down
GO:CC	GO:0005761	mitochondrial ribosome	MRPL58,MRPL44,MRPS11,MRPL9,MRPL27,CHCHD1,MRPL36,MRPL57,MRPL48,MRPS25,MRPS6,MRPS15,MRPL49,MRPL11,MRPL55,MRPS18A,MRPL52,MRPS16,GADD45GIP1,MRPS24,MRPS7,MRPL4,MRPL23,MRPL54,MRPS12,MRPL10,MRPL38,MRPL51,MRPL37,MRPL43,MRPS2,MRPS21,AURKAIP1,MRPL28	-6.21081	dcOrgs_only_dcOrgs2_inf_down
GO:CC	GO:0005761	mitochondrial ribosome	AURKAIP1,GADD45GIP1,MRPL10,MRPL12,MRPL15,MRPL17,MRPL27,MRPL28,MRPL30,MRPL32,MRPL34,MRPL36,MRPL38,MRPL39,MRPL43,MRPL46,MRPL47,MRPL49,MRPL50,MRPL51,MRPL58,MRPS12,MRPS15,MRPS18A,MRPS18C,MRPS2,MRPS21,MRPS25,MRPS26,MRPS31,MRPS34,MRPS35,MRPS5,MRPS7,MRPS9,MTG1	-7.81141	dcOrgs_only_dcOrgs2_ACV_down
GO:CC	GO:0005763	mitochondrial small ribosomal subunit	AURKAIP1,MRPS21,MRPS15,MRPS6,MRPS16,MRPS24,MRPS12,CHCHD1,MRPS23,MRPS7,MRPS25,MRPS10,MRPS11,MRPS28	-1.71504	dcOrgs_only_dcOrgs1_inf_down
GO:CC	GO:0005763	mitochondrial small ribosomal subunit	MRPS11,CHCHD1,MRPS25,MRPS6,MRPS15,MRPS18A,MRPS16,MRPS24,MRPS7,MRPS12,MRPS2,MRPS21,AURKAIP1	-1.44703	dcOrgs_only_dcOrgs2_inf_down
GO:CC	GO:0005763	mitochondrial small ribosomal subunit	AURKAIP1,CHCHD1,MRPS11,MRPS12,MRPS15,MRPS16,MRPS18C,MRPS2,MRPS21,MRPS23,MRPS24,MRPS25,MRPS26,MRPS34,MRPS6,MRPS7	-1.43391	dcOrgs_only_dcOrgs1_ACV_down
GO:CC	GO:0005763	mitochondrial small ribosomal subunit	AURKAIP1,MRPS12,MRPS15,MRPS18A,MRPS18C,MRPS2,MRPS21,MRPS25,MRPS26,MRPS31,MRPS34,MRPS35,MRPS5,MRPS7,MRPS9	-3.04794	dcOrgs_only_dcOrgs2_ACV_down
GO:BP	GO:0032543	mitochondrial translation	MRPL58,MRPL44,MRPS11,MTIF3,MRPL9,MRPL27,CHCHD1,TRUB2,MRPL36,MRPL57,MRPL48,MRPS25,MRPS6,MRPS15,MRPL49,MRPL11,MRPL55,MRPS18A,MRPL52,MRPS16,GADD45GIP1,TARS2,LARS2,MRPS24,MRPS7,RPUSD3,MRPL4,MRPL23,RCC1L,MRPL54,MRPS12,MRPL10,MRPL38,EARS2,MRPL51,GATB,MRPL37,MRPL43,MRPS2,MRPS21,AURKAIP1,SARS2,MRPL28,C1QBP,TUFM,SHMT2	-6.93505	dcOrgs_only_dcOrgs2_inf_down
GO:BP	GO:0032543	mitochondrial translation	SHMT2,C1QBP,MRPL51,TUFM,AURKAIP1,MRPS21,MRPL37,MRPS15,MRPL4,GADD45GIP1,MRPL52,MRPS6,MRPL23,MRPL43,MRPL28,RPUSD3,MRPL55,MRPL3,MRPS16,MRPL27,MRPS24,MRPL11,MRPS12,MRPL20,MRPL16,SARS2,CHCHD1,MRPL39,MRPL15,MRPL13,MPV17L2,MRPS23,MRPS7,MRPL36,MRPL38,MRPL54,MRPL14,RCC1L,EARS2,MRPS25,MTIF3,MRPS10,TARS2,MRPL9,MRPL58,MRPL44,LARS2,MRPL49,MRPS11,MRPL2,MRPL53,MRPL48,MRPL57,MRPS28,TSFM,MRPL17,MRPL34,GATB,MRPL10	-13.8479	dcOrgs_only_dcOrgs1_inf_down
GO:BP	GO:0032543	mitochondrial translation	AURKAIP1,C1QBP,CHCHD1,EARS2,FASTKD3,GADD45GIP1,GATB,HARS1,MALSU1,MPV17L2,MRPL10,MRPL12,MRPL14,MRPL15,MRPL16,MRPL17,MRPL18,MRPL2,MRPL23,MRPL24,MRPL27,MRPL28,MRPL32,MRPL33,MRPL34,MRPL36,MRPL37,MRPL38,MRPL39,MRPL4,MRPL41,MRPL43,MRPL46,MRPL49,MRPL51,MRPL52,MRPL54,MRPL55,MRPL57,MRPS11,MRPS12,MRPS15,MRPS16,MRPS18C,MRPS2,MRPS21,MRPS23,MRPS24,MRPS25,MRPS26,MRPS34,MRPS6,MRPS7,MTG1,NGRN,RCC1L,RPUSD3,RPUSD4…	-10.6397	dcOrgs_only_dcOrgs1_ACV_down
GO:BP	GO:0032543	mitochondrial translation	ALKBH1,AURKAIP1,C1QBP,DARS2,GADD45GIP1,HARS1,MRPL10,MRPL12,MRPL15,MRPL17,MRPL27,MRPL28,MRPL30,MRPL32,MRPL34,MRPL36,MRPL38,MRPL39,MRPL43,MRPL46,MRPL47,MRPL49,MRPL50,MRPL51,MRPL58,MRPS12,MRPS15,MRPS18A,MRPS18C,MRPS2,MRPS21,MRPS25,MRPS26,MRPS31,MRPS34,MRPS35,MRPS5,MRPS7,MRPS9,MTG1,RPUSD4,SARS2,SHMT2,TRMT10C,TSFM,YARS2	-7.12595	dcOrgs_only_dcOrgs2_ACV_down
GO:CC	GO:0000315	organellar large ribosomal subunit	GADD45GIP1,MPV17L2,MRPL10,MRPL12,MRPL14,MRPL15,MRPL16,MRPL17,MRPL18,MRPL2,MRPL23,MRPL24,MRPL27,MRPL28,MRPL32,MRPL33,MRPL34,MRPL36,MRPL37,MRPL38,MRPL39,MRPL4,MRPL41,MRPL43,MRPL46,MRPL49,MRPL51,MRPL52,MRPL54,MRPL55,MRPL57,MTERF4	-6.96192	dcOrgs_only_dcOrgs1_ACV_down
GO:CC	GO:0000315	organellar large ribosomal subunit	MRPL51,MRPL37,MRPL4,GADD45GIP1,MRPL52,MRPL23,MRPL43,MRPL28,MRPL55,MRPL3,MRPL27,MRPL11,MRPL20,MRPL16,MRPL39,MRPL15,MRPL13,MPV17L2,MRPL36,MRPL38,MRPL54,MRPL14,MRPL9,MRPL58,MRPL44,MRPL49,MRPL2,MRPL53,MRPL48,MRPL57,MRPL17,MRPL34,MRPL10	-11.6031	dcOrgs_only_dcOrgs1_inf_down
GO:CC	GO:0000315	organellar large ribosomal subunit	GADD45GIP1,MRPL10,MRPL12,MRPL15,MRPL17,MRPL27,MRPL28,MRPL30,MRPL32,MRPL34,MRPL36,MRPL38,MRPL39,MRPL43,MRPL46,MRPL47,MRPL49,MRPL50,MRPL51,MRPL58,MRPS18A	-3.20175	dcOrgs_only_dcOrgs2_ACV_down
GO:CC	GO:0000315	organellar large ribosomal subunit	MRPL58,MRPL44,MRPL9,MRPL27,MRPL36,MRPL57,MRPL48,MRPL49,MRPL11,MRPL55,MRPS18A,MRPL52,GADD45GIP1,MRPL4,MRPL23,MRPL54,MRPL10,MRPL38,MRPL51,MRPL37,MRPL43,MRPL28	-3.66069	dcOrgs_only_dcOrgs2_inf_down
GO:CC	GO:0000313	organellar ribosome	MRPL58,MRPL44,MRPS11,MRPL9,MRPL27,CHCHD1,MRPL36,MRPL57,MRPL48,MRPS25,MRPS6,MRPS15,MRPL49,MRPL11,MRPL55,MRPS18A,MRPL52,MRPS16,GADD45GIP1,MRPS24,MRPS7,MRPL4,MRPL23,MRPL54,MRPS12,MRPL10,MRPL38,MRPL51,MRPL37,MRPL43,MRPS2,MRPS21,AURKAIP1,MRPL28	-6.21081	dcOrgs_only_dcOrgs2_inf_down
GO:CC	GO:0000313	organellar ribosome	AURKAIP1,CHCHD1,GADD45GIP1,MPV17L2,MRPL10,MRPL12,MRPL14,MRPL15,MRPL16,MRPL17,MRPL18,MRPL2,MRPL23,MRPL24,MRPL27,MRPL28,MRPL32,MRPL33,MRPL34,MRPL36,MRPL37,MRPL38,MRPL39,MRPL4,MRPL41,MRPL43,MRPL46,MRPL49,MRPL51,MRPL52,MRPL54,MRPL55,MRPL57,MRPS11,MRPS12,MRPS15,MRPS16,MRPS18C,MRPS2,MRPS21,MRPS23,MRPS24,MRPS25,MRPS26,MRPS34,MRPS6,MRPS7,MTERF4,MTG1	-10.617	dcOrgs_only_dcOrgs1_ACV_down
GO:CC	GO:0000313	organellar ribosome	AURKAIP1,GADD45GIP1,MRPL10,MRPL12,MRPL15,MRPL17,MRPL27,MRPL28,MRPL30,MRPL32,MRPL34,MRPL36,MRPL38,MRPL39,MRPL43,MRPL46,MRPL47,MRPL49,MRPL50,MRPL51,MRPL58,MRPS12,MRPS15,MRPS18A,MRPS18C,MRPS2,MRPS21,MRPS25,MRPS26,MRPS31,MRPS34,MRPS35,MRPS5,MRPS7,MRPS9,MTG1	-7.81141	dcOrgs_only_dcOrgs2_ACV_down
GO:CC	GO:0000313	organellar ribosome	MRPL51,AURKAIP1,MRPS21,MRPL37,MRPS15,MRPL4,GADD45GIP1,MRPL52,MRPS6,MRPL23,MRPL43,MRPL28,MRPL55,MRPL3,MRPS16,MRPL27,MRPS24,MRPL11,MRPS12,MRPL20,MRPL16,CHCHD1,MRPL39,MRPL15,MRPL13,MPV17L2,MRPS23,MRPS7,MRPL36,MRPL38,MRPL54,MRPL14,MRPS25,MRPS10,MRPL9,MRPL58,MRPL44,MRPL49,MRPS11,MRPL2,MRPL53,MRPL48,MRPL57,MRPS28,MRPL17,MRPL34,MRPL10	-14.4723	dcOrgs_only_dcOrgs1_inf_down
GO:CC	GO:0000314	organellar small ribosomal subunit	AURKAIP1,CHCHD1,MRPS11,MRPS12,MRPS15,MRPS16,MRPS18C,MRPS2,MRPS21,MRPS23,MRPS24,MRPS25,MRPS26,MRPS34,MRPS6,MRPS7	-1.43391	dcOrgs_only_dcOrgs1_ACV_down
GO:CC	GO:0000314	organellar small ribosomal subunit	MRPS11,CHCHD1,MRPS25,MRPS6,MRPS15,MRPS18A,MRPS16,MRPS24,MRPS7,MRPS12,MRPS2,MRPS21,AURKAIP1	-1.44703	dcOrgs_only_dcOrgs2_inf_down
GO:CC	GO:0000314	organellar small ribosomal subunit	AURKAIP1,MRPS21,MRPS15,MRPS6,MRPS16,MRPS24,MRPS12,CHCHD1,MRPS23,MRPS7,MRPS25,MRPS10,MRPS11,MRPS28	-1.71504	dcOrgs_only_dcOrgs1_inf_down
GO:CC	GO:0000314	organellar small ribosomal subunit	AURKAIP1,MRPS12,MRPS15,MRPS18A,MRPS18C,MRPS2,MRPS21,MRPS25,MRPS26,MRPS31,MRPS34,MRPS35,MRPS5,MRPS7,MRPS9	-3.04794	dcOrgs_only_dcOrgs2_ACV_down
GO:CC	GO:0044391	ribosomal subunit	AURKAIP1,CHCHD1,FAU,GADD45GIP1,MPV17L2,MRPL10,MRPL12,MRPL14,MRPL15,MRPL16,MRPL17,MRPL18,MRPL2,MRPL23,MRPL24,MRPL27,MRPL28,MRPL32,MRPL33,MRPL34,MRPL36,MRPL37,MRPL38,MRPL39,MRPL4,MRPL41,MRPL43,MRPL46,MRPL49,MRPL51,MRPL52,MRPL54,MRPL55,MRPL57,MRPS11,MRPS12,MRPS15,MRPS16,MRPS18C,MRPS2,MRPS21,MRPS23,MRPS24,MRPS25,MRPS26,MRPS34,MRPS6,MRPS7,MTERF4,NHP2,RACK1,RPL10,RPL13,RPL27,RPL27A,RPL29,RPL3,RPL35,RPL…	-6.62526	dcOrgs_only_dcOrgs1_ACV_down
GO:CC	GO:0044391	ribosomal subunit	MRPL58,RPL26L1,MRPL44,MRPS11,MRPL9,MRPL27,RPL34,CHCHD1,MRPL36,RPS8,EIF2D,RPS3A,RPS24,RPS17,MRPL57,RPL36A,RPL26,RPL9,RPS27A,MRPL48,RPS27,MRPS25,MRPS6,MRPS15,RPL35A,MRPL49,MRPL11,MRPL55,MRPS18A,RPL5,MRPL52,MRPS16,RPL23,GADD45GIP1,RPS9,RPL6,RPLP1,RPS6,RPL4,RPL22,RPL23A,MRPS24,MRPS7,MRPL4,RPL31,RPS13,RPS7,MRPL23,RPLP0,RPL24,MRPL54,MRPS12,MRPL10,MRPL38,RPS28,MRPL51,RPL36AL,MRPL37,MRPL43,MRPS2,RPL17,RP…	-32.9155	dcOrgs_only_dcOrgs2_inf_down
GO:CC	GO:0044391	ribosomal subunit	AURKAIP1,FAU,GADD45GIP1,MRPL10,MRPL12,MRPL15,MRPL17,MRPL27,MRPL28,MRPL30,MRPL32,MRPL34,MRPL36,MRPL38,MRPL39,MRPL43,MRPL46,MRPL47,MRPL49,MRPL50,MRPL51,MRPL58,MRPS12,MRPS15,MRPS18A,MRPS18C,MRPS2,MRPS21,MRPS25,MRPS26,MRPS31,MRPS34,MRPS35,MRPS5,MRPS7,MRPS9,RACK1,RPL10,RPL10A,RPL21,RPL22,RPL23,RPL23A,RPL24,RPL26,RPL27,RPL28,RPL29,RPL35,RPL36AL,RPL37A,RPL38,RPL4,RPL41,RPL5,RPL8,RPS12,RPS13,RPS14,RPS19,…	-10.6768	dcOrgs_only_dcOrgs2_ACV_down
GO:CC	GO:0044391	ribosomal subunit	RPL35,RPS10,RPS5,RPS3,RPL29,RACK1,RPL37A,RPS24,RPS4X,RPL13,RPL19,RPS14,RPL27,RPL7,RPS11,RPL6,RPS6,UBA52,RPLP2,RPL8,RPS7,RPL17,RPL3,RPL11,RPL27A,RPL4,RPL39,RPS21,RPS23,RPL30,RPL21,RPS8,RPS27A,RPL36AL,RPS3A,RPL9,RPS4Y1,RPS13,RPL23A,RPLP0,RPLP1,RPL26,MRPL51,RPL31,RPL34,RPL10A,RPL5,AURKAIP1,RPL23,MRPS21,MRPL37,RPL38,RPL35A,MRPS15,RPL14,FAU,MRPL4,RPL32,GADD45GIP1,MRPL52,MRPS6,RPSA,RPL36A,MRPL23,RPS27,…	-43.9177	dcOrgs_only_dcOrgs1_inf_down
GO:CC	GO:0005840	ribosome	AURKAIP1,CHCHD1,FAU,GADD45GIP1,GCN1,MPV17L2,MRPL10,MRPL12,MRPL14,MRPL15,MRPL16,MRPL17,MRPL18,MRPL2,MRPL23,MRPL24,MRPL27,MRPL28,MRPL32,MRPL33,MRPL34,MRPL36,MRPL37,MRPL38,MRPL39,MRPL4,MRPL41,MRPL43,MRPL46,MRPL49,MRPL51,MRPL52,MRPL54,MRPL55,MRPL57,MRPS11,MRPS12,MRPS15,MRPS16,MRPS18C,MRPS2,MRPS21,MRPS23,MRPS24,MRPS25,MRPS26,MRPS34,MRPS6,MRPS7,MTERF4,MTG1,NHP2,PELO,RACK1,RPL10,RPL13,RPL27,RPL27A,RPL29…	-4.55488	dcOrgs_only_dcOrgs1_ACV_down
GO:CC	GO:0005840	ribosome	AURKAIP1,EEF1A1,FAU,GADD45GIP1,GCN1,MRPL10,MRPL12,MRPL15,MRPL17,MRPL27,MRPL28,MRPL30,MRPL32,MRPL34,MRPL36,MRPL38,MRPL39,MRPL43,MRPL46,MRPL47,MRPL49,MRPL50,MRPL51,MRPL58,MRPS12,MRPS15,MRPS18A,MRPS18C,MRPS2,MRPS21,MRPS25,MRPS26,MRPS31,MRPS34,MRPS35,MRPS5,MRPS7,MRPS9,MTG1,NCK1,PELO,RACK1,RNF25,RPL10,RPL10A,RPL21,RPL22,RPL23,RPL23A,RPL24,RPL26,RPL27,RPL28,RPL29,RPL35,RPL36AL,RPL37A,RPL38,RPL4,RPL41,R…	-10.9306	dcOrgs_only_dcOrgs2_ACV_down
GO:CC	GO:0005840	ribosome	RPL35,RPS10,RPS5,RPS3,RPL29,RACK1,RPL37A,RPS24,RPS4X,RPL13,RPL19,RPS14,RPL27,EEF1A1,RPL7,RPS11,RPL6,RPS6,UBA52,RPLP2,RPL8,RPS7,RPL17,RPL3,RPL11,RPL27A,RPL4,RPL39,RPS21,RPS23,RPL30,RPL21,RPS8,RPS27A,RPL36AL,RPS3A,RPL9,RPS4Y1,RPS13,RPL23A,RPLP0,RPLP1,RPL26,MRPL51,RPL31,RPL34,RPL10A,RPL5,AURKAIP1,RPL23,MRPS21,MRPL37,RPL38,RPL35A,MRPS15,RPL14,FAU,MRPL4,RPL32,GADD45GIP1,MRPL52,MRPS6,RPSA,RPL36A,RRBP1,…	-43.8591	dcOrgs_only_dcOrgs1_inf_down
GO:CC	GO:0005840	ribosome	MRPL58,RPL26L1,MRPL44,MRPS11,RNF25,MRPL9,MRPL27,RPL34,CHCHD1,RRBP1,RNF10,MRPL36,RPS8,EIF2D,RPS3A,RPS24,RPS17,MRPL57,RPL36A,RPL26,RPL9,RPS27A,MRPL48,RPS27,MRPS25,MRPS6,MRPS15,RPL35A,MRPL49,MRPL11,MRPL55,MRPS18A,RPL5,MRPL52,MRPS16,RPL23,GADD45GIP1,RPS9,RPL6,RPLP1,RPS6,RPL4,SF1,RPL22,RPL23A,APEX1,MRPS24,MRPS7,MRPL4,RPL31,RPS13,RPS7,MRPL23,RPLP0,RPL24,MRPL54,MRPS12,MRPL10,MRPL38,RPS28,MRPL51,RPL36AL,…	-31.5873	dcOrgs_only_dcOrgs2_inf_down
GO:MF	GO:0003735	structural constituent of ribosome	FAU,MRPL10,MRPL12,MRPL15,MRPL16,MRPL17,MRPL18,MRPL2,MRPL23,MRPL27,MRPL28,MRPL32,MRPL34,MRPL37,MRPL4,MRPL41,MRPL43,MRPL46,MRPL49,MRPL51,MRPL52,MRPL54,MRPL55,MRPL57,MRPS11,MRPS12,MRPS15,MRPS16,MRPS18C,MRPS2,MRPS21,MRPS24,MRPS25,MRPS34,MRPS6,MRPS7,RPL10,RPL13,RPL22L1,RPL27,RPL27A,RPL29,RPL3,RPL35,RPL37A,RPL41,RPL8,RPLP2,RPS14,RPS15,RPS17,RPS21,RPS3,RPS4X,RPS5,UBA52	-4.1725	dcOrgs_only_dcOrgs1_ACV_down
GO:MF	GO:0003735	structural constituent of ribosome	RPL26L1,MRPS11,MRPL9,MRPL27,RPL34,RPS8,RPS3A,RPS24,RPS17,MRPL57,RPL36A,RPL26,RPL9,RPS27A,RPS27,MRPS25,MRPS6,MRPS15,RPL35A,MRPL49,MRPL11,MRPL55,MRPS18A,RPL5,MRPL52,MRPS16,RPL23,RPS9,RPL6,RPLP1,RPS6,RPL4,RPL22,RPL23A,MRPS24,MRPS7,MRPL4,RPL31,RPS13,RPS7,MRPL23,RPLP0,RPL24,MRPL54,MRPS12,MRPL10,RPS28,MRPL51,MRPL37,MRPL43,MRPS2,RPL17,RPS23,RPS21,MRPS21,RPL14,RPL11,RPL10,RPS4Y1,RPL30,RPL38,RPL21,RPL7,RP…	-33.6156	dcOrgs_only_dcOrgs2_inf_down
GO:MF	GO:0003735	structural constituent of ribosome	RPL35,RPS10,RPS5,RPS3,RPL29,RPL37A,RPS24,RPS4X,RPL13,RPL19,RPS14,RPL27,RPL7,RPS11,RPL6,RPS6,UBA52,RPLP2,RPL8,RPS7,RPL17,RPL3,RPL11,RPL27A,RPL4,RPL39,RPS21,RPS23,RPL30,RPL21,RPS8,RPS27A,RPS3A,RPL9,RPS4Y1,RPS13,RPL23A,RPLP0,RPLP1,RPL26,MRPL51,RPL31,RPL34,RPL10A,RPL5,RPL23,MRPS21,MRPL37,RPL38,RPL35A,MRPS15,RPL14,FAU,MRPL4,RPL32,MRPL52,MRPS6,RPSA,RPL36A,MRPL23,RPS27,MRPL43,MRPL28,RPL22,MRPL55,RPL10,M…	-40.4449	dcOrgs_only_dcOrgs1_inf_down
GO:MF	GO:0003735	structural constituent of ribosome	FAU,MRPL10,MRPL12,MRPL15,MRPL17,MRPL27,MRPL28,MRPL32,MRPL34,MRPL43,MRPL46,MRPL47,MRPL49,MRPL51,MRPS12,MRPS15,MRPS18A,MRPS18C,MRPS2,MRPS21,MRPS25,MRPS34,MRPS35,MRPS5,MRPS7,MRPS9,RPL10,RPL10A,RPL21,RPL22,RPL22L1,RPL23,RPL23A,RPL24,RPL26,RPL27,RPL28,RPL29,RPL35,RPL37A,RPL38,RPL4,RPL41,RPL5,RPL8,RPS12,RPS13,RPS14,RPS19,RPS27,RPS8	-8.42511	dcOrgs_only_dcOrgs2_ACV_down
