# Supplementary material for: Herpes Simplex Virus 1 Infection of Human Brain Organoids and Pancreatic Stem Cell-Islets Drives Organoid-Specific Transcripts Associated with Alzheimer’s Disease and Autoimmune Diseases
Source: Cells. 2024 Nov 29;13(23):1978. doi: 10.3390/cells13231978 (PMC11640215; doi:10.3390/cells13231978)
Supplement: Supplementary file 1 [file cells-13-01978-s001.zip › Table_S9.xlsx]

## Sheet: Sheet1
Counts
	Both Up-regulated	Both Down-regulated	Opposite Direction	Total
sc-islet_CVB versus dcOrg_IAV	22	24	11	57
sc-islet_CVB versus dcOrgs1_HSV-1	69	192	240	501
sc-islet_CVB versus dcOrgs2_HSV-1	72	172	201	445
sc-islet_CVB versus sc-Islet_HSV-1	92	240	62	394
sc-islet_HSV-1 versus dcOrgs_IAV	208	113	65	386
sc-islet_HSV-1 versus dcOrgs1_HSV-1	2149	1406	610	4165
sc-islet_HSV-1 versus dcOrgs2_HSV-1	1989	1383	522	3894
Percentages
	Both Up-regulated	Both Down-regulated	Opposite Direction	Total
sc-islet_CVB versus dcOrg_IAV	38.5965	42.1053	19.2982	100
sc-islet_CVB versus dcOrgs1_HSV-1	13.7725	38.3234	47.9042	100
sc-islet_CVB versus dcOrgs2_HSV-1	16.1798	38.6517	45.1685	100
sc-islet_CVB versus sc-Islet_HSV-1	23.3503	60.9137	15.736	100
sc-islet_HSV-1 versus dcOrgs_IAV	53.886	29.2746	16.8394	100
sc-islet_HSV-1 versus dcOrgs1_HSV-1	51.5966	33.7575	14.6459	100
sc-islet_HSV-1 versus dcOrgs2_HSV-1	51.0786	35.5162	13.4052	100

## Sheet: Sheet2
Both Up-regulated	Comparison	Odds Ratio	P-value
Shared with CVB: IAV versus HSV-1 (Rep1)	sc-islet_CVB versus dcOrg_IAV and sc-islet_CVB versus dcOrgs1_HSV-1	3.92	1.394e-05
Shared with CVB: IAV versus HSV-1 (Rep2)	sc-islet_CVB versus dcOrg_IAV and sc-islet_CVB versus dcOrgs2_HSV-1	3.25	0.0001962
Shared with HSV-1 in dcOrgs1: HSV-1 versus CVB in sc-islet	sc-islet_HSV-1 versus dcOrgs1_HSV-1 and sc-islet_CVB versus dcOrgs1_HSV-1	6.67	P<2.2E-16
Shared with HSV-1 in dcOrgs2: HSV-1 versus CVB in sc-islet	sc-islet_HSV-1 versus dcOrgs2_HSV-1 and sc-islet_CVB versus dcOrgs2_HSV-1	5.41	P<2.2E-16
Shared with CVB: HSV-1 in sc-islet versus dcOrgs1	sc-islet_CVB versus sc-Islet_HSV-1 and sc-islet_CVB versus dcOrgs1_HSV-1	1.91	0.0003065
Shared with CVB: HSV-1 in sc-islet versus dcOrgs2	sc-islet_CVB versus sc-Islet_HSV-1 and sc-islet_CVB versus dcOrgs2_HSV-1	1.58	0.01128
Shared with CVB: HSV-1 in dcOrgs1 versus dcOrgs2	sc-islet_CVB versus dcOrgs1_HSV-1 and sc-islet_CVB versus dcOrgs2_HSV-1	0.83	0.32
Both Down-regulated		Odds Ratio	P-value
Shared with CVB: IAV versus HSV-1 (Rep1)	sc-islet_CVB versus dcOrg_IAV and sc-islet_CVB versus dcOrgs1_HSV-1	1.17	0.57
Shared with CVB: IAV versus HSV-1 (Rep2)	sc-islet_CVB versus dcOrg_IAV and sc-islet_CVB versus dcOrgs2_HSV-1	1.15	0.67
Shared with HSV-1 in dcOrgs1: HSV-1 versus CVB in sc-islet	sc-islet_HSV-1 versus dcOrgs1_HSV-1 and sc-islet_CVB versus dcOrgs1_HSV-1	0.82	0.046
Shared with HSV-1 in dcOrgs2: HSV-1 versus CVB in sc-islet	sc-islet_HSV-1 versus dcOrgs2_HSV-1 and sc-islet_CVB versus dcOrgs2_HSV-1	0.87	0.19
Shared with CVB: HSV-1 in sc-islet versus dcOrgs1	sc-islet_CVB versus sc-Islet_HSV-1 and sc-islet_CVB versus dcOrgs1_HSV-1	2.51	2.129e-11
Shared with CVB: HSV-1 in sc-islet versus dcOrgs2	sc-islet_CVB versus sc-Islet_HSV-1 and sc-islet_CVB versus dcOrgs2_HSV-1	2.47	1.144e-10
Shared with CVB: HSV-1 in dcOrgs1 versus dcOrgs2	sc-islet_CVB versus dcOrgs1_HSV-1 and sc-islet_CVB versus dcOrgs2_HSV-1	0.99	0.95
Opposite Direction		Odds Ratio	P-value
Shared with CVB: IAV versus HSV-1 (Rep1)	sc-islet_CVB versus dcOrg_IAV and sc-islet_CVB versus dcOrgs1_HSV-1	0.26	3.266e-05
Shared with CVB: IAV versus HSV-1 (Rep2)	sc-islet_CVB versus dcOrg_IAV and sc-islet_CVB versus dcOrgs2_HSV-1	0.29	0.0001717
Shared with HSV-1 in dcOrgs1: HSV-1 versus CVB in sc-islet	sc-islet_HSV-1 versus dcOrgs1_HSV-1 and sc-islet_CVB versus dcOrgs1_HSV-1	5.36	P<2.2E-16
Shared with HSV-1 in dcOrgs2: HSV-1 versus CVB in sc-islet	sc-islet_HSV-1 versus dcOrgs2_HSV-1 and sc-islet_CVB versus dcOrgs2_HSV-1	5.32	P<2.2E-16
Shared with CVB: HSV-1 in sc-islet versus dcOrgs1	sc-islet_CVB versus sc-Islet_HSV-1 and sc-islet_CVB versus dcOrgs1_HSV-1	0.19	P<2.2E-16
Shared with CVB: HSV-1 in sc-islet versus dcOrgs2	sc-islet_CVB versus sc-Islet_HSV-1 and sc-islet_CVB versus dcOrgs2_HSV-1	0.19	P<2.2E-16
Shared with CVB: HSV-1 in dcOrgs1 versus dcOrgs2	sc-islet_CVB versus dcOrgs1_HSV-1 and sc-islet_CVB versus dcOrgs2_HSV-1	1.12	0.43
